# Supplementary material for: Verticillium wilt resistant and susceptible olive cultivars express a very different basal set of genes in roots
Source: BMC Genomics. 2021 Apr 1;22:229. doi: 10.1186/s12864-021-07545-x (PMC8017696; doi:10.1186/s12864-021-07545-x)
Supplement: Supplementary file 1 — Additional file 1. Expression values of differentially expressed genes in cultivars HR. [file 12864_2021_7545_MOESM1_ESM.xlsx]

## Sheet: Hoja1
Gene ID	Fold change HR vs Rest	Expression	Not Highly Resistant - linear total RPKM	Highly Resistant - linear total RPKM	Not Highly Resistant - log₂ total RPKM	Highly Resistant - log₂ total RPKM	Abbadi Abou Gabra-842 A - linear total RPKM	Abbadi Abou Gabra-842 B - linear total RPKM	Abou Satl Mohazam A - linear total RPKM	Abou Satl Mohazam B - linear total RPKM	Arbequina A - linear total RPKM	Arbequina B - linear total RPKM	Barnea A - linear total RPKM	Barnea B - linear total RPKM	Barri A - linear total RPKM	Barri B - linear total RPKM	Chemlal de Kabylie A - linear total RPKM	Chemlal de Kabylie B - linear total RPKM	Dokkar A - linear total RPKM	Dokkar B - linear total RPKM	Frantoio A - linear total RPKM	Frantoio B - linear total RPKM	Jabali A - linear total RPKM	Jabali B - linear total RPKM	Klon-14-1812 A - linear total RPKM	Klon-14-1812 B - linear total RPKM	Koroneiki A - linear total RPKM	Koroneiki B - linear total RPKM	Leccino A - linear total RPKM	Leccino B - linear total RPKM	Llumeta A - linear total RPKM	Llumeta B - linear total RPKM	Maarri A - linear total RPKM	Maarri B - linear total RPKM	Majhol-1013 A - linear total RPKM	Majhol-1013 B - linear total RPKM	Majhol-152 A - linear total RPKM	Majhol-152 B - linear total RPKM	Manzanilla de Sevilla A - linear total RPKM	Manzanilla de Sevilla B - linear total RPKM	Manzanillera de Huercal Overa A - linear total RPKM	Manzanillera de Huercal Overa B - linear total RPKM	Mastoitis A - linear total RPKM	Mastoidis b - linear total RPKM	Mavreya A - linear total RPKM	Mavreya B - linear total RPKM	Megaritiki A - linear total RPKM	Megaritiki B - linear total RPKM	Menya A - linear total RPKM
Oleur061Scf9055g02014.1	5363.93	up	0.013	70.324	-6.25314	6.13594	0.001	0.001	0.001	0.001	0.001	7.616	96.612	16.293	0.001	0.001	0.001	0.007	0.001	0.001	51.543	130.63	0.001	0.001	0.001	0.001	0.001	0.001	0.001	0.001	0.008	14.877	0.001	0.001	0.001	0.001	0.001	0.008	20.813	58.8	121.168	29.978	0.001	0.001	51.905	72.876	0.009	0.001	0.001
Oleur061Scf3144g04002.1	2091.35	up	0.02	40.985	-5.67321	5.35701	151.911	78.612	0.001	0.001	102.434	53.776	0.001	0.001	0.001	0.001	0.008	0.001	44.997	0.001	86.346	53.138	0.001	0.001	0.001	0.001	0.001	0.001	145.833	82.89	103.285	86.193	0.001	0.001	0.001	0.001	0.001	0.001	25.954	10.754	33.469	18.374	0.001	0.001	0.001	0.001	0.001	0.001	0.001
Oleur061Scf0180g08011.1	1405.1	up	0.004	5.418	-8.01857	2.43788	0.001	0.001	0.001	0.001	0.001	0.033	0.001	0.001	0.001	0.001	0.001	0.001	0.001	0.001	3.705	5.958	0.001	0.001	0.001	0.001	0.001	0.001	0.001	0.001	0.001	0.001	0.001	0.001	0.001	0.001	0.001	0.001	4.062	2.441	5.547	7.04	0.001	0.001	0.001	0.001	0.001	0.001	0.607
Oleur061Scf1724g08010.1	1290.57	up	0.048	61.941	-4.38098	5.95282	0.001	0.001	0.001	0.008	43.655	47.332	0.001	0.001	0.001	0.001	0.001	0.008	0.001	0.001	61.599	53.625	0.001	0.001	0.001	0.001	0.001	0.001	42.421	45.406	0.001	0.001	0.001	0.008	0.001	0.001	57.213	0.303	29.265	4.444	62.963	70.774	0.001	0.001	13.881	30.954	29.598	66.376	0.001
Oleur061Scf4231g00009.1	1107.68	up	0.015	16.062	-6.10772	4.0056	0.001	0.001	0.006	0.001	0.001	0.005	0.001	0.006	0.001	0.001	0.001	0.006	6.544	16.736	26.598	13.686	0.001	0.001	0.001	0.001	0.006	0.001	13.77	15.126	0.001	3.649	0.001	0.001	0.001	0.001	0.001	0.001	17.024	1.649	11.105	16.467	0.005	0.001	0.031	0.001	0.001	0.001	0.001
Oleur061Scf7745g01013.1	755.448	up	0.011	7.996	-6.56185	2.99934	0.001	0.001	0.001	0.001	0.001	0.001	0.001	0.001	0.001	0.001	10.447	7.78	0.001	0.001	11.273	6.617	0.001	0.001	0.001	0.001	0.82	0.105	7.906	13.896	0.001	0.001	0.001	0.001	0.001	0.001	0.001	0.001	0.001	0.001	7.693	7.125	0.001	0.001	0.16	0.147	0.001	0.001	0.001
Oleur061Scf7951g00008.1	708.702	up	0.014	9.577	-6.20951	3.25953	0.001	0.001	0.001	0.022	7.432	7.217	0.001	0.004	0.001	0.001	0.001	0.001	0.001	0.016	6.565	9.035	0.001	0.001	0.005	0.001	0.005	0.001	5.348	6.613	0.001	0.001	0.001	0.004	0.001	0.001	4.306	8.378	9.451	0.798	9.351	15.164	0.001	0.005	0.001	0.022	8.924	9.334	0.005
Oleur061Scf2747g01048.1	684.301	up	0.029	19.722	-5.11678	4.30171	0.001	0.001	0.001	0.01	0.001	0.061	0.001	0.001	0.001	0.001	0.001	0.001	0.001	0.009	17.233	16.194	0.001	0.001	0.001	0.001	14.668	13.493	0.001	0.001	0.001	0.001	0.001	0.001	0.001	0.001	36.322	0.001	0.001	0.001	25.465	21.287	7.998	0.61	10.524	0.84	0.001	0.001	0.001
Oleur061Scf0252g09012.1	650.917	up	0.012	7.639	-6.41296	2.93337	0.001	0.001	0.001	0.001	9.51	7.013	0.001	0.001	0.001	0.001	0.004	0.001	0.001	0.001	6.768	7.871	0.001	0.001	0.001	0.001	7.246	7.961	0.001	0.005	0.001	1.457	0.004	0.001	0.001	0.001	0.001	0.001	0.001	0.004	10.808	5.914	7.85	8.248	0.005	0.005	0.001	0.001	0.001
Oleur061Scf2217g08011.1	607.878	up	0.063	38.503	-3.98075	5.26689	0.001	0.001	0.001	0.001	0.001	0.001	0.019	0.001	0.001	0.238	0.001	0.013	0.209	0.015	101.536	68.532	0.001	0.001	53.113	30.544	0.127	0.327	4.517	105.294	0.001	0.017	0.001	0.001	0.018	0.019	0.001	0.02	0.001	0.001	4.625	68.292	0.022	0.372	3.853	129.643	2.611	0.001	0.322
Oleur061Scf8063g00001.1	479.039	up	0.02	9.361	-5.67735	3.22665	0.001	0.001	0.001	0.001	21.299	4.768	0.001	0.001	3.828	11.709	0.001	0.001	0.163	0.001	7.99	15.255	0.007	0.001	2.825	0.006	2.873	1.425	0.001	0.001	0.001	0.345	0.001	0.001	0.001	0.001	2.471	0.001	0.006	0.001	7.231	8.711	0.001	0.001	0.006	0.001	0.001	0.001	0.001
Oleur061Scf3049g01012.1	440.577	up	0.006	2.528	-7.4454	1.33785	0.001	0.001	0.001	0.001	0.001	0.001	0.001	0.001	0.001	0.001	0.007	0.001	1.474	1.722	2.334	2.744	0.001	0.001	0.001	0.001	0.039	0.001	0.399	3.316	0.001	0.001	0.001	0.001	0.007	0.001	0.001	2.303	0.001	0.001	1.626	3.922	0.001	0.001	3.647	5.912	0.001	0.001	0.007
Oleur061Scf9158g03008.1	415.514	up	0.023	9.652	-5.42794	3.27081	9.775	14	0.001	0.001	5.776	6.486	0.001	0.001	0.007	0.001	0.001	0.028	0.231	0.001	6.332	22.742	5.271	1.946	0.001	0.068	11.608	12.892	23.606	7.745	3.227	10.283	0.001	0.007	0.001	0.001	0.005	0.001	6.84	0.001	5.694	10.583	0.001	0.001	0.008	0.001	0.001	0.001	0.001
Oleur061Scf3135g06001.1	372.789	up	0.03	11.236	-5.05212	3.49009	18.81	24.278	0.008	0.001	0.001	0.001	0.001	0.001	0.001	0.039	0.007	0.001	0.001	0.001	16.173	14.393	0.001	0.008	0.001	0.01	17.688	11.605	0.001	0.001	0.001	0.001	0.007	0.007	0.001	0.001	0.001	0.007	5.894	5.146	14.652	4.674	9.674	15.083	0.001	0.001	0.001	0.001	0.001
Oleur061Scf4862g01028.1	371.212	up	0.005	2.038	-7.50896	1.02714	0.001	0.001	0.007	0.001	1.624	1.391	0.001	0.001	0.001	0.001	0.027	1.562	0.006	0.129	3.591	3.656	0.001	0.001	0.001	0.001	0.001	0.001	1.86	5.142	1.29	0.026	0.001	0.001	0.001	0.001	0.001	0.001	0.001	0.001	1.26	1.043	0.001	0.001	0.001	0.001	1.622	0.284	0.045
Oleur061Scf0583g00013.1	363.256	up	0.011	3.839	-6.5641	1.94075	0.001	0.001	0.001	0.001	0.001	0.001	0.001	0.001	0.001	0.001	0.001	0.001	3.671	10.788	1.252	7.082	0.001	0.001	7.087	0.047	0.001	0.001	5.844	5.02	0.001	0.001	0.001	0.001	0.001	0.001	0.001	0.001	0.001	0.001	4.809	5.094	0.001	0.001	6.241	4.723	3.891	5.904	0.001
Oleur061Scf4231g00040.1	356.281	up	0.019	6.73	-5.72624	2.75063	0.005	0.001	0.005	0.016	0.001	0.001	0.001	0.001	0.018	0.004	0.004	0.001	3.636	8.075	7.012	6.841	0.005	0.016	0.076	0.001	0.005	0.005	6.307	7.119	0.005	1.368	0.004	0.004	0.015	0.016	0.001	0.001	6.605	0.743	5.369	7.965	0.005	0.001	0.017	0.001	0.005	0.001	0.001
Oleur061Scf4879g00033.1	355.955	up	0.038	13.448	-4.72618	3.74937	3.112	3.428	5.719	7.005	9.501	13.868	12.695	15.868	0.006	0.001	0.001	0.007	7.129	0.001	17.822	16.346	0.001	0.001	0.001	0.001	0.001	0.001	0.001	0.001	0.001	2.194	0.001	0.001	7.188	0.718	0.001	21.673	10.559	1.358	7.476	15.02	12.777	12.103	0.001	0.001	0.001	0.001	0.001
Oleur061Scf8060g02020.1	347.756	up	0.012	4.05	-6.42413	2.01781	0.001	0.001	0.001	0.001	1.74	2.069	0.001	0.005	0.001	0.001	0.001	0.001	2.402	0.001	2.299	1.993	0.001	0.001	0.001	0.001	0.005	0.001	3.398	1.548	0.005	2.406	0.001	0.001	0.005	0.001	4.237	0.103	1.789	0.001	8.24	7.127	0.001	0.001	0.001	0.001	6.525	6.843	0.001
Oleur061Scf8276g03009.1	326.33	up	0.006	2.036	-7.32469	1.0255	2.695	3.243	0.001	0.001	1.659	1.446	0.001	0.001	0.001	0.001	0.001	0.001	0.492	0.001	1.567	2.647	0.001	0.001	0.001	0.001	0.001	0.001	2.083	1.238	2.038	1.745	0.001	0.001	0.001	0.001	0.001	0.001	1.178	0.005	1.86	2.226	0.001	0.001	0.001	0.001	0.001	0.001	0.001
Oleur061Scf6266g00002.1	323.138	up	0.047	15.214	-4.4087	3.92731	0.001	0.008	0.001	0.001	9.538	15.703	0.001	0.006	0.001	0.001	0.001	0.001	22.103	0.006	14.66	15.778	0.001	0.009	22.918	0.064	0.008	0.001	8.624	21.529	0.001	4.694	0.007	0.001	0.001	0.001	15.781	0.001	13.565	20.5	15.589	14.858	0.001	0.001	0.007	0.001	18.848	20.589	34.412
Oleur061Scf1248g01012.1	320.931	up	0.011	3.598	-6.47885	1.84727	0.001	0.001	0.001	0.001	0.19	0.24	0.001	0.001	0.001	0.001	0.001	0.001	1.809	0.001	1.812	2.965	0.001	0.001	5.015	0.001	0.001	0.001	1.641	0.007	1.293	0.001	0.006	0.029	0.001	0.001	0.001	0.001	2.353	1.141	4.279	7.29	0.001	0.001	0.001	0.001	2.62	0.034	0.261
Oleur061Scf2364g00004.1	300.673	up	0.041	12.409	-4.59877	3.63329	0.001	0.001	0.001	0.001	0.001	0.291	0.007	0.001	0.001	0.001	0.007	0.001	2.484	15.253	8.599	13.268	0.387	1.675	0.001	0.001	12.494	13.063	0.001	0.001	13.753	9.955	0.212	0.234	0.001	0.001	0.001	0.001	0.001	0.001	13.085	15.882	14.339	14.467	0.001	0.001	20.971	16.451	0.007
Oleur061Scf1622g00013.1	295.604	up	0.069	20.331	-3.86195	4.34558	0.001	0.001	0.001	0.001	0.007	1.394	0.512	5.784	0.273	4.47	5.192	2.702	0.344	5.536	14.744	22.323	0.001	0.007	3.727	0.001	0.001	0.001	22.457	13.741	0.033	0.001	0.001	0.001	0.001	0.001	0.001	0.032	13.461	1.709	17.568	29.546	3.09	0.762	6.069	9.025	11.989	12.428	0.001
Oleur061Scf4524g00002.1	294.888	up	0.156	46.065	-2.67844	5.52559	0.001	0.001	0.001	0.001	0.001	0.079	64.029	61.965	6.403	16.074	0.001	0.001	8.398	0.001	38.237	92.224	18.378	8.993	14.164	16.391	42.215	47.564	0.001	0.001	0.641	0.001	0.001	0.001	0.001	0.001	28.493	6.156	25.19	0.297	26.806	47.634	8.008	0.455	10.917	12.489	51.706	65.817	0.001
Oleur061Scf4897g03042.1	283.274	up	0.04	11.443	-4.62962	3.51644	0.001	0.001	0.001	0.006	12.984	8.41	4.639	3.935	0.001	0.001	0.001	0.001	0.001	0.001	7.781	9.403	0.001	0.001	0.001	6.424	0.001	0.001	0.001	0.001	0.006	0.001	0.001	0.001	6.723	7.645	0.001	4.408	2.669	0.001	14.484	16.183	0.001	0.001	0.001	0.001	11.699	14.096	0.001
Oleur061Scf6843g02005.1	282.161	up	0.524	147.75	-0.93337	7.20701	0.032	0.022	0.027	0.007	180.79	184.036	139.393	17.23	0.029	0.021	50.003	39.135	18.123	226.315	70.873	454.28	0.006	0.001	0.028	0.001	73.406	58.066	0.13	0.001	0.102	40.092	0.001	0.001	0.001	0.006	72.672	2.025	81.762	9.014	134.212	110.284	34.188	11.825	0.006	0.001	139.41	142.379	65.775
Oleur061Scf9162g04020.1	277.092	up	0.062	17.104	-4.018	4.09623	0.001	0.001	0.001	0.001	25.657	24.68	16.744	10.657	0.001	0.001	35.789	29.449	2.055	9.616	33.827	43.02	0.001	0.001	5.109	0.001	6.168	4.671	0.001	0.001	0.001	0.001	0.001	0.001	0.001	0.026	0.001	0.757	0.001	0.001	8.25	7.128	4.262	7.542	3.104	8.716	6.312	5.401	18.679
Oleur061Scf8945g00010.1	260.729	up	0.095	24.749	-3.3971	4.62931	30.509	32.452	26.471	22.538	0.075	0.051	0.001	0.001	0.047	0.001	39.862	9.555	0.001	0.008	26.967	27.815	0.062	0.049	30.087	36.554	32.44	26.145	0.001	0.001	0.001	0.007	0.009	0.007	0.009	0.001	0.001	0.064	0.001	0.001	18.051	27.709	33.469	34.631	0.001	0.001	0.01	0.057	44.844
Oleur061Scf1102g06020.1	257.247	up	0.165	42.436	-2.59979	5.40722	0.001	0.001	0.001	0.001	6.219	42.711	0.001	0.001	0.001	0.001	4.189	0.189	2.013	44.746	15.638	227.621	0.001	0.001	24.842	0.001	12.365	10.3	0.001	0.001	5.141	40.079	20.534	2.27	0.001	0.001	0.04	3.286	0.001	0.001	21.126	43.124	2.614	1.491	21.849	28.49	102.384	48.218	14.005
Oleur061Scf9144g03033.1	255.623	up	0.004	0.928	-8.10531	-0.10743	0.001	0.001	0.001	0.009	0.187	0.009	0.001	0.001	0.001	0.001	0.001	0.001	0.11	0.001	1.15	0.996	0.001	0.001	0.001	0.001	0.001	0.001	0.518	5.207	0.001	0.001	0.001	0.001	0.001	0.001	0.001	0.033	0.199	0.001	5.315	0.122	0.001	0.012	0.001	0.001	0.001	0.009	0.001
Oleur061Scf8766g02005.1	254.284	up	0.019	4.734	-5.74709	2.24321	0.001	0.001	0.001	0.001	0.001	0.001	0.001	0.001	0.001	0.006	7.251	4.791	2.648	1.791	5.215	2.503	0.001	0.001	0.001	0.001	5.381	8.835	0.001	0.001	0.001	1.16	0.001	0.001	0.001	0.001	0.001	0.001	0.001	0.001	5.184	7.424	4.373	2.33	0.001	0.001	0.001	0.001	0.194
Oleur061Scf9141g01021.1	253.343	up	0.012	3.05	-6.37603	1.60892	0.001	0.001	5.051	6.137	3.18	3.987	0.001	0.001	0.001	0.001	0.001	0.001	1.898	0.001	2.191	2.21	0.001	0.001	0.001	0.001	2.66	2.184	0.001	0.001	0.001	0.692	0.001	0.001	0.001	0.001	3.403	0.001	1.843	0.034	4.214	4.242	1.837	1.622	0.001	0.001	0.001	0.001	0.001
Oleur061Scf8118g03010.1	247.096	up	0.076	18.835	-3.71358	4.23535	17.856	8.299	0.001	0.001	20.999	13.862	0.001	0.001	0.009	0.001	0.001	0.001	13.053	0.001	15.765	18.342	0.001	0.001	0.007	0.001	0.001	0.001	0.001	0.006	0.001	2.969	0.007	0.001	13.669	12.652	0.001	15.549	21.246	0.28	17.994	24.189	21.41	29.55	21.361	17.288	0.009	0.001	23.86
Oleur061Scf1902g05040.1	232.668	up	0.038	8.95	-4.70026	3.16187	6.657	0.097	3.546	5.498	0.001	0.008	0.001	0.001	18.046	15.973	0.001	0.001	0.604	0.001	9.204	18.782	7.568	0.083	0.001	9.321	0.001	0.001	12.189	7.034	0.001	0.001	6.792	5.776	0.001	0.001	0.001	0.001	3.764	0.001	8.89	4.175	0.001	0.001	6.921	0.963	0.001	0.001	0.001
Oleur061Scf1393g00018.1	221.239	up	0.056	12.426	-4.15414	3.63533	0.001	0.001	0.001	0.001	0.001	1.179	6.454	5.791	0.001	0.001	8.352	8.894	8.368	0.001	10.288	12.26	0.001	0.001	0.005	0.001	0.001	0.001	8.909	8.642	9.711	9.279	0.001	0.001	0.001	0.001	0.001	0.001	11.009	2.03	14.548	12.994	8.464	9.046	0.001	0.001	8.516	6.485	0.001
Oleur061Scf0081g04015.1	212.636	up	0.005	1.156	-7.5236	0.20865	0.029	0.087	0.233	1.277	0.227	1.599	0.041	1.563	0.001	0.001	0.001	0.021	0.001	0.005	1.06	1.194	0.001	0.001	0.001	0.001	0.001	0.001	0.001	0.001	0.001	0.001	0.001	0.001	0.001	0.001	0.001	0.001	0.001	1.608	1.882	0.749	0.023	0.001	0.006	0.236	0.001	0.001	1.44
Oleur061Scf1063g01027.1	210.577	up	0.031	6.585	-4.99896	2.71925	0.001	0.001	0.001	0.001	0.001	0.001	0.001	0.005	0.001	0.028	60.699	47.118	0.001	0.001	33.148	2.786	0.001	0.001	0.001	0.001	0.001	0.001	54.556	40.943	0.001	0.322	0.028	0.001	0.001	0.006	0.033	1.617	23.582	22.368	12.516	1.627	0.001	0.001	0.001	0.001	21.352	8.779	16.499
Oleur061Scf8834g00009.1	206.798	up	0.017	3.414	-5.92081	1.77128	0.001	0.001	0.001	0.001	0.001	0.001	0.001	0.001	0.001	0.001	0.001	0.001	0.001	0.001	10.486	6.635	0.001	0.001	0.037	0.001	0.008	0.009	8.584	9.534	13.087	10.637	0.001	0.001	0.01	0.001	0.001	0.008	14.334	0.51	0.683	2.858	0.001	0.001	0.001	0.054	0.011	0.001	0.001
Oleur061Scf7766g00003.1	205.094	up	0.009	1.931	-6.731	0.94915	0.001	0.001	0.001	0.001	0.001	0.001	0.035	9.262	0.001	0.001	3.25	1.854	0.102	0.007	2.143	0.534	0.001	0.001	0.006	0.001	0.36	0.059	1.124	2.344	3.1	1.109	0.001	0.001	0.001	0.004	0.001	0.001	0.005	0.001	0.769	15.815	0.001	0.001	0.004	0.001	0.007	0.03	0.006
Oleur061Scf9174g01034.1	203.61	up	0.387	78.791	-1.36971	6.29996	0.032	0.008	0.028	0.026	0.006	0.156	0.045	0.124	47.583	59.295	0.006	0.952	41.9	0.007	57.864	78.485	0.007	0.027	0.001	0.007	59.883	62.06	47.374	50.167	0.006	15.671	0.022	0.006	0.156	0.164	50.689	3.263	0.006	52.114	84.607	100.3	0.135	0.045	105.425	52.469	0.356	0.044	0.006
Oleur061Scf0121g00001.1	200.194	up	0.043	8.565	-4.54688	3.09839	0.001	0.001	0.016	0.001	0.001	0.001	26.319	30.729	0.004	0.001	24.179	22.641	8.701	10.717	9.792	8.682	0.001	0.001	0.001	0.001	0.001	0.001	12.081	18.386	10.998	14.999	0.001	0.001	0.001	0.001	10.6	0.001	0.039	11.518	7.192	8.8	0.001	0.001	9.369	8.102	8.055	8.369	0.001
Oleur061Scf1903g02018.1	197.613	up	0.406	80.31	-1.29902	6.32752	46.21	52.208	0.001	0.001	0.008	5.952	0.001	0.007	0.001	0.008	64.135	62.23	22.862	0.001	97.94	135.466	0.008	0.008	124.596	31.05	52.22	56.711	56.695	39.24	0.001	10.029	0.001	0.001	46.601	47.768	67.736	38.163	62.453	59.604	53.6	58.497	52.626	77.577	0.001	0.001	72.168	69.992	0.001
Oleur061Scf4593g00017.1	195.85	up	0.025	4.973	-5.2996	2.31401	0.001	0.001	0.007	0.034	5.353	4.087	7.402	7.555	0.001	0.001	0.001	0.001	3.37	0.294	3.979	3.579	0.063	0.049	0.001	0.292	0.001	0.001	0.001	0.001	0.001	0.028	0.001	0.001	0.001	0.001	0.637	2.83	4.086	0.321	6.178	6.949	3.506	0.459	3.483	0.001	0.008	0.008	0.001
Oleur061Scf0318g07012.1	190.517	up	0.435	82.851	-1.20133	6.37245	0.001	0.001	0.007	0.264	16.883	39.971	48.188	79.706	0.007	0.007	0.001	0.001	88	112.136	50.927	64.145	0.009	0.304	0.001	0.066	36.706	45.823	0.001	0.001	0.001	0.008	22.219	70.494	25.987	26.644	0.001	0.321	1.471	0.044	88.8	162.429	60.072	103.151	174.339	54.964	0.001	0.001	0.041
Oleur061Scf4352g00001.1	182.422	up	0.041	7.521	-4.60014	2.911	0.425	0.051	0.001	0.001	0.001	0.043	0.079	3.652	0.001	0.001	3.303	7.174	0.654	0.001	4.185	8.632	0.001	0.079	0.001	0.01	0.009	0.001	4.432	5.371	5.929	0.594	0.009	0.041	5.755	0.778	0.074	0.01	0.039	0.052	11.288	7.848	5.299	0.05	0.008	0.01	6.033	0.821	0.009
Oleur061Scf7200g00011.1	181.718	up	0.03	5.536	-5.0366	2.46896	3.847	0.073	0.001	0.001	4.072	5.148	0.001	0.001	2.592	3.705	0.001	0.001	0.007	0.001	8.132	5.276	4.709	4.261	0.001	0.001	0.001	0.001	0.001	0.001	0.005	0.007	0.001	0.001	3.302	5.636	0.001	0.001	0.267	0.001	3.371	6.496	0.001	0.001	0.001	0.001	6.02	8.565	0.001
Oleur061Scf8316g04055.1	177.412	up	0.067	11.899	-3.89814	3.57282	0.001	0.001	0.001	0.001	0.001	0.004	0.024	0.001	0.001	0.005	15.284	3.211	1.661	11.779	15.43	13.835	0.001	0.001	0.001	0.001	18.039	16.367	0.001	0.004	0.001	0.014	0.001	0.004	0.001	0.001	0.001	0.484	5.972	2.053	10.185	9.221	7.312	4.075	3.234	5.172	0.001	0.005	5.917
Oleur061Scf8651g00015.1	174.641	up	0.021	3.601	-5.60001	1.84825	0.001	0.001	0.033	0.005	0.001	0.001	0.026	0.643	0.001	0.001	2.061	1.66	0.519	3.733	4.584	3.64	0.102	0.494	0.001	0.001	0.886	0.021	1.264	0.724	0.001	0.021	0.001	0.001	0.001	0.001	0.001	0.001	1.712	0.02	2.32	4.342	0.075	0.001	0.001	0.005	1.153	0.373	0.001
Oleur061Scf2638g04008.1	170.949	up	0.228	39.058	-2.12989	5.28753	0.001	0.001	40.576	27.117	29.379	30.838	0.001	0.001	37.131	35.974	26.928	31.897	20.036	0.001	28.901	40.005	41.881	49.314	0.001	23.448	35.376	39.842	35.93	26.613	0.001	0.788	27.251	26.475	0.001	0.001	32.646	46.953	8.416	0.042	42.342	47.537	0.001	0.001	0.001	0.001	0.001	0.001	0.001
Oleur061Scf7236g00006.1	169.441	up	0.889	150.578	-0.17027	7.23437	110.723	110.064	0.001	0.001	129.999	113.481	0.001	0.001	0.001	0.001	0.001	0.001	30.459	0.001	181.865	236.648	0.001	0.001	74.977	70.35	121.236	93.556	118.427	84.681	0.001	18.242	0.001	0.001	55.484	36.483	63.523	71.687	74.579	89.903	119.836	99.681	173.143	101.604	60.76	83.406	83.448	131.566	0.001
Oleur061Scf3907g00011.1	167.01	up	0.024	4.051	-5.36554	2.01826	0.383	0.449	0.001	0.004	0.001	0.001	0.001	0.001	0.082	0.081	0.02	0.004	4.103	15.437	8.393	2.97	0.001	0.001	0.831	0.001	10.716	2.98	0.004	0.001	0.361	0.432	0.001	0.001	0.001	0.001	0.021	0.027	0.012	0.294	6.717	1.608	0.001	0.001	0.001	0.006	9.673	5.984	0.068
Oleur061Scf3963g05018.1	166.023	up	0.03	4.904	-5.08142	2.29382	0.006	0.001	0.006	0.001	0.006	0.001	0.037	0.001	0.001	0.001	0.001	0.006	1.785	2.078	5.234	4.332	0.001	0.001	5.745	0.001	7.306	5.502	2.217	3.143	0.001	0.167	0.028	0.001	0.001	0.001	0.001	0.006	1.075	0.001	6.007	4.245	3.399	5.226	3.309	2.902	0.001	0.001	4.315
Oleur061Scf8241g00001.1	161.984	up	0.109	17.688	-3.19503	4.14469	0.001	0.001	0.005	0.001	6.362	6.986	0.03	0.001	0.017	0.001	4.189	4.528	2.592	5.599	16.345	18.72	0.006	0.001	0.001	0.001	18.164	17.401	0.005	0.001	4.08	8.116	0.001	0.001	0.001	0.001	23.084	0.001	4.28	0.005	17.518	18.261	20.772	23.425	0.023	0.001	7.499	9.265	0.005
Oleur061Scf3499g01004.1	161.868	up	0.034	5.453	-4.89167	2.44701	0.001	0.001	0.001	0.001	0.001	0.255	4.888	10.424	0.001	0.001	12.452	11.609	7.077	0.04	1.762	2.886	5.199	9.682	0.001	0.001	0.001	0.001	1.683	1.214	0.036	0.001	0.001	0.001	0.001	0.001	0.485	0.001	0.116	5.578	12.019	14.468	0.001	0.001	0.001	0.044	4.938	11.574	0.008
Oleur061Scf0058g14012.1	160.879	up	0.044	7.124	-4.49724	2.8326	0.001	0.001	0.001	0.001	12.352	8.1	5.641	0.151	0.001	0.001	0.001	0.001	3.742	13.305	4.491	12.705	0.036	0.006	13.775	0.001	0.001	0.001	13.366	7.228	3.723	5.296	0.006	0.001	0.001	0.001	3.951	0.001	0.001	0.001	6.588	6.85	0.001	0.001	0.001	0.001	5.066	6.133	6.221
Oleur061Scf3913g01006.1	155.436	up	0.117	18.22	-3.09275	4.18743	0.107	0.079	0.001	0.001	53.109	2.82	8.477	14.694	0.007	0.026	10.209	8.556	9.026	0.231	7.544	9.999	0.007	0.007	0.001	0.027	6.625	8.852	22.546	4.132	5.314	26.21	0.001	0.001	0.005	0.001	0.001	0.001	16.259	6.815	31.439	46.468	0.024	0.124	8.775	0.508	6.639	4.782	0.138
Oleur061Scf0914g04029.1	154.896	up	0.063	9.776	-3.98597	3.28918	0.001	0.001	0.001	0.001	0.009	0.009	9.418	7.707	0.001	0.001	0.001	0.001	16.043	11.032	10.515	10.784	0.001	0.001	0.001	0.001	7.898	9.73	0.001	0.001	0.001	0.001	0.001	0.001	0.001	0.001	0.001	0.001	11.392	0.068	9.027	8.921	0.001	0.001	0.001	0.001	10.69	19.119	1.213
Oleur061Scf3278g00008.1	153.407	up	0.056	8.577	-4.16076	3.10047	0.001	0.001	0.001	0.001	11.585	8.718	0.001	0.001	0.005	0.001	0.001	0.001	3.448	8.556	10.751	6.398	0.006	0.001	0.001	0.001	10.808	11.759	6.917	7.482	0.001	2.389	0.006	0.001	0.001	0.001	4.347	0.001	5.93	6.337	7.992	9.844	11.434	24.123	0.001	0.001	21.068	17.453	10.774
Oleur061Scf0977g00036.1	151.819	up	0.006	0.924	-7.36072	-0.1145	0.001	0.001	0.001	0.001	0.967	0.911	0.001	0.001	0.018	0.001	0.001	0.001	0.004	0.001	0.494	0.673	0.004	0.001	0.001	0.03	0.004	0.001	0.001	0.001	0.001	0.024	0.001	0.001	0.001	0.001	0.026	0.001	0.017	0.005	1.37	1.6	0.001	0.001	0.001	0.001	0.001	0.001	0.123
Oleur061Scf1401g02053.1	149.76	up	0.034	5.131	-4.86741	2.3591	0.001	0.001	0.001	0.001	0.001	0.042	0.105	6.555	7.923	8.478	9.063	0.578	4.149	7.42	5.449	4.734	0.001	0.001	3.938	0.001	0.515	5.18	5.976	6.09	5.513	3.688	0.001	0.001	0.008	0.001	8.648	0.001	0.001	0.001	4.035	6.656	0.001	0.001	0.001	0.001	0.953	10.998	0.001
Oleur061Scf6920g00003.1	147.641	up	0.374	55.163	-1.42034	5.78562	0.001	0.034	0.007	0.03	39.161	31.204	0.008	0.001	104.941	92.909	31.552	30.931	23.751	0.006	43.797	36.356	0.001	0.007	0.007	0.001	44.27	44.316	0.006	0.001	48.092	26.266	0.007	0.028	0.001	0.001	30.4	0.047	40.122	5.528	71.843	80.943	0.005	0.009	55.662	37.009	0.001	0.001	56.765
Oleur061Scf5532g00026.1	147.435	up	0.075	11.091	-3.7326	3.47134	0.001	0.001	12.099	14.347	1.325	1.202	0.001	0.001	13.317	21.552	0.001	0.001	6.695	0.844	15.757	9.683	0.001	0.001	0.001	12.577	0.001	0.001	10.151	16.167	0.001	0.001	17.976	12.258	0.001	0.001	0.001	0.005	4.066	0.001	13.235	7.494	0.001	0.001	12.266	14.674	0.001	0.001	2.208
Oleur061Scf1837g01025.1	146.721	up	0.109	16.043	-3.19305	4.00389	5.824	13.803	0.001	0.001	0.024	1.282	0.001	0.001	0.001	0.001	7.907	6.769	2.04	0.001	23.19	18.036	0.001	0.001	17.504	9	10.303	12.224	9.255	10.899	0.001	1.716	0.001	0.001	6.657	13.051	5.432	13.255	7.461	8.194	11.777	13.449	0.001	0.001	0.001	0.006	6.138	11.246	0.001
Oleur061Scf7035g02008.1	146.199	up	0.039	5.739	-4.67099	2.5208	0.001	0.001	0.001	0.001	0.005	0.001	0.244	1.446	0.001	0.019	5.259	6.206	2.99	0.001	5.384	6.654	0.001	0.001	3.939	0.03	0.001	0.03	4.422	4.977	9.193	6.349	0.001	0.001	0.001	0.001	0.001	0.025	1.556	0.001	6.037	5.016	0.001	0.001	0.001	0.001	0.919	1.611	3.808
Oleur061Scf2193g01004.1	146.094	up	0.025	3.665	-5.31677	1.87399	0.001	0.001	0.001	0.001	0.001	0.043	0.001	0.001	0.001	0.001	3.417	5.967	4.641	0.001	7.68	2.406	0.001	0.001	0.001	0.001	0.001	0.001	0.001	0.001	4.663	6.092	0.001	0.001	0.001	0.001	0.001	0.001	5.264	0.099	2.087	4.681	0.001	0.001	2.393	7.999	2.342	4.882	0.001
Oleur061Scf7308g01018.1	145.078	up	0.01	1.424	-6.67105	0.50964	0.001	0.001	0.001	0.001	0.004	0.001	0.005	0.013	0.004	0.007	0.014	0.001	0.001	0.733	1.336	1.021	0.005	0.004	0.001	0.001	0.001	0.006	0.004	0.001	0.001	0.001	0.006	0.004	0.013	0.004	0.001	0.006	0.05	0.001	1.652	1.823	0.492	0.001	0.004	0.017	1.444	0.78	0.001
Oleur061Scf8711g00035.1	143.906	up	0.079	11.323	-3.66781	3.50118	0.001	0.001	0.006	0.025	10.373	7.968	0.001	0.006	0.014	0.005	13.079	10.137	12.615	26.049	9.143	9.491	0.006	0.021	9.675	0.369	12.657	9.322	10.045	8.204	0.001	0.005	0.049	0.056	0.001	0.001	0.006	0.001	0.005	0.005	15.549	12.182	0.005	0.001	17.19	12.199	9.877	14.414	8.802
Oleur061Scf1580g03026.1	140.808	up	0.114	16.004	-3.13724	4.00035	0.045	0.008	0.009	0.038	0.007	0.045	0.001	0.001	0.006	0.001	16.183	19.205	6.653	17.316	10.901	14.564	0.001	0.001	39.725	0.666	0.001	0.001	19.588	16.345	0.285	0.04	0.001	0.001	0.009	0.047	0.001	0.305	0.006	0.054	14.982	27.58	0.001	0.001	20.273	16.814	22.48	20.789	27.554
Oleur061Scf2036g05024.1	138.477	up	0.05	6.873	-4.33259	2.78092	0.001	0.001	0.185	0.022	0.001	0.432	5.1	8.449	0.001	0.001	5.324	6.717	3.951	16.194	5.914	6.387	0.001	0.001	6.386	1.399	0.001	0.001	5.324	6.98	7.585	4.609	0.001	0.001	0.001	0.001	6.252	0.136	0.001	0.001	5.575	10.595	0.001	0.001	0.001	0.001	0.001	0.001	0.001
Oleur061Scf6494g00005.1	137.624	up	0.031	4.285	-5.00513	2.09946	0.001	0.001	0.032	0.001	0.001	0.477	1.564	5.142	0.001	0.001	0.001	0.001	1.312	4.387	3.445	4.064	0.001	0.001	5.018	0.25	0.006	0.001	4.606	4.125	2.401	2.539	0.001	0.001	0.001	0.001	0.42	0.001	0.001	0.001	3.864	6.235	0.001	0.001	4.099	6.382	5.763	5.59	0.001
Oleur061Scf7456g00013.1	136.922	up	0.051	7.011	-4.28757	2.80965	0.001	0.001	0.007	0.045	1.459	0.001	0.284	1.255	0.032	0.175	0.008	0.001	5.124	2.236	6.276	8.24	0.001	0.001	0.001	0.008	0.001	0.001	14.363	15.886	9.856	8.132	0.027	0.006	0.006	0.001	7.475	0.001	7.818	1.426	6.668	7.007	0.001	0.001	0.189	0.034	0.007	0.035	8.299
Oleur061Scf0066g00003.1	135.085	up	0.004	0.577	-7.87141	-0.79368	0.005	0.001	0.001	0.001	1.029	0.678	0.001	0.001	0.001	0.001	0.001	0.001	0.064	0.965	0.392	1.286	0.053	0.253	0.001	0.001	0.001	0.001	0.001	0.001	0.004	0.004	0.004	0.001	0.001	0.001	0.017	0.001	0.001	0.001	0.562	0.391	0.001	0.005	0.001	0.001	0.001	0.005	1.156
Oleur061Scf1049g00013.1	134.694	up	0.051	6.9	-4.28693	2.78661	20.779	25.625	0.001	0.001	4.499	9.058	0.011	0.001	24.664	25.433	0.001	0.001	0.001	0.001	8.182	5.662	22.06	16.743	0.001	0.001	0.541	5.947	0.001	0.001	0.001	0.001	25.679	21.823	0.001	0.001	0.001	0.048	0.001	0.538	6.137	7.973	0.001	0.001	8.091	7.888	0.814	7.826	0.001
Oleur061Scf3135g02004.1	133.018	up	0.026	3.421	-5.28118	1.7743	4.616	7.764	0.027	0.006	0.001	0.011	0.001	0.001	0.001	0.001	0.001	0.001	0.001	0.001	9.134	2.244	0.001	0.001	0.001	2.206	8.411	4.744	0.001	0.001	0.001	0.001	0.004	0.001	0.001	0.001	0.001	0.177	7.713	0.583	2.151	3.106	3.639	3.969	0.001	0.001	0.001	0.004	0.001
Oleur061Scf1537g00001.1	132.613	up	0.036	4.728	-4.80986	2.24122	2.207	2.222	0.001	0.001	0.001	0.024	0.001	0.001	0.001	0.001	4.922	2.74	0.036	0.001	6.455	5.103	0.001	0.001	8.034	0.724	2.13	2.485	2.341	4.595	0.001	0.212	0.001	0.001	1.699	3.484	0.338	4.015	2.486	1.865	2.779	5.458	0.001	0.001	0.001	0.001	2.475	4.148	0.001
Oleur061Scf2910g00007.1	132.58	up	0.012	1.634	-6.34237	0.70835	1.747	1.798	0.001	0.001	0.001	0.001	0.31	2.451	0.001	0.001	0.025	0.005	0.897	0.008	1.195	1.671	0.001	0.001	0.001	0.001	0.001	0.119	0.001	0.001	0.023	0.02	0.001	0.001	0.001	0.001	1.267	0.001	0.02	1.808	1.4	2.549	0.001	0.001	0.007	0.006	0.178	0.006	1.288
Oleur061Scf9017g00025.1	132.366	up	0.006	0.855	-7.2736	-0.2252	0.001	0.001	0.023	0.025	0.015	0.015	0.006	0.001	0.001	0.005	0.001	0.001	0.047	0.005	1.014	1.012	0.017	0.001	0.001	0.001	0.001	0.001	0.015	0.004	0.006	0.004	0.019	0.016	0.02	0.125	0.023	0.019	0.004	0.041	0.379	1.376	0.001	0.005	0.001	0.001	0.001	0.001	0.004
Oleur061Scf1575g02019.1	132.008	up	0.112	14.811	-3.15587	3.88862	0.001	0.028	0.001	0.005	0.001	1.959	0.293	1.201	0.139	0.019	19.703	17.619	0.024	0.15	15.501	16.286	0.001	0.001	0.032	0.001	0.031	0.032	14.65	19.722	18.951	15.181	0.001	0.001	0.079	0.023	0.027	0.028	3.166	0.738	14.542	13.108	0.116	0.007	0.001	0.005	7.922	7.349	0.005
Oleur061Scf0211g01002.1	129.764	up	0.177	22.94	-2.49994	4.51981	0.008	0.001	0.016	0.001	0.001	1.276	0.001	0.001	0.004	0.01	50.054	56.23	2.717	29.812	15.284	25.023	0.001	0.001	0.001	0.001	21.229	43.581	14.285	9.987	17.01	10.044	0.021	0.079	0.004	0.001	0.001	0.001	1.86	0.001	15.941	45.426	0.001	0.001	15.883	1.703	1.684	7.705	39.674
Oleur061Scf2199g01005.1	127.388	up	0.016	1.98	-6.00741	0.98568	0.001	0.001	0.001	0.001	2.657	3.991	0.001	0.001	0.001	0.001	0.001	0.001	3.179	0.001	2.392	3.166	0.001	0.001	4.683	2.353	0.001	0.001	3.559	2.918	0.001	0.005	0.001	0.005	0.001	0.001	0.001	0.103	1.812	0.087	1.429	1.421	1.779	1.603	0.001	0.001	0.231	2.57	0.001
Oleur061Scf2041g01041.1	126.836	up	0.254	32.274	-1.97454	5.01228	0.001	0.001	0.001	0.001	0.006	4.758	4.567	0.029	0.001	0.001	53.865	97.931	14.551	14.869	83.139	26.802	0.001	0.03	0.001	0.001	7.173	9.561	0.001	0.007	0.001	0.001	0.001	0.001	0.028	0.001	0.001	0.001	67.336	11.863	74.026	6.577	0.001	0.001	18.316	92.086	86.22	76.952	0.503
Oleur061Scf0231g13001.1	126.167	up	0.044	5.535	-4.51049	2.46871	0.001	0.001	0.001	0.004	0.183	3.215	0.001	0.001	0.001	0.001	0.832	0.093	0.023	4.044	1.631	36.845	0.001	0.001	1.926	0.001	1.668	0.932	0.001	0.001	0.027	3.577	1.892	0.087	0.001	0.001	0.096	0.034	0.001	0.001	2.323	6.727	0.392	0.223	2.853	1.685	12.81	5.977	2.451
Oleur061Scf7937g00007.1	124.737	up	0.026	3.281	-5.24865	1.71411	0.001	0.509	0.018	0.001	0.653	0.31	0.726	0.333	0.014	0.248	0.396	0.004	0.001	0.001	0.934	21.748	0.018	1.221	0.001	0.001	0.466	0.846	0.014	0.001	0.001	0.001	0.015	0.001	0.001	0.001	0.414	0.059	0.004	0.001	0.512	11.154	4.712	1.407	0.001	0.005	2.008	2.295	0.345
Oleur061Scf2991g00023.1	122.494	up	0.012	1.419	-6.43163	0.50495	0.001	0.001	0.001	0.001	1.934	0.963	0.006	0.005	0.005	0.001	0.001	0.005	0.796	0.062	2.697	0.738	0.624	1.075	0.001	0.001	0.001	0.006	0.001	0.001	0.022	0.588	0.001	0.001	0.001	0.001	0.109	0.019	1.339	0.062	1.338	1.523	1.317	0.138	0.001	0.006	0.001	0.001	0.074
Oleur061Scf6488g00011.1	121.45	up	0.208	25.269	-2.26493	4.65929	0.069	0.032	39.139	40.767	0.001	0.001	35.596	29.387	26.735	20.001	22.769	34.177	14.9	0.188	18.173	25.737	4.979	2.79	0.004	6.962	0.001	0.004	14.388	19.275	0.003	0.008	15.351	33.707	0.007	0.001	0.001	0.006	6.157	0.001	26.971	32.319	0.001	0.001	36.012	18.138	0.001	0.001	0.001
Oleur061Scf3782g00003.1	117.704	up	0.044	5.237	-4.49037	2.38866	0.001	0.022	0.001	0.001	7.361	5.38	0.001	0.001	0.004	0.001	0.001	0.001	0.019	0.001	4.725	5.15	0.001	0.001	0.006	0.005	7.239	5.23	6.284	4.26	6.075	7.111	0.005	0.001	0.001	0.001	0.024	1.935	4.838	1.868	4.51	6.853	0.001	0.001	0.001	0.001	0.006	0.005	1.418
Oleur061Scf0135g10013.1	117.106	up	0.03	3.49	-5.06864	1.80303	0.001	0.001	5.581	5.18	0.272	0.363	0.001	0.001	0.001	0.001	2.403	0.285	0.04	0.403	5.496	0.531	0.001	0.001	0.001	0.52	0.038	0.001	3.927	6.487	0.491	2.055	0.001	0.001	0.001	0.001	0.008	3.074	0.026	0.001	4.992	10.185	0.031	0.001	0.008	0.001	0.001	0.001	9.982
Oleur061Scf0389g03002.1	116.365	up	0.047	5.5	-4.40318	2.45934	0.006	0.001	0.001	0.001	4.681	8.566	0.001	0.001	10.363	10.285	0.001	0.001	0.001	0.001	5.12	6.907	0.006	0.006	0.001	0.001	0.001	0.001	0.001	0.001	0.001	0.001	0.001	0.006	0.001	0.001	0.001	6.878	9.817	1.058	4.805	5.384	8.58	10.474	0.427	8.815	0.568	10.711	0.006
Oleur061Scf5641g01034.1	116.047	up	0.013	1.477	-6.29558	0.56299	0.016	0.001	0.001	0.001	1.041	1.046	0.005	0.001	0.001	0.001	1.133	0.699	0.716	2.817	2.106	0.819	0.001	0.037	1.116	0.001	0.005	0.004	1.47	2.523	0.001	0.001	0.001	0.001	0.004	0.004	0.001	0.004	0.001	0.004	1.57	1.76	0.001	0.001	0.895	1.281	0.135	0.533	0.279
Oleur061Scf0086g04008.1	115.204	up	0.018	2.027	-5.82875	1.0193	0.201	0.439	0.054	0.001	0.003	0.001	0.001	0.001	0.144	0.012	0.042	0.003	0.012	0.35	3.047	3.933	0.001	0.001	0.001	0.001	0.069	0.003	2.334	0.752	0.004	0.009	0.053	0.016	0.538	0.577	0.001	0.025	0.098	0.925	0.942	1.495	0.018	0.001	0.001	0.001	0.001	0.001	0.452
Oleur061Scf8603g00017.1	114.074	up	0.046	5.28	-4.43331	2.40052	0.004	0.326	0.003	0.004	0.923	0.278	0.001	0.001	0.013	0.201	0.079	0.085	0.371	0.392	4.263	1.677	0.005	0.014	0.013	0.001	3.702	3.321	0.018	0.012	0.85	0.619	0.206	0.026	0.01	0.001	0.018	0.017	0.001	0.013	8.812	12.333	0.051	0.014	0.058	0.026	0.437	0.152	0.016
Oleur061Scf1014g01003.1	112.409	up	0.195	21.972	-2.35503	4.45759	0.001	0.001	0.138	0.023	0.024	0.005	0.001	0.02	0.001	0.001	15.939	16.736	3.946	15.756	19.086	24.645	0.001	0.006	22.961	1.672	0.006	0.001	12.176	17.639	12.033	8.13	0.028	0.005	0.001	0.099	0.001	0.001	0.001	0.001	15.09	32.836	0.129	0.006	15.475	19.982	10.464	13.329	35.227
Oleur061Scf1673g00018.1	110.586	up	0.045	4.932	-4.48698	2.30205	0.001	0.001	0.001	0.001	5.211	3.912	0.001	0.138	0.001	0.001	0.024	0.001	2.332	0.001	6.905	5.51	0.001	0.047	0.001	0.001	5.471	3.141	3.206	5.815	0.001	1.558	0.001	0.001	0.001	0.001	5.304	0.067	6.918	1.054	2.872	5.414	3.861	4.474	0.017	0.001	0.022	0.001	0.001
Oleur061Scf1971g00020.1	105.003	up	0.031	3.281	-5.00019	1.71409	0.001	0.001	2.396	3.154	0.001	0.025	0.001	0.001	3.09	1.488	0.001	0.001	0.958	2.765	1.801	3.371	2.511	3.497	0.001	0.001	0.001	0.001	3.937	3.77	0.001	0.001	0.001	0.001	0.001	0.001	0.564	4.33	1.831	3.39	2.488	7.673	0.043	0.001	0.158	1.979	2.782	5.125	0.001
Oleur061Scf2134g02013.1	104.393	up	0.04	4.128	-4.6605	2.04539	0.001	0.001	0.001	0.001	0.004	0.67	7.567	9.284	0.001	0.001	3.438	3.234	2.59	0.001	6.3	3.205	0.004	0.001	0.001	0.001	0.001	0.004	2.954	4.022	6.72	5.158	0.001	0.001	0.001	0.001	0.001	0.645	5.644	0.645	3.373	4.264	0.001	0.001	3.986	4.526	3.716	5.247	0.004
Oleur061Scf2100g01023.1	103.67	up	0.024	2.505	-5.37093	1.32493	4.625	3.735	0.001	0.005	3.231	5.684	0.001	0.001	0.001	0.001	0.001	0.001	0.903	0.001	3.328	1.886	0.001	0.001	0.001	0.001	5.063	3.384	2.46	3.843	0.001	0.588	0.004	0.001	5.167	8.013	3.03	0.005	2.909	0.489	2.142	2.93	4.09	7.827	0.001	0.001	0.001	0.001	2.527
Oleur061Scf0803g07004.1	102.904	up	1.81	186.252	0.85595	7.54111	0.116	3.347	3.909	8.666	0.001	0.006	0.001	0.006	0.215	0.306	65.215	112.894	27.551	127.93	113.071	276.983	175.618	293.323	140.672	10.912	101.875	129.845	0.006	0.006	17.269	26.341	0.065	0.197	1.183	0.484	0.001	93.099	0.001	0.001	145.736	263.654	0.001	0.001	60.056	118.427	75.767	122.873	9.972
Oleur061Scf0266g00001.1	102.831	up	0.027	2.801	-5.19805	1.48608	0.007	0.019	0.001	0.001	1.645	1.023	0.564	0.016	0.005	0.006	0.114	0.087	0.018	0.705	1.536	2.315	0.001	0.001	0.308	0.001	0.019	0.264	2.19	0.093	0.029	0.077	0.084	0.005	0.001	0.001	0.001	0.005	4.448	0.786	6.408	2.702	0.015	0.001	0.005	0.989	2.288	0.768	0.001
Oleur061Scf3775g00021.1	101.801	up	0.011	1.153	-6.4637	0.20591	0.001	0.001	0.001	0.001	0.001	0.444	0.006	0.001	0.001	0.001	0.777	1.162	0.001	0.001	1.937	3.75	0.001	0.001	1.161	0.001	1.513	0.027	2.53	2.737	0.001	0.02	0.001	0.001	0.001	0.001	2.955	0.001	0.005	0.001	0.14	1.735	0.006	0.001	1.126	0.826	0.001	0.001	0.001
Oleur061Scf6687g00013.1	99.843	up	0.004	0.355	-8.13707	-1.49548	0.001	0.001	0.001	0.001	0.001	0.001	0.001	0.001	0.278	0.543	0.001	0.004	0.001	0.001	0.894	0.149	0.001	0.016	0.001	0.001	0.474	0.118	0.001	0.001	0.001	0.001	0.001	0.001	0.005	0.012	0.001	0.001	0.001	0.001	0.248	0.478	0.014	0.001	0.001	0.001	0.005	0.006	0.317
Oleur061Scf1198g00020.1	98.135	up	0.021	2.025	-5.59895	1.01775	0.001	0.001	0.109	0.453	0.001	0.001	0.001	0.001	0.001	0.001	0.001	0.001	5.872	5.267	2.353	1.971	0.001	0.001	0.004	0.001	1.835	1.542	2.282	1.775	0.001	0.001	0.001	0.001	0.004	0.001	0.001	0.247	1.723	0.015	1.881	1.927	0.001	0.005	1.349	1.224	2.185	1.817	0.001
Oleur061Scf2628g02002.1	97.499	up	0.688	67.068	-0.53976	6.06756	178.673	100.894	0.017	0.001	0.016	0.001	0.203	0.001	0.001	0.001	3.193	43.507	21.793	0.001	63.374	134.344	0.001	0.001	2.965	0.302	40.371	40.332	50.956	3.579	0.001	0.01	0.001	0.215	115.656	138.002	3.475	33.656	38.053	3.45	38.118	62.344	114.1	108.874	47.876	44.686	64.283	45.828	0.001
Oleur061Scf9159g10030.1	97.245	up	0.046	4.519	-4.42768	2.17588	0.001	0.001	0.013	0.001	0.001	0.728	4.348	4.518	0.001	0.001	0.001	0.001	4.231	0.231	6.552	4.886	5.006	5.917	0.004	0.001	2.482	2.794	0.011	0.01	0.001	0.192	0.001	0.026	0.001	0.001	0.038	7.474	7.666	2.335	5.64	2.309	4.593	4.634	0.031	0.001	8.437	5.304	0.001
Oleur061Scf7205g01035.1	96.772	up	0.232	22.445	-2.10818	4.48834	0.001	0.019	0.005	0.018	34.776	0.005	22.519	76.108	0.001	0.017	11.772	8.048	1.125	0.02	17.38	7.859	0.001	0.001	0.37	0.001	22.131	41.356	19.402	0.301	38.238	17.301	0.001	0.017	0.001	0.001	6.151	0.001	46.291	19.579	23.215	80.044	0.015	0.005	1.425	0.001	13.518	8.883	0.001
Oleur061Scf2723g00009.1	96.39	up	0.072	6.938	-3.79632	2.7945	0.001	0.071	0.049	0.84	9.401	7.561	0.001	0.009	0.007	0.001	0.001	0.009	1.984	0.001	6.202	4.422	0.008	0.001	8.373	0.069	2.691	0.547	0.049	0.001	0.001	0.009	0.001	0.009	3.527	0.82	13.331	0.001	2.737	0.008	9.967	8.477	7.945	7.667	0.001	0.007	0.01	0.001	3.414
Oleur061Scf0231g12001.1	96.37	up	0.097	9.377	-3.36136	3.22916	0.015	0.001	0.061	0.003	1.03	8.571	0.001	0.001	0.001	0.01	0.106	0.064	0.177	4.87	2.481	75.832	0.001	0.004	2.957	0.001	2.61	2.515	0.001	0.001	0.086	4.216	3.558	0.433	0.001	0.001	0.028	0.565	0.003	0.001	4.38	9.383	0.854	0.265	4.352	2.539	21.82	6.886	1.937
Oleur061Scf2182g00005.1	96.32	up	0.098	9.486	-3.34398	3.24579	0.008	0.234	3.128	1.883	0.001	0.001	0.001	0.001	0.001	0.031	1.666	2.727	2.03	4.683	9.091	11.824	0.001	0.001	0.001	0.001	6.138	6.513	14.573	13.283	5.596	4.327	0.001	0.001	2.576	2.134	0.001	0.001	0.001	0.006	10.202	7.383	8.271	8.683	0.23	0.049	0.041	0.236	2.963
Oleur061Scf4844g00044.1	95.814	up	0.069	6.627	-3.8538	2.72837	0.001	0.001	0.001	0.001	0.001	0.013	5.382	25.402	1.503	0.582	10.097	4.523	0.381	0.791	23.705	12.516	0.001	0.001	0.001	0.559	1.041	4.653	26.541	10.845	1.656	1.403	0.001	0.001	0.001	0.004	0.001	0.004	0.669	0.001	1.565	4.153	0.001	0.001	2.74	2.983	26.548	11.86	0.941
Oleur061Scf5143g00054.1	95.382	up	0.01	0.934	-6.67402	-0.09836	0.001	0.001	0.001	0.005	0.001	0.001	0.001	0.001	0.001	0.001	2.286	3.543	0.001	0.001	5.572	0.311	9.087	3.629	0.235	0.001	0.001	0.001	0.001	0.001	0.001	0.274	0.005	0.001	0.001	0.001	0.001	0.041	0.001	1.036	0.212	2.069	3.776	7.497	0.024	0.001	2.055	2.693	0.001
Oleur061Scf3205g00012.1	94.495	up	0.013	1.183	-6.31998	0.24219	0.001	0.015	0.023	0.003	0.003	0.001	0.001	0.001	0.005	0.001	0.332	0.06	0.005	0.001	1.859	1.914	0.001	0.005	0.005	0.006	0.597	0.182	3.286	4.121	0.006	0.011	0.085	0.058	0.003	0.005	0.089	0.001	0.014	0.021	0.699	0.787	0.005	0.001	0.011	0.006	0.158	0.842	2.547
Oleur061Scf1028g01012.1	93.721	up	0.187	17.558	-2.41628	4.13403	0.117	0.598	3.633	4.338	0.438	0.059	0.001	0.011	0.001	0.001	0.099	2.048	3.981	8.758	25.772	21.73	0.067	0.011	0.001	0.094	22.251	13.711	18.764	14.09	0.102	0.302	0.008	0.009	0.06	0.011	0.078	0.058	22.454	0.01	9.317	18.213	0.571	0.781	0.001	0.011	0.626	0.532	0.009
Oleur061Scf6933g00003.1	92.229	up	0.075	6.956	-3.72885	2.79831	0.001	0.001	0.006	0.007	9.119	6.901	0.996	0.115	0.001	0.001	0.728	0.79	6.113	0.04	5.844	5.869	0.001	0.001	0.001	0.001	12.439	9.637	0.001	0.001	0.001	1.392	0.001	0.001	0.009	0.231	2.454	0.035	8.054	0.221	7.649	8.924	4.57	7.671	0.035	0.168	0.006	0.006	0.053
Oleur061Scf8000g00011.1	90.19	up	0.43	38.773	-1.21792	5.27699	176.871	73.357	2.203	0.268	44.52	113.752	0.061	0.031	0.038	0.006	0.198	0.008	14.678	0.045	85.935	13.747	0.001	0.001	0.007	2.779	41.835	37.653	46.676	102.39	0.058	6.773	0.06	0.412	15.688	84.117	14.037	0.425	60.283	4.255	47.537	40.244	53.436	142.219	0.13	0.001	0.001	0.009	0.009
Oleur061Scf1582g03017.1	90.067	up	0.119	10.724	-3.07017	3.42276	0.001	0.001	6.824	10.43	11.9	9.287	9.872	8.824	7.789	9.801	0.001	0.001	3.186	0.001	13.06	11.283	6.749	7.744	7.862	0.008	8.777	9.968	0.001	0.001	0.001	2.956	0.001	0.001	8.533	6.399	10.698	0.006	0.005	0.001	8.865	10.124	0.001	0.001	0.001	0.001	0.001	0.001	0.006
Oleur061Scf6023g00012.1	90.051	up	0.033	2.965	-4.92443	1.56824	0.001	0.001	0.001	0.001	0.02	0.013	0.489	0.029	0.005	0.001	9.305	2.548	0.224	3.742	3.126	3.388	0.001	0.001	0.074	0.001	2.884	1.757	1.998	1.969	6.549	2.634	0.001	0.004	0.001	0.025	0.001	0.413	1.525	0.026	2.327	3.139	0.003	0.001	0.001	0.014	2.864	3.789	0.628
Oleur061Scf8313g00003.1	89.468	up	0.068	6.074	-3.88072	2.60259	0.001	0.005	0.001	0.006	0.001	0.506	0.001	0.001	0.001	0.001	4.893	5.586	3.922	5.43	3.498	4.404	0.001	0.001	8.182	0.009	7.764	8.861	5.326	5.215	0.001	0.001	0.001	0.001	0.001	0.001	0.001	0.03	0.001	0.001	10.569	8.359	0.001	0.001	3.672	7.276	3.746	4.945	4.351
Oleur061Scf7534g00010.1	88.968	up	0.152	13.549	-2.71507	3.76016	0.001	0.001	0.001	0.001	18.237	17.316	0.001	0.001	0.001	0.001	14.43	11.582	12.429	28.31	13.135	12.1	0.007	0.001	0.001	0.001	10.017	11.55	0.001	0.001	15.651	13.523	0.001	0.001	0.001	0.001	15.654	0.042	9.494	3.472	18.932	11.201	12.503	8.054	0.001	0.001	13.246	14.805	16.164
Oleur061Scf7829g02006.1	88.104	up	0.016	1.378	-5.99844	0.46271	0.001	0.019	0.001	0.005	0.001	0.001	0.166	1.001	0.024	0.027	1.249	0.025	0.05	0.306	1.853	0.877	0.001	0.001	0.028	0.001	1.386	1.186	0.306	0.076	0.031	0.053	0.001	0.001	0.066	0.018	0.121	0.001	0.379	0.522	1.118	1.985	0.004	0.001	0.024	0.005	0.001	0.001	0.019
Oleur061Scf6394g00023.1	88.025	up	0.041	3.599	-4.6123	1.84755	0.051	0.001	0.001	0.007	0.027	0.987	0.101	0.018	2.303	3.985	0.006	0.03	1.052	0.007	3.688	4.078	0.004	0.004	0.061	0.245	0.006	0.026	0.001	0.005	0.005	0.006	0.001	0.001	0.041	0.063	0.019	0.001	3.303	0.17	3.087	3.614	0.001	0.042	1.206	2.445	0.005	0.015	3.036
Oleur061Scf5991g00029.1	87.193	up	0.081	7.065	-3.62554	2.82062	0.001	0.001	0.001	0.001	0.008	0.001	0.007	0.001	0.001	0.008	7.326	4.382	0.261	8.244	8.911	5.868	0.001	0.001	0.001	0.009	6.817	6.897	16.054	13.162	8.61	9.07	0.006	0.001	0.007	0.001	0.001	0.006	0.001	0.007	7.967	5.98	7.222	11.389	5.82	6.987	11.372	9.071	6.197
Oleur061Scf3321g00016.1	86.463	up	0.014	1.197	-6.17412	0.25989	0.001	0.001	0.001	0.001	1.006	0.267	0.001	0.001	0.001	0.001	0.001	0.001	1.037	0.755	1.235	0.229	0.001	0.001	0.001	0.001	0.001	0.001	1.126	1.916	2.188	0.64	0.001	0.001	0.001	0.001	1.454	0.001	0.089	0.001	1.695	4.285	0.001	0.001	0.001	0.001	1.742	1.111	3.093
Oleur061Scf0597g00029.1	85.365	up	0.003	0.242	-8.46456	-2.04899	0.001	0.001	0.001	0.001	0.001	0.001	0.001	0.001	0.001	0.001	0.147	0.007	0.001	0.035	0.045	0.155	0.001	0.001	0.001	0.001	0.001	0.006	0.134	0.03	0.001	0.001	0.001	0.001	0.001	0.001	0.001	0.001	0.025	0.006	0.299	1.647	0.001	0.001	0.001	0.001	0.001	0.001	0.001
Oleur061Scf4988g00019.1	85.217	up	0.16	13.615	-2.64599	3.76709	0.001	0.001	0.001	0.001	38.026	28.536	0.001	0.007	0.001	0.001	0.001	0.001	12.46	11.924	11.946	16.408	0.001	0.001	20.26	0.001	0.001	0.001	28.304	24.058	0.001	0.329	0.001	0.001	0.001	0.008	21.958	0.037	14.757	3.03	12.227	14.335	0.001	0.001	0.001	0.001	17.86	24.347	10.661
Oleur061Scf8867g00021.1	83.471	up	0.144	12.043	-2.79303	3.59018	0.001	0.001	8.01	8.827	0.005	1.042	0.001	0.001	0.004	0.001	9.733	6.796	5.933	14.648	10.699	15.693	0.005	0.001	0.001	0.001	9.444	11.733	16	11.135	7.879	8.416	0.015	0.001	0.001	0.001	0.001	0.001	2.94	0.005	10.69	11.72	0.001	0.001	7	8.323	8.159	12.289	4.183
Oleur061Scf6488g01007.1	82.735	up	0.254	21.022	-1.97658	4.39386	0.843	0.898	41.147	31.549	0.004	0.001	18.446	15.899	25.287	14.785	16.879	18.555	13.124	2.858	21.085	16.565	6.145	4.189	0.001	8.078	0.001	0.001	22.45	23.942	0.003	0.003	19.851	41.565	0.007	0.001	0.013	0.7	7.061	0.001	17.456	32.035	0.001	0.001	24.198	17.345	0.001	0.001	0.001
Oleur061Scf2311g03013.1	81.576	up	0.136	11.054	-2.88363	3.46645	9.452	14.063	13.487	13.653	15.617	5.304	0.001	0.001	0.001	0.001	12.543	8.047	0.001	0.001	14.291	11.598	12.605	10.796	0.001	8.123	12.399	11.874	10.813	10.4	0.001	0.001	0.001	0.001	10.537	8.049	9.203	9.435	15.259	14.328	11.304	7.968	0.001	0.007	0.001	0.001	11.148	12.226	0.001
Oleur061Scf7684g00021.1	81.324	up	0.162	13.188	-2.6245	3.72111	0.001	0.094	0.001	0.001	5.842	8.044	0.001	0.001	0.001	0.001	9.563	7.161	6.01	12.364	22.116	14.256	0.001	0.001	0.85	1.237	21.106	15.699	17.982	16.462	8.17	7.942	0.001	0.001	0.026	0.001	6.278	0.604	3.695	0.001	7.103	13.506	0.001	0.006	0.001	0.001	0.001	0.001	12.991
Oleur061Scf3283g01015.1	81.096	up	0.013	1.057	-6.2621	0.07947	0.001	0.001	0.004	0.019	1.284	1.156	0.001	0.001	0.001	0.001	0.041	0.163	0.03	0.55	1.259	1.219	0.005	0.001	0.001	0.093	0.001	0.001	0.001	0.001	1.056	0.814	0.001	0.001	0.054	0.001	0.029	0.015	0.514	0.193	1.025	0.793	0.001	0.001	0.001	0.001	0.004	0.053	0.026
Oleur061Scf2791g00013.1	80.962	up	0.112	9.061	-3.15947	3.17971	0.001	0.001	0.001	0.001	13.573	16.689	0.001	0.001	0.001	0.005	19.983	10.355	4.447	10.634	24.119	11.757	0.001	0.001	0.001	0.001	17.728	13.765	0.004	0.001	28.64	23.434	0.001	0.001	0.001	0.005	0.001	0.005	0.001	0.001	4.461	5.329	11.424	12.03	0.001	0.005	13.765	17.737	15.855
Oleur061Scf6290g00005.1	80.883	up	0.278	22.487	-1.84674	4.49103	0.081	0.013	0.001	0.009	0.077	5.841	12.163	14.511	1.37	0.553	4.522	7.655	13.802	25.465	21.754	20.804	0.001	0.001	9.14	0.001	0.732	0.732	0.001	0.041	0.001	5.977	0.001	0.011	0.009	0.012	0.036	0.009	12.183	0.064	23.194	24.36	5.43	10.717	12.888	24.72	0.42	7.879	0.778
Oleur061Scf0531g08017.1	80.761	up	0.092	7.408	-3.44655	2.88905	0.001	0.001	1.993	1.854	0.21	0.026	2.244	2.66	1.733	2.191	0.038	0.304	3.775	0.189	5.67	8.808	2.138	3.402	0.006	0.001	7.038	7.733	7.696	3.332	0.029	2.465	0.001	0.001	0.001	0.001	7.297	0.184	0.001	0.001	7.516	8.023	0.697	0.027	3.501	3.868	0.031	0.128	0.156
Oleur061Scf2629g01001.1	80.373	up	0.012	0.975	-6.36505	-0.03639	0.001	0.001	0.001	0.001	0.001	0.162	0.001	0.001	0.001	0.001	0.403	0.122	0.001	0.555	1.04	3.296	0.001	0.001	1.569	0.001	0.001	0.001	1.473	5.789	0.001	0.001	0.001	0.001	0.001	0.001	0.001	0.001	0.001	0.001	0.44	0.6	0.001	0.001	0.562	0.632	0.001	0.43	0.222
Oleur061Scf7272g01006.1	79.972	up	0.004	0.306	-8.02901	-1.70758	0.001	0.001	0.001	0.001	0.001	0.001	0.001	0.001	0.001	0.001	0.001	0.001	0.005	0.305	1.149	3.968	0.001	0.001	0.076	0.001	0.005	0.001	0.001	0.001	0.001	0.001	0.001	0.001	0.006	0.005	0.001	0.001	0.001	0.001	0.021	0.091	0.001	0.001	0.02	0.001	0.515	1.404	0.001
Oleur061Scf1369g04022.1	79.334	up	0.002	0.178	-8.80112	-2.49125	0.001	0.001	0.011	0.038	0.001	0.001	0.001	0.003	0.001	0.001	0.001	0.003	0.001	0.001	0.053	0.077	0.001	0.014	0.001	0.001	0.001	0.001	0.001	0.001	0.316	0.137	0.001	0.001	0.001	0.001	0.001	0.001	0.001	0.003	0.724	0.34	0.022	0.001	0.001	0.001	0.001	0.001	0.001
Oleur061Scf7760g00004.1	78.947	up	0.052	4.087	-4.27186	2.03097	0.001	0.001	0.001	0.001	2.906	1.886	0.007	0.001	0.001	0.001	5.201	6.307	3.26	6.268	3.629	3.78	0.007	0.001	0.001	0.001	6.171	4.753	0.006	0.001	5.293	6.224	0.001	0.001	0.001	0.001	0.001	0.001	0.001	0.001	4.799	4.237	4.627	3.191	0.001	0.001	5.147	2.571	5.622
Oleur061Scf0936g03002.1	77.735	up	0.163	12.674	-2.61668	3.66383	0.001	0.001	0.001	0.001	0.013	1.608	0.085	0.297	0.016	0.005	16.493	11.945	4.673	17.188	12.37	11.61	0.001	0.001	0.004	0.001	11.185	13.892	8.395	14.851	13.164	11.258	0.004	0.001	0.001	0.004	0.017	0.001	2.807	0.004	14.569	12.333	0.001	0.001	22.125	14.872	14.113	15.33	14.698
Oleur061Scf7341g00005.1	77.713	up	0.167	12.981	-2.58174	3.69836	0.001	0.001	0.001	0.001	0.001	2.29	0.001	0.001	23.287	36.114	0.001	0.001	7.739	0.001	10.647	15.87	4.95	4.76	1.576	0.094	0.001	0.001	0.001	0.001	13.049	15.25	0.001	0.001	8.592	7.828	1.727	1.023	12.458	4.202	14.31	11.745	0.001	0.001	13.701	10.524	1.129	8.372	11.573
Oleur061Scf4783g00032.1	77.641	up	0.052	4.006	-4.27668	2.00207	0.001	0.001	0.001	0.007	0.001	0.006	0.063	3.229	0.008	0.001	3.978	2.757	0.422	3.945	5.184	5.989	0.001	0.001	4.138	0.056	3.874	4.043	3.572	4.456	3.675	4.492	0.001	0.001	0.001	0.001	3.18	0.001	0.001	0.009	3.3	2.513	0.001	0.001	3.643	2.673	4.218	5.52	0.001
Oleur061Scf4796g00012.1	77.137	up	0.007	0.559	-7.10734	-0.83797	0.006	0.001	0.001	0.006	0.025	0.001	0.007	0.001	0.001	0.001	0.005	0.023	0.458	0.007	1.026	1.756	0.008	0.006	0.001	0.001	0.001	0.04	0.008	0.005	0.001	0.146	0.001	0.001	0.001	0.001	0.001	0.001	0.007	0.001	0.359	0.152	0.025	0.001	0.001	0.006	0.035	0.364	0.027
Oleur061Scf9060g00001.1	76.929	up	0.09	6.888	-3.48136	2.7841	0.001	0.001	0.248	2.357	1.973	2.511	0.007	0.001	0.943	7.885	0.001	0.001	0.001	0.001	2.544	12.094	1.381	0.169	3.346	0.032	3.092	3.466	0.001	0.001	1.015	1.181	0.031	0.017	13.715	2.738	0.001	2.781	0.169	3.014	6.749	10.842	1.1	0.842	1.642	1.389	2.691	5.73	0.006
Oleur061Scf6913g04001.1	76.655	up	0.009	0.724	-6.72572	-0.46539	0.09	0.013	0.001	0.001	0.001	0.005	0.001	0.001	0.005	0.001	0.047	0.039	0.001	0.007	0.317	1.194	0.001	0.001	1.087	0.035	0.087	0.065	0.055	0.064	0.001	0.007	0.001	0.001	0.066	0.191	0.001	0.318	0.17	0.165	1.259	0.576	0.001	0.001	0.001	0.001	0.01	0.02	0.003
Oleur061Scf1174g02014.1	76.24	up	0.021	1.595	-5.5792	0.67329	0.026	0.115	0.001	0.001	0.021	0.021	0.197	0.094	0.001	0.001	0.001	0.001	0.627	2.732	1.352	2.079	0.006	0.001	0.001	0.001	0.022	0.769	0.166	0.466	0.001	0.005	0.005	0.006	0.021	0.021	0.001	0.001	0.005	0.301	1.425	1.615	0.001	0.001	0.005	0.001	0.001	0.022	0.027
Oleur061Scf0513g02022.1	76.211	up	0.306	23.328	-1.70798	4.54396	0.001	0.001	0.005	0.005	23.279	26.576	0.006	0.006	0.005	0.001	6.824	3.104	1.968	6.045	14.203	17.547	0.006	0.026	14.384	0.342	34.598	22.46	0.023	0.005	0.021	0.018	0.034	0.03	0.005	0.001	19.615	0.006	11.519	2.235	32.544	36.509	5.388	12.89	13.537	18.465	28.434	33.08	9.602
Oleur061Scf7620g00011.1	76.008	up	0.043	3.288	-4.53094	1.71715	0.001	0.001	0.001	0.005	4.579	3.133	0.006	0.001	0.001	0.005	2.853	1.744	2.702	2.631	2.734	2.932	0.001	0.001	0.006	0.001	0.122	0.005	0.006	0.007	4.627	4.062	0.001	0.001	0.001	0.001	2.805	0.001	0.174	0.005	4.224	3.451	0.001	0.001	2.627	2.854	3.142	1.942	3.783
Oleur061Scf0094g06010.1	76.007	up	0.046	3.519	-4.43305	1.81501	0.017	0.001	0.001	0.001	0.001	0.001	0.001	0.001	0.005	0.005	0.001	0.001	1.84	4.666	3.174	2.816	0.001	0.013	0.001	0.001	0.812	1.169	4.262	4.261	0.001	0.001	0.004	0.001	0.001	0.001	0.001	0.004	2.975	0.759	4.228	4.056	0.623	1.08	1.039	1.02	5.051	5.308	4.963
Oleur061Scf0162g10014.1	75.863	up	0.198	14.999	-2.33859	3.90675	0.001	0.001	0.001	0.001	10.676	12.426	8.654	15.838	0.001	0.001	18.416	9.384	15.295	32.354	13.102	13.834	0.001	0.001	0.001	0.001	23.452	15.354	8.689	10.286	0.001	0.001	0.001	0.001	0.001	0.001	0.001	0.001	15.906	0.407	14.183	19.686	13.376	11.253	5.612	15.733	11.217	20.299	16.261
Oleur061Scf0193g07017.1	75.078	up	0.049	3.704	-4.34109	1.88925	0.001	0.107	0.005	0.07	2.676	4.131	0.023	0.004	0.052	0.006	0.017	0.025	0.001	0.446	1.209	7.605	0.016	0.374	0.08	0.005	0.018	0.057	0.617	0.019	0.26	1.286	0.004	0.001	0.006	0.001	0.025	0.001	0.741	0.001	3.718	5.509	0.001	0.001	2.578	0.912	1.865	2.673	0.131
Oleur061Scf8306g00002.1	74.85	up	0.004	0.296	-7.98394	-1.758	0.001	0.001	0.001	0.001	0.001	0.001	0.001	0.001	0.001	0.001	0.001	0.001	0.058	0.032	0.895	0.885	0.001	0.001	0.005	0.001	0.081	0.024	0.346	1.777	0.001	0.001	0.001	0.001	0.001	0.001	0.001	0.005	0.001	0.001	0.417	0.023	0.001	0.001	0.022	0.031	0.184	0.521	0.158
Oleur061Scf0231g13014.1	74.385	up	0.063	4.674	-3.99238	2.22458	0.001	0.001	0.001	0.001	0.686	4.525	0.005	0.001	0.001	0.012	0.862	0.244	0.081	4.952	1.913	27.945	0.004	0.001	2.76	0.001	2.019	1.686	0.013	0.001	0.52	3.498	0.971	0.059	0.001	0.001	0.014	0.103	0.036	0.003	1.744	5.118	0.377	0.017	2.058	2.371	10.973	5.398	0.968
Oleur061Scf5446g00026.1	74.286	up	0.317	23.546	-1.65763	4.55739	0.001	0.006	0.001	0.001	17.127	23.469	5.922	1.961	0.005	0.026	20.405	35.468	23.885	36.651	16.878	33.591	0.001	0.006	11.2	0.226	0.001	0.027	27.386	18.452	0.006	0.001	0.001	0.024	0.001	0.001	0.001	1.672	6.472	2.607	25.228	21.49	9.007	4.438	46.133	21.181	19.672	20.498	24.904
Oleur061Scf4131g00032.1	73.231	up	0.062	4.512	-4.02047	2.17392	0.122	1.257	0.093	0.128	0.001	0.001	0.006	0.114	0.017	0.072	0.097	0.001	0.006	0.485	4.69	5.915	0.94	1.085	3.54	0.006	5.201	3.81	0.361	0.07	0.024	0.022	0.006	0.006	0.019	0.079	0.026	0.113	0.298	0.617	3.291	4.541	0.001	0.001	0.005	0.026	4.319	3.909	0.346
Oleur061Scf8805g01054.1	72.806	up	0.202	14.692	-2.30904	3.87697	0.006	0.02	0.001	0.285	0.001	0.005	19.36	13.193	0.001	0.001	13.697	9.722	7.003	0.001	16.517	19.374	0.001	0.001	3.349	0.001	2.84	3.207	33.009	31.943	20.104	16.249	0.001	0.001	0.001	0.001	13.642	0.665	18.743	2.762	10.85	13.42	0.001	0.001	0.005	0.025	0.88	1.857	16.299
Oleur061Scf1156g05009.1	72.286	up	0.965	69.742	-0.0517	6.12395	7.075	3.212	3.077	19.961	58.981	14.13	13.663	17.592	8.314	10.717	0.041	0.001	18.691	0.001	133.276	103.821	6.174	22.211	5.554	6.973	38.442	22.264	188.031	38.595	38.43	48.362	0.103	3.383	13.098	15.587	0.051	0.001	135.175	96.513	22.3	76.672	0.001	0.001	60.706	5.686	0.001	0.007	0.177
Oleur061Scf3879g00003.1	72.111	up	0.382	27.531	-1.38918	4.78297	0.001	0.006	0.008	0.001	30.906	21.22	0.001	0.001	7.709	9.045	0.006	0.001	12.563	40.498	29.574	27.882	29.878	41.412	26.565	14.59	23.118	16.627	23.193	18.993	0.006	0.001	20.023	12.556	13.814	17.645	0.001	12.384	0.001	20.091	28.365	24.562	16.108	21.031	0.001	0.007	50.495	60.13	0.001
Oleur061Scf0567g00021.1	71.979	up	0.05	3.567	-4.33469	1.83482	0.001	0.001	0.01	0.074	4.708	0.54	0.009	0.001	5.787	6.684	0.001	0.009	0.069	0.001	4.983	0.506	0.001	0.01	6.226	0.001	1.635	1.518	0.001	0.001	2.015	3.667	0.009	0.061	6.236	9.468	0.418	0.009	0.001	0.001	6.082	10.568	0.28	0.257	0.01	0.001	0.01	0.01	0.001
Oleur061Scf7062g00014.1	71.529	up	0.003	0.192	-8.53897	-2.3785	0.001	0.001	0.001	0.001	0.001	0.001	0.001	0.001	0.001	0.001	0.001	0.001	0.001	0.001	0.461	0.328	0.001	0.001	0.001	0.001	0.028	0.525	0.019	0.296	0.001	0.001	0.001	0.001	0.001	0.001	0.001	0.001	0.001	0.001	0.083	0.109	0.001	0.001	0.001	0.001	0.735	0.006	0.001
Oleur061Scf0601g01005.1	71.529	up	0.003	0.192	-8.53897	-2.3785	0.001	0.001	0.001	0.001	0.001	0.001	0.001	0.001	0.001	0.001	0.001	0.001	0.001	0.001	0.461	0.328	0.001	0.001	0.001	0.001	0.028	0.525	0.019	0.296	0.001	0.001	0.001	0.001	0.001	0.001	0.001	0.001	0.001	0.001	0.083	0.109	0.001	0.001	0.001	0.001	0.735	0.006	0.001
Oleur061Scf2903g04011.1	71.344	up	0.008	0.578	-6.94683	-0.79009	0.001	0.001	0.018	0.001	0.001	0.001	2.2	2.063	0.001	0.001	0.004	0.001	0.004	0.004	1.467	0.22	0.005	0.016	0.001	0.001	0.339	0.78	0.65	1.991	0.001	0.001	0.004	0.001	0.001	0.001	0.001	1.43	0.004	0.001	0.485	0.715	0.001	0.001	0.001	0.001	0.001	0.001	0.001
Oleur061Scf2147g02004.1	71.3	up	0.051	3.625	-4.29766	1.85818	0.021	0.148	0.031	0.001	0.009	0.009	0.32	0.482	0.003	0.001	1.82	1.787	0.021	0.001	3.085	1.917	0.004	0.236	0.001	0.006	0.021	0.319	2.888	3.737	1.75	1.249	0.013	0.003	0.003	0.001	0.001	0.003	6.243	0.328	3.744	7.801	0.001	0.001	0.053	0.009	3.327	2.623	1.772
Oleur061Scf6687g01016.1	70.198	up	0.002	0.163	-8.75328	-2.61991	0.001	0.001	0.001	0.001	0.001	0.004	0.001	0.001	0.001	0.001	0.001	0.001	0.011	0.005	0.004	0.176	0.279	0.004	0.001	0.005	0.027	0.007	0.001	0.001	0.001	0.001	0.001	0.001	0.013	0.003	0.001	0.001	0.001	0.001	0.921	1.018	0.001	0.001	0.001	0.001	0.03	0.198	0.016
Oleur061Scf2544g01013.1	70.178	up	0.13	9.143	-2.94036	3.1926	0.005	0.001	0.001	0.001	9.278	6.934	0.001	0.001	0.001	0.001	1.749	1.2	3.718	9.862	7.826	6.873	0.001	0.001	0.001	0.001	11.373	10.202	0.001	0.001	8.674	9.49	0.013	0.001	0.001	0.001	6.872	0.001	2.409	0.001	11.245	11.551	9.63	9.519	10.071	9.583	11.02	12.015	8.682
Oleur061Scf3484g01005.1	69.918	up	0.165	11.552	-2.59748	3.53012	7.508	10.931	10.498	9.649	0.001	0.001	0.006	0.004	0.216	0.015	0.001	0.004	0.447	0.001	13.661	16.516	0.001	0.001	0.001	0.001	12.168	7.046	0.017	0.111	0.019	0.484	0.001	0.001	0.053	0.422	0.001	0.693	8.304	1.098	6.088	12.966	9.632	10.126	0.021	0.005	0.015	0.017	0.017
Oleur061Scf7035g02019.1	69.45	up	0.017	1.167	-5.89476	0.22315	0.008	0.001	0.001	0.001	0.006	0.001	0.271	0.001	0.001	0.001	0.248	2.168	0.037	0.001	0.227	1.441	0.001	0.001	1.365	0.042	0.049	0.007	0.044	2.625	2.074	1.969	0.001	0.001	0.007	0.001	0.001	0.008	0.001	0.008	2.524	2.251	0.004	0.001	0.007	0.001	0.006	0.006	0.273
Oleur061Scf0646g01030.1	68.964	up	0.157	10.855	-2.66752	3.44026	0.001	0.001	0.02	0.001	5.586	1.58	12.329	22.282	0.777	0.63	27.064	12.446	25.512	18.922	20.091	3.732	0.001	0.005	1.77	0.006	0.005	0.001	23.953	25.233	0.017	0.004	0.001	0.016	0.005	0.001	11.36	2.459	17.545	2.246	15.077	12.281	0.004	0.001	0.001	0.001	3.919	5.725	15.005
Oleur061Scf0512g00010.1	68.824	up	0.021	1.411	-5.60783	0.49703	0.001	0.001	0.001	0.001	3.226	1.587	0.001	0.001	0.02	0.004	1.261	1.924	1.104	0.006	2.375	1.377	0.02	0.004	0.001	0.001	0.022	0.059	3.188	1.776	0.025	0.535	0.001	0.001	0.001	0.001	3.677	0.017	1.625	0.219	0.997	1.217	0.016	0.006	0.005	0.024	0.001	0.001	0.013
Oleur061Scf8404g00040.1	67.698	up	0.019	1.313	-5.68856	0.39249	0.001	0.001	0.001	0.007	0.124	0.008	5.12	0.067	0.001	0.001	0.47	0.386	0.5	0.322	1.325	0.925	0.009	0.066	0.001	0.076	3.009	0.015	0.55	5.015	0.009	0.05	0.001	4.923	0.001	0.001	0.008	1.003	0.168	0.001	6.144	0.394	0.001	0.009	0.554	0.001	0.001	0.006	0.001
Oleur061Scf2813g17028.1	67.242	up	0.051	3.453	-4.28346	1.78785	0.001	0.004	1.05	2.276	4.316	2.551	0.001	0.001	0.011	0.019	0.001	0.001	0.028	1.835	4.079	2.375	0.22	0.133	0.001	0.032	1.255	1.504	1.209	2.845	0.001	0.344	0.258	0.035	1.437	1.666	1.942	0.001	1.984	0.018	4.345	3.378	3.096	3.506	0.001	0.001	0.001	0.001	0.978
Oleur061Scf5491g00011.1	67.151	up	0.01	0.695	-6.59448	-0.52513	0.001	0.001	0.001	0.006	0.425	0.305	0.007	0.006	0.001	0.001	0.001	0.001	0.001	0.007	1.311	2.959	0.001	0.001	1.306	0.008	2.319	0.279	0.001	0.001	0.001	0.001	0.001	0.001	0.001	0.001	2.697	0.001	0.041	0.607	1.784	0.034	0.001	0.001	0.148	0.036	1.823	0.36	0.001
Oleur061Scf8265g00049.1	67.067	up	0.037	2.472	-4.76207	1.30546	0.001	0.001	0.001	0.001	2.742	3.252	0.001	0.001	0.001	0.001	2.362	1.155	0.151	2.747	1.81	3.141	0.001	0.001	0.105	0.005	0.451	0.025	4.977	1.866	0.005	0.087	0.099	0.005	0.001	0.001	0.001	0.272	2.613	0.02	1.701	3.859	1.78	0.887	1.291	1.842	0.229	3.336	0.001
Oleur061Scf1777g00031.1	66.773	up	0.247	16.502	-2.01662	4.04458	2.521	5.714	0.001	0.001	15.834	13.665	0.001	0.001	0.001	0.01	0.001	0.001	2.599	0.01	19.248	14.955	0.001	0.001	0.001	0.001	0.001	0.004	5.497	12.633	12.362	17.581	6.276	5.85	9.307	8.896	16.627	0.21	8.765	18.018	20.485	12.576	5.688	4.371	0.142	0.001	11.016	11.428	6.635
Oleur061Scf0512g00011.1	66.561	up	0.014	0.949	-6.13151	-0.07489	0.004	0.001	0.001	0.023	0.728	1.125	0.001	0.001	0.005	0.018	1.445	1.132	0.656	0.015	1.373	0.684	0.001	0.001	0.022	0.006	0.001	0.001	1.143	1.229	0.001	0.001	0.015	0.017	0.001	0.005	0.185	0.005	1.501	0.239	0.975	0.887	0.001	0.001	0.001	0.001	0.001	0.001	0.012
Oleur061Scf7226g03028.1	65.983	up	0.096	6.337	-3.38017	2.66387	9.874	9.019	0.001	0.001	0.016	0.7	0.001	0.001	0.001	0.004	0.001	0.012	7.731	4.299	3.187	3.695	0.001	0.004	0.004	0.02	3.408	5.098	4.526	4.153	4.338	3.341	0.015	0.001	0.001	0.001	0.005	0.001	10.196	1.606	10.957	12.5	0.004	0.001	5.643	5.162	0.001	0.001	2.428
Oleur061Scf2905g00002.1	65.262	up	0.21	13.737	-2.24815	3.78003	0.098	0.653	0.213	0.001	0.001	0.001	60.848	54.854	29.747	41.161	0.286	0.001	0.037	0.001	9.14	3.796	88.852	31.824	39.244	32.213	46.887	36.268	19.032	19.643	54.646	44.67	0.016	0.004	33.54	33.32	0.001	15.199	0.438	0.004	74.582	13.762	0.001	0.018	0.001	0.005	10.897	7.012	15.366
Oleur061Scf2900g01013.1	64.9	up	0.055	3.59	-4.17626	1.8439	0.001	0.001	0.001	0.001	3.637	4.213	0.001	0.001	0.001	0.005	2.117	2.317	0.854	1.721	3.366	1.39	0.001	0.001	0.001	0.001	1.855	1.461	0.001	0.001	3.129	3.706	0.001	0.005	0.001	0.001	4.209	0.001	1.504	0.001	4.938	7.185	2.57	0.906	0.001	0.001	2.422	2.662	5.191
Oleur061Scf0008g00003.1	64.809	up	0.031	2.03	-4.99685	1.02129	0.875	2.457	2.131	1.694	0.001	0.001	0.001	0.001	3.358	2.728	0.001	0.001	3.188	1.245	1.93	2.12	0.028	0.001	0.001	5.547	0.001	0.001	3.228	1.947	0.001	0.001	4.196	3.469	0.001	0.001	0.001	0.001	0.727	0.001	2.804	1.48	0.001	0.001	3.037	3.072	0.001	0.001	0.001
Oleur061Scf0794g01019.1	64.502	up	0.221	14.231	-2.18029	3.831	0.001	0.001	7.157	8.171	7.009	7.593	9.425	15.462	10.862	14.016	12.414	8.508	5.871	0.001	12.508	17.869	11.596	11.739	10.401	1.348	11.436	8.011	0.001	0.001	0.001	2.576	0.005	0.001	12.567	14.757	0.001	0.038	0.318	7.878	13.047	14.067	10.214	11.217	0.001	0.001	13.528	13.869	0.001
Oleur061Scf1442g03025.1	64.198	up	0.016	1.017	-5.97979	0.02468	0.001	0.005	0.001	0.001	0.006	0.001	0.001	0.001	0.005	0.001	0.001	0.005	0.78	0.516	1.486	1.517	0.001	0.006	0.001	0.001	1.584	1.813	4.448	2.563	0.001	0.005	0.001	0.001	0.001	0.006	0.001	0.006	0.875	0.029	0.582	0.816	0.212	0.271	0.001	0.001	1.075	0.15	0.655
Oleur061Scf2188g00008.1	64.056	up	0.014	0.907	-6.14201	-0.14074	0.001	0.001	0.001	0.001	0.001	0.001	0.001	0.001	0.001	0.001	1.13	0.476	0.059	1.053	1.244	2.207	0.001	0.001	0.001	0.001	0.542	0.021	1.307	1.656	0.001	0.001	0.001	0.001	0.001	0.001	0.001	0.021	0.001	0.028	0.574	0.43	0.254	1.509	0.001	0.001	0.688	1.472	0.001
Oleur061Scf6666g00007.1	63.937	up	0.019	1.193	-5.7434	0.2552	3.815	1.204	0.001	0.006	1.928	2.508	0.056	0.021	0.02	0.006	0.021	0.001	0.005	0.019	0.853	16.424	0.056	0.006	0.001	0.018	0.001	0.006	11.615	2.377	0.175	1.844	0.728	0.113	0.001	0.029	0.006	0.006	0.029	0.006	0.652	0.222	0.001	0.006	0.004	0.001	0.006	0.133	0.005
Oleur061Scf0122g14015.1	63.47	up	0.086	5.46	-3.539	2.44901	0.001	0.001	0.001	0.007	32.132	6.734	0.001	0.12	0.007	0.029	8.287	6.42	3.882	20.948	11.054	6.726	0.008	3.172	0.001	0.001	0.294	0.024	10.895	11.057	0.001	0.035	0.001	0.001	0.001	0.001	0.001	0.041	6.679	0.007	3.83	3.122	7.024	5.662	0.001	0.001	12.774	10.117	0.321
Oleur061Scf1223g04009.1	63.184	up	0.052	3.304	-4.25734	1.72416	0.594	1.644	0.001	0.001	0.001	0.001	0.966	1.76	1.806	1.533	0.001	0.001	0.006	0.001	2.774	1.448	1.798	1.649	0.001	0.001	2.787	2.42	0.001	0.083	0.001	0.001	0.001	0.001	0.958	2.323	0.001	0.005	3.998	0.16	5.799	5.114	2	1.834	2.898	2.011	1.832	3.217	0.001
Oleur061Scf4792g04001.1	62.926	up	0.129	8.123	-2.95352	3.02208	16.649	21.168	16.392	20.276	0.087	0.007	0.011	0.011	0.001	0.001	12.432	8.193	0.077	9.781	9.341	9.617	8.809	7.708	0.001	1.427	0.012	0.001	0.33	0.468	9.859	0.012	0.012	0.011	9.836	8.295	0.017	10.241	0.001	0.001	20.468	2.368	0.012	0.001	13.574	17.875	17.296	21.942	8.034
Oleur061Scf0027g05002.1	62.195	up	0.086	5.363	-3.53569	2.42304	0.001	0.001	0.001	0.001	4.279	5.717	4.315	5.486	0.001	0.001	6.034	4.529	5.635	4.145	4.265	7.257	0.001	0.001	12.915	0.042	0.004	0.001	3.368	8.468	0.001	0.001	0.001	0.001	0.001	0.001	0.001	0.001	4.796	0.089	4.101	6.517	4.96	5.386	8.335	2.828	6.292	7.794	8.661
Oleur061Scf2476g00018.1	61.825	up	0.401	24.775	-1.31932	4.6308	0.001	0.007	0.041	0.035	22.394	18.399	8.242	7.703	0.034	0.001	10.554	6.179	6.932	16.706	30.364	26.595	0.001	0.001	0.001	8.178	7.735	9.789	5.561	8.204	0.001	0.001	0.001	0.006	18.239	11.62	0.007	1.056	2.645	0.001	20.858	22.367	0.001	0.001	0.001	0.001	23.341	26.459	8.726
Oleur061Scf6233g01001.1	61.768	up	0.023	1.426	-5.43644	0.51236	0.001	0.001	0.001	0.004	0.001	0.001	0.001	0.001	0.001	0.001	2.142	0.876	0.548	4.167	2.012	1.818	0.016	0.012	1.524	0.033	3.103	2.169	4.684	7.523	0.001	0.001	0.015	0.001	0.001	0.001	0.001	0.001	0.004	0.011	1.083	1.045	1.597	1.758	0.186	1.632	1.418	0.472	1.78
Oleur061Scf3012g00026.1	61.369	up	0.003	0.19	-8.33554	-2.39608	0.001	0.023	0.012	0.004	0.015	0.081	0.001	0.001	0.001	0.001	0.001	0.001	0.001	0.001	0.126	0.245	0.001	0.001	0.001	0.001	0.073	0.005	0.001	0.001	0.001	0.001	0.001	0.001	0.001	0.001	0.001	0.062	0.352	0.026	0.218	0.193	0.052	0.019	0.001	0.001	0.015	0.005	0.001
Oleur061Scf0802g01013.1	61.086	up	0.099	6.039	-3.3384	2.5944	0.001	0.001	0.006	0.153	14.298	14.315	0.001	0.001	0.02	0.001	7.597	4.359	2.691	4.619	6.026	5.31	0.001	0.001	0.001	0.001	0.001	0.001	0.17	0.007	7.193	6.356	0.001	0.001	0.045	0.032	2.828	0.001	1.062	0.001	6.44	6.456	0.05	0.055	2.027	5.412	8.285	6.004	16.154
Oleur061Scf2904g01006.1	60.918	up	0.077	4.71	-3.69305	2.23576	0.001	0.001	0.001	0.001	0.001	0.001	0.726	6.071	0.001	0.001	7.989	0.976	7.006	10.773	8.135	11.654	0.001	0.001	0.001	0.087	10.336	4.673	8.725	7.129	11.674	5.235	0.001	0.001	0.001	0.001	0.001	0.001	9.192	0.001	6.128	0.847	0.001	0.012	0.726	0.682	8.721	16.02	4.708
Oleur061Scf3462g00007.1	60.18	up	3.067	184.571	1.61681	7.52803	0.001	0.001	0.001	0.001	232.474	387.78	200.847	223.571	157.258	235.182	98.054	58.735	311.054	180.535	197.356	244.301	0.001	0.001	0.001	0.001	415.562	337.826	264.426	518.845	0.001	62.304	0.001	0.007	166.158	228.118	87.169	0.04	329.996	18.015	119.878	200.788	345.819	550.154	0.001	0.009	149.088	201.764	188.987
Oleur061Scf7238g00026.1	58.868	up	0.029	1.711	-5.10486	0.77456	0.001	0.001	1.567	2.542	0.386	2.117	0.001	0.001	0.001	0.001	0.001	0.001	0.001	0.001	0.264	1.63	0.001	0.001	0.173	0.007	0.037	1.796	3.243	3.685	0.001	0.022	0.001	0.001	1.568	0.218	0.001	1.579	0.485	0.314	4.513	4.417	0.001	0.001	0.001	0.001	0.001	0.001	0.031
Oleur061Scf2745g01004.1	58.857	up	0.019	1.114	-5.72378	0.15539	0.001	0.063	0.006	0.133	0.027	0.762	0.001	0.001	0.36	0.159	0.001	0.027	0.029	0.138	0.932	0.971	0.033	0.001	0.028	0.007	0.033	0.026	0.001	0.139	0.102	0.001	0.005	0.005	0.801	0.027	0.048	0.018	0.015	0.001	0.762	2.231	0.005	0.001	0.377	0.253	0.187	0.001	0.001
Oleur061Scf3725g00030.1	58.702	up	0.168	9.871	-2.57217	3.30317	0.001	0.001	0.147	0.026	11.632	6.87	0.006	0.001	0.001	0.005	12.551	9.101	8.984	26.25	13.343	11.464	0.001	0.021	8.954	1.218	10.911	7.65	10.298	11.352	0.005	2.708	0.035	0.139	0.023	0.006	0.001	1.144	10.302	1.405	8.137	7.628	0.005	0.001	0.001	0.005	15.681	14.379	13.181
Oleur061Scf1219g01010.1	58.668	up	0.174	10.232	-2.51946	3.35507	10.57	11.175	7.576	8.142	15.954	17.726	0.001	0.001	0.001	0.001	0.001	0.001	3.368	0.001	7.071	9.371	22.174	13.007	0.001	9.374	13.47	10.927	0.001	0.001	0.001	0.22	6.934	9.066	7.531	6.052	1.187	0.001	7.941	0.989	12.223	13.533	15.589	16.711	0.001	0.001	0.001	0.001	5.679
Oleur061Scf7428g00036.1	58.585	up	0.134	7.821	-2.90506	2.96742	0.001	0.001	0.001	0.001	15.281	8.426	12.153	2.362	1.751	8.674	5.564	7.936	3.765	28.254	2.876	15.846	2.073	0.169	7.723	0.044	20.651	15.519	0.001	0.001	11.339	8.536	0.001	0.027	0.001	0.001	0.001	0.001	8.251	0.027	9.493	8.651	15.521	7.746	0.001	0.001	9.865	26.949	11.398
Oleur061Scf8118g07025.1	58.307	up	0.045	2.643	-4.46327	1.40236	1.441	4.053	0.001	0.025	2.055	1.377	2.145	3.332	0.001	0.001	0.001	0.001	2.44	0.001	2.349	3.764	3.467	0.736	0.001	0.001	0.001	0.001	0.001	0.001	0.001	0.027	6.581	3.253	0.247	0.006	0.001	1.413	3.461	3.038	2.738	2.017	0.259	1.249	0.001	0.001	0.001	0.001	0.001
Oleur061Scf2487g00044.1	58.085	up	0.056	3.232	-4.1676	1.69252	0.001	0.004	0.001	0.016	1.496	0.001	2.611	1.394	0.076	0.001	0.364	0.005	0.894	0.082	3.037	17.21	0.001	0.005	0.126	0.001	2.089	2.547	6.249	0.02	0.142	4.154	0.042	0.001	0.014	0.022	0.172	0.004	1.666	1.57	1.461	1.429	0.032	0.001	0.001	0.019	0.031	3.796	0.004
Oleur061Scf5208g01006.1	58.034	up	0.027	1.545	-5.23091	0.62794	0.001	0.035	0.001	0.007	0.001	0.001	0.001	0.007	1.12	0.001	0.203	0.034	0.028	0.325	3.852	0.047	0.001	2.597	0.001	0.001	1.055	0.053	1.956	2.044	2.51	0.294	0.001	0.139	0.132	1.211	0.001	0.029	1.804	0.001	3.397	9.311	0.006	0.009	0.001	0.006	0.044	0.328	0.001
Oleur061Scf7857g02037.1	57.183	up	0.09	5.149	-3.47335	2.36417	2.234	2.497	4.399	1.464	3.222	4.708	0.001	0.022	2.793	0.945	0.005	0.001	4.758	0.001	8.229	2.266	0.001	0.001	0.102	1.319	0.001	0.022	3.768	5.66	0.001	2.447	1.719	4.748	3.196	5.026	2.397	0.001	2.961	1.481	5.471	6.888	3.108	4.797	0.001	0.001	0.001	0.001	0.001
Oleur061Scf2392g00020.1	57.146	up	0.109	6.243	-3.19441	2.64219	0.001	0.001	1.147	0.006	6.207	4.305	0.061	0.128	1.173	3.639	0.008	2.395	0.001	0.008	4.416	21.423	0.84	0.237	1.085	0.001	2.306	1.964	20.681	0.82	0.001	1.366	0.001	0.001	3.072	0.03	0.007	0.001	0.223	0.001	2.693	5.961	5.091	4.895	0.007	0.038	0.051	0.009	0.03
Oleur061Scf0867g02015.1	57.078	up	0.178	10.143	-2.49251	3.34238	0.225	0.266	0.001	0.001	0.733	0.831	5.041	4.553	0.001	0.001	0.148	1.453	1.898	3.529	8.342	5.856	4.521	6.388	1.261	0.001	0.001	0.001	9.782	8.413	7.557	8.15	0.001	0.001	0.136	0.029	0.007	0.042	13.252	2.778	13.396	16.173	0.247	0.236	5.65	7.714	0.258	0.422	9.798
Oleur061Scf2046g00012.1	56.573	up	0.057	3.217	-4.13649	1.68557	0.001	0.001	0.001	0.001	2.766	2.294	0.001	0.001	1.404	1.666	0.001	0.001	0.001	0.001	2.245	2.926	6.705	8.017	2.934	0.005	0.018	0.094	1.629	2.216	0.001	0.001	3.476	4.333	5.602	4.946	0.001	0.022	0.001	2.541	4.651	3.505	2.753	1.813	0.001	0.001	2.492	2.576	0.001
Oleur061Scf8222g00001.1	56.433	up	0.031	1.749	-5.01179	0.80668	0.001	0.001	0.001	0.001	0.001	0.001	0.001	0.001	0.196	0.343	0.766	2.383	0.005	0.154	0.993	2.819	0.001	0.001	0.001	0.001	1.961	2.225	0.001	0.001	0.032	1.55	0.001	0.001	0.001	0.001	0.188	0.001	0.023	0.004	1.507	2.219	0.243	0.351	2.568	1.14	0.245	0.248	0.001
Oleur061Scf1837g01021.1	56.426	up	0.03	1.703	-5.05	0.76831	0.884	10.1	0.001	0.001	0.001	0.007	0.001	0.001	0.001	0.001	10.4	2.464	0.339	0.001	8.689	4.372	0.001	0.001	6.029	0.861	1.102	6.779	0.608	8.159	0.001	0.218	0.001	0.001	2.33	0.591	0.088	1.015	4.851	3.396	0.553	0.401	0.001	0.001	0.001	0.001	0.048	0.444	0.001
Oleur061Scf2120g00034.1	56.079	up	0.051	2.851	-4.29819	1.51122	0.001	0.576	0.005	0.028	0.148	0.03	3.033	2.213	0.001	0.001	0.035	0.029	1.659	2.715	6.251	2.339	0.001	0.001	1.377	0.047	0.001	0.001	3.372	2.423	2.784	0.853	0.001	0.001	0.001	0.006	0.007	0.007	0.745	0.164	1.371	3.292	0.001	0.001	0.178	1.761	1.855	1.645	2.056
Oleur061Scf0820g01004.1	55.953	up	0.065	3.615	-3.95218	1.85398	0.008	0.001	0.001	0.001	0.001	0.001	5.217	4.611	0.001	0.001	4.584	4.365	0.322	6.428	4.968	3.418	0.001	0.001	2.205	0.001	3.857	2.69	4.995	0.715	3.639	5.862	0.008	0.001	0.007	0.001	5.192	0.001	0.51	0.008	4.402	2.285	2.637	0.562	0.442	3.019	0.054	2.742	0.007
Oleur061Scf6844g03006.1	55.588	up	0.182	10.117	-2.45797	3.33873	0.037	0.675	0.001	0.001	0.006	7.917	15.418	0.001	1.909	4.623	0.001	0.001	0.001	21.017	12.86	81.239	0.136	0.001	0.043	0.001	0.968	1.098	67.967	1.392	0.001	10.498	0.476	0.001	11.843	0.113	0.001	0.001	0.088	0.1	0.971	10.329	0.083	0.001	0.028	2.419	46.123	3.303	7.633
Oleur061Scf0360g01009.1	55.526	up	0.64	35.554	-0.64318	5.15192	0.001	0.001	0.018	0.613	23.453	14.058	0.014	0.607	9.131	10.754	0.106	5.207	20.522	0.133	34.73	18.955	5.527	8.618	3.288	4.737	0.001	0.001	31.011	20.849	0.207	0.06	7.111	9.91	0.001	0.001	0.001	7.963	28.632	15.95	42.861	56.629	0.737	0.02	0.498	0.102	0.381	1.659	32.804
Oleur061Scf0342g20052.1	55.456	up	0.036	1.973	-4.81276	0.98052	0.236	0.04	0.001	0.001	0.04	1.56	0.008	1.081	0.005	0.001	0.005	0.001	0.024	0.263	1.575	1.014	0.006	0.157	0.16	0.001	2.368	3.105	0.407	0.729	3.682	3.393	0.942	0.611	0.001	0.001	0.001	0.045	3.717	0.583	2.959	3.209	0.134	0.23	0.001	0.001	3.502	3.951	0.001
Oleur061Scf8382g00004.1	55.207	up	0.013	0.693	-6.31655	-0.52975	0.001	0.001	0.001	0.001	1.64	0.235	0.283	1.127	0.001	0.001	0.12	0.234	0.026	0.165	1.081	0.042	0.001	0.001	0.001	0.001	0.007	0.037	0.006	0.203	0.033	0.028	0.001	0.001	0.001	0.001	0.007	0.006	0.03	0.001	2.048	2.49	0.001	0.001	0.038	0.263	0.007	0.208	0.258
Oleur061Scf3869g00001.1	55.008	up	0.054	2.986	-4.20353	1.57807	0.001	0.001	0.001	0.001	0.711	1.93	0.463	2.421	0.001	0.001	3.648	0.376	3.622	7.318	2.413	3.804	0.001	0.001	0.001	0.001	0.542	4.901	0.336	0.378	0.001	0.001	0.001	0.001	0.001	0.001	0.001	0.001	4.366	0.007	2.33	3.715	3.703	4.745	0.01	5.02	0.697	3.127	3.772
Oleur061Scf3936g00005.1	54.505	up	0.022	1.213	-5.48928	0.27906	0.219	1.852	0.001	0.001	0.001	0.001	1.296	0.636	1.497	3.638	0.899	0.927	2.463	2.925	1.361	1.565	2.746	2.996	0.001	0.001	1.562	0.941	0.715	0.734	1.475	1.081	1.372	1.502	0.011	0.001	0.001	0.001	0.001	0.001	0.881	1.154	0.001	0.001	0.005	0.001	0.001	0.001	0.001
Oleur061Scf4925g01017.1	54.186	up	0.671	36.377	-0.57493	5.18494	0.001	0.005	0.001	0.021	37.338	33.617	35.78	27.132	0.016	0.001	41.364	30.816	18.504	39.26	26.611	42.624	0.006	0.005	37.651	2.88	41.297	36.549	55.375	41.863	35.259	27.571	0.005	0.001	0.001	0.001	44.936	0.132	29.653	5.626	43.323	35.633	40.013	42.101	22.023	29.74	38.953	45.316	0.001
Oleur061Scf3019g01013.1	53.824	up	0.199	10.714	-2.32882	3.42137	0.001	0.001	0.001	0.001	0.001	3.246	13.996	12.716	0.001	0.001	15.325	7.146	19.294	13.437	7.906	13.243	0.001	0.001	0.001	0.008	0.374	2.326	16.761	13.072	11.338	9.668	0.001	0.001	0.006	0.001	28.169	0.137	23.643	6.312	13.979	9.002	0.001	0.001	8.45	11.427	16.283	16.441	2.495
Oleur061Scf1037g00011.1	53.824	up	0.188	10.1	-2.41388	3.3363	1.604	5.219	0.001	0.001	8.283	5.709	0.051	0.029	3.982	6.832	0.001	0.006	0.045	0.001	12.429	9.117	6.131	4.957	10.382	0.001	8.732	5.573	14.462	9.939	1.225	5.071	0.005	0.006	5.36	3.11	11.736	0.03	11.763	1.99	12.995	7.067	0.001	0.001	3.108	5.09	0.034	0.006	0.001
Oleur061Scf3818g01008.1	53.698	up	0.003	0.17	-8.30519	-2.55838	0.041	0.001	0.001	0.001	0.029	0.001	0.001	0.001	0.001	0.001	0.006	0.001	0.001	0.001	1.176	1.115	0.001	0.001	0.001	0.001	0.924	0.796	0.022	0.001	0.001	0.001	0.001	0.001	0.005	0.001	0.001	0.001	0.001	0.004	0.023	0.027	0.016	0.001	0.001	0.001	0.001	0.001	0.001
Oleur061Scf6430g00001.1	53.693	up	0.002	0.127	-8.72511	-2.97844	0.001	0.001	0.001	0.001	0.001	0.001	0.001	0.001	0.001	0.001	0.001	0.001	0.001	0.001	0.124	0.522	0.001	0.001	0.001	0.001	0.006	0.109	0.019	0.02	0.001	0.001	0.001	0.001	0.001	0.001	0.001	0.001	0.001	0.001	0.118	0.034	0.001	0.001	0.001	0.001	0.741	0.007	0.001
Oleur061Scf9039g00003.1	53.49	up	0.103	5.492	-3.28389	2.45733	0.001	0.001	4.49	4.736	7.461	12.709	0.001	0.001	9.072	3.498	32.367	24.317	12.31	0.001	7.01	12.794	0.001	0.001	1.887	6.407	0.001	0.001	6.073	4.146	28.205	36.792	0.001	0.006	0.247	0.337	0.001	0.001	9.436	0.007	4.276	2.372	0.001	0.008	0.001	0.046	0.001	0.001	0.001
Oleur061Scf4084g02006.1	53.344	up	0.234	12.506	-2.09267	3.6446	0.165	0.799	0.077	0.41	17.028	20.611	1.005	0.067	0.001	0.001	0.074	0.02	0.027	0.035	13.549	10.959	0.001	0.001	0.005	1.239	0.225	0.679	0.422	0.183	16.065	14.156	0.581	0.078	0.005	0.006	8.928	1.4	14.748	4.407	15.715	10.484	0.019	0.041	0.031	0.166	0.149	0.028	10.996
Oleur061Scf8461g00007.1	53.246	up	0.738	39.279	-0.43893	5.29569	0.223	0.013	0.004	0.018	31.178	0.072	44.773	81.549	0.029	0.022	44.976	2.948	3.607	0.739	44.036	21.264	0.001	0.035	0.163	0.001	35.334	57	44.791	0.509	30.165	57.274	0.004	0.037	0.035	0.092	16.744	0.167	123.558	115.972	25.871	98.261	0.042	0.013	0.214	0.35	5.091	13.529	0.001
Oleur061Scf4942g02003.1	52.882	up	0.029	1.541	-5.10129	0.62343	0.001	0.119	0.001	0.005	0.004	0.556	1.895	2.439	0.004	0.001	0.001	0.011	0.111	2.496	1.677	1.038	0.001	0.001	0.022	0.001	2.246	2.222	2.506	1.72	3.162	2.334	0.004	0.011	0.001	0.012	0.005	0.012	0.345	0.004	1.701	1.903	0.001	0.001	0.001	0.001	0.942	1.922	0.001
Oleur061Scf0884g00015.1	52.745	up	0.016	0.867	-5.92625	-0.20527	0.001	0.001	0.001	0.004	0.001	0.001	0.001	0.001	0.001	0.001	0.747	0.331	0.082	0.273	0.767	1.165	0.001	0.001	0.572	0.019	0.619	0.897	1.986	2.651	0.067	0.018	0.001	0.001	0.001	0.001	0.006	0.001	0.001	0.004	1.226	0.517	0.001	0.001	0.787	0.037	0.001	0.103	0.081
Oleur061Scf5925g00019.1	52.645	up	0.019	0.979	-5.74917	-0.03092	0.001	0.014	0.021	0.001	2.096	0.011	0.001	0.001	0.01	0.015	0.003	0.001	0.133	0.083	1.071	0.895	1.052	0.017	0.382	0.001	1.435	1.027	1.111	0.143	0.773	0.517	0.065	0.001	0.004	0.004	0.001	0.017	0.183	5.471	0.869	1.102	0.011	0.006	0.093	0.001	0.559	1.292	0.001
Oleur061Scf4312g00003.1	52.522	up	0.065	3.402	-3.94855	1.7663	0.001	0.001	4.195	5.184	0.001	0.001	4.21	5.247	4.225	6.46	5.589	4.434	2.891	0.006	2.55	3.5	0.001	0.001	0.001	3.53	0.001	0.001	3.492	6.936	0.001	0.012	4.435	6.178	0.001	0.001	0.001	0.006	0.41	0.001	4.247	3.533	0.001	0.001	5.465	5.321	0.001	0.001	0.001
Oleur061Scf8574g01024.1	52.456	up	0.056	2.918	-4.16815	1.54491	0.001	0.001	0.001	0.001	6.253	5.092	0.05	0.749	0.001	0.005	3.151	0.959	2.883	6.292	2.181	1.347	0.006	0.031	0.027	0.001	0.001	0.006	1.853	1.921	0.001	0.001	0.001	0.001	0.001	0.001	0.001	0.001	4.932	0.154	3.837	6.429	0.023	0.037	0.041	1.859	5.762	7.746	4.697
Oleur061Scf7622g05018.1	51.891	up	0.027	1.382	-5.23077	0.46667	1.229	1.274	0.001	0.001	1.776	1.725	0.001	0.019	0.001	0.001	0.001	0.001	0.031	1.027	1.724	1.33	0.001	0.001	0.982	0.852	0.001	0.001	0.001	0.001	2.157	1.113	2.689	2.836	1.293	1.399	0.001	1.656	0.001	0.001	1.489	1.069	1.757	1.457	0.905	0.161	1.786	1.647	0.001
Oleur061Scf3168g00042.1	51.659	up	0.063	3.274	-3.97978	1.71117	0.001	0.001	0.685	0.413	3.6	3.83	0.001	0.004	0.001	0.001	2.983	4.765	3.376	4.113	2.888	3.573	0.001	0.004	0.001	0.001	0.143	0.001	0.001	0.001	4.237	4.181	0.001	0.001	0.001	0.004	3.248	0.001	0.77	0.001	3.396	3.281	0.001	0.001	9.659	5.8	3.92	3.361	4.775
Oleur061Scf2321g06010.1	51.385	up	0.367	18.874	-1.44493	4.23835	0.001	0.001	7.637	12.723	13.466	11.642	8.458	11.052	11.672	19.307	0.001	0.001	0.001	0.001	19.78	24.771	0.001	0.001	11.844	6.941	0.008	0.001	9.624	9.475	0.001	0.001	9.674	8.047	11.219	12.493	0.001	0.046	3.427	5.621	16.822	15.397	20.229	22.324	3.994	12.083	24.712	18.397	18.448
Oleur061Scf5585g00016.1	51.335	up	0.28	14.358	-1.83813	3.84376	0.001	0.001	0.007	0.006	0.001	2.43	0.001	0.006	0.006	0.006	17.436	16.393	17.849	0.034	11.634	14.23	28.307	31.75	0.035	0.001	15.439	16.845	11.774	14.083	0.006	4.795	0.001	0.006	0.001	0.001	30.75	0.149	11.858	29.674	17.751	14.462	0.006	0.001	27.233	17.35	0.001	0.001	0.007
Oleur061Scf6266g00004.1	50.897	up	0.02	0.993	-5.67953	-0.01002	0.001	0.001	0.001	0.001	0.836	2.018	0.001	0.001	0.001	0.001	0.001	0.001	1.537	0.001	0.538	3.138	0.001	0.001	3.06	0.001	0.001	0.001	2.479	3.421	0.001	0.901	0.001	0.001	0.001	0.001	0.061	0.001	2.375	2.376	0.97	0.595	0.138	0.006	0.001	0.001	0.835	1.323	0.474
Oleur061Scf0765g01012.1	50.835	up	0.024	1.225	-5.37496	0.2928	0.051	0.043	0.006	0.006	0.035	0.007	0.007	0.005	0.123	0.027	0.091	0.006	0.028	0.023	1.111	5.152	1.251	0.001	0.042	0.198	0.006	0.006	2.485	0.141	0.001	0.163	0.091	0.56	0.007	0.742	1.148	0.523	0.145	0.755	0.483	0.814	0.005	1.203	0.006	0.174	0.006	0.031	0.001
Oleur061Scf6443g01050.1	50.582	up	0.052	2.609	-4.27704	1.38354	0.001	0.001	0.001	0.001	4.741	3.476	2.833	4.274	0.004	0.001	0.001	0.001	1.491	3.577	2.14	2.505	0.001	0.001	0.001	4.992	0.001	0.001	3.859	4.968	3.523	3.413	0.001	0.001	0.001	0.005	0.001	0.018	3.981	2.953	3.484	2.482	0.001	0.001	3.52	3.24	0.001	0.001	4.796
Oleur061Scf4667g01018.1	50.225	up	0.392	19.701	-1.35012	4.30022	0.008	0.034	12.804	8.342	0.001	0.001	0.001	0.001	32.91	44.141	9.326	6.307	0.001	0.04	17.87	14.112	13.629	12.283	10.757	18.694	11.158	10.825	12.8	16.61	0.007	0.006	16.975	16.366	0.001	0.007	0.001	12.772	5.021	0.001	26.637	22.428	0.006	0.001	7.78	15.21	0.014	0.007	0.001
Oleur061Scf3216g00010.1	50.174	up	0.05	2.508	-4.32247	1.3264	0.213	1.025	0.795	1.448	0.025	0.007	0.001	0.001	3.732	2.76	0.006	0.001	0.001	0.001	3.418	3.27	0.971	0.007	0.001	0.323	0.005	0.033	2.131	1.894	0.008	0.127	2.524	1.956	0.199	0.007	0.264	2.128	0.184	0.441	2.159	1.639	0.023	0.008	0.001	0.005	0.045	0.184	0.234
Oleur061Scf7272g01045.1	50.16	up	0.395	19.811	-1.34026	4.30821	0.001	0.001	0.001	0.001	0.001	2.96	18.036	20.099	0.001	0.009	15.616	12.841	17.614	18.606	20.212	17.425	0.001	0.001	18.721	0.001	29.597	14.224	0.001	0.001	0.001	0.001	0.001	0.001	21.939	24.351	0.001	0.001	23.585	0.42	19.734	22.162	0.001	0.001	14.419	15.444	20.187	26.173	18.403
Oleur061Scf0360g01038.1	50.157	up	0.203	10.204	-2.29736	3.35104	0.001	0.004	0.004	0.013	14.473	1.527	7.425	18.272	0.001	0.001	15.58	4.469	1.443	2.611	15.965	6.272	0.001	0.001	3.598	0.005	6.501	7.915	12.979	2.242	0.001	0.988	0.001	0.001	0.001	0.001	5.785	0.014	13.929	2.88	9.667	11.199	1.44	1.265	0.928	0.954	5.915	4.923	1.471
Oleur061Scf8381g03032.1	50.015	up	0.042	2.09	-4.58103	1.06327	0.039	0.001	0.001	0.001	0.48	0.614	0.001	0.001	0.001	0.01	0.001	0.006	0.007	0.05	0.367	6.05	0.039	0.035	0.009	0.079	0.075	0.009	0.007	0.064	0.009	0.001	0.008	0.001	5.818	7.69	1.816	0.046	0.007	0.007	1.229	6.991	0.008	0.008	0.01	0.001	0.12	2.557	0.213
Oleur061Scf1374g01006.1	49.437	up	0.047	2.309	-4.42018	1.20734	0.001	0.001	0.314	0.055	0.343	0.345	0.006	0.179	0.004	0.001	2.561	4.321	0.432	0.539	1.817	1.865	0.005	0.001	0.001	0.001	0.08	0.369	3.493	2.479	0.115	0.387	0.001	0.001	0.001	0.001	4.2	0.005	0.873	0.004	3.094	2.71	0.001	0.001	0.001	0.001	1.969	1.755	2.574
Oleur061Scf3403g03008.1	49.361	up	0.127	6.275	-2.97576	2.64954	3.989	2.416	1.254	1.204	0.001	0.005	0.007	0.001	0.001	0.005	1.418	0.785	3.869	8.476	5.645	6.61	0.006	0.001	0.001	0.001	2.054	0.648	7.014	5.711	0.21	1.83	0.024	0.001	0.001	0.006	0.001	0.001	7.319	1.002	6.764	6.142	0.005	0.001	8.313	8.091	1.857	1.932	4.393
Oleur061Scf1143g01012.1	49.247	up	0.047	2.304	-4.41811	1.20387	0.001	0.001	0.001	0.001	0.337	2.257	0.04	1.181	0.001	0.001	2.58	1.586	1.373	1.3	2.808	0.764	0.001	0.007	0.001	0.001	0.712	2.704	2.461	2.329	0.001	0.001	0.001	0.001	0.001	0.001	0.001	0.026	0.958	0.642	4.712	2.786	3.1	1.8	0.001	0.001	1.039	3.276	1.62
Oleur061Scf0554g01014.1	49.176	up	0.04	1.979	-4.63497	0.98492	0.001	0.001	0.001	0.001	0.007	1.078	2.667	0.489	0.018	0.38	0.031	0.027	0.014	0.829	0.71	12.362	0.017	0.001	0.106	0.027	1.427	0.304	0.031	0.006	0.021	2.156	0.001	0.044	4.64	0.025	0.001	0.006	0.024	2.024	0.916	1.908	0.027	0.026	1.022	0.402	0.384	2.195	0.027
Oleur061Scf3113g00020.1	49.131	up	0.005	0.248	-7.6279	-2.00932	0.006	0.001	0.094	0.022	0.001	0.023	0.006	0.006	0.087	0.099	0.001	0.001	0.001	0.001	0.377	0.076	0.022	0.024	0.023	0.007	0.001	0.001	0.001	0.005	0.005	0.005	0.001	0.005	0.547	0.139	0.001	0.005	0.017	0.001	0.14	0.947	0.016	0.001	0.005	0.001	0.001	0.004	0.001
Oleur061Scf2727g00012.1	48.965	up	0.084	4.132	-3.56696	2.04673	0.001	0.126	0.065	2.764	4.361	5.188	0.001	0.001	0.38	0.029	0.005	0.001	0.248	0.04	8.386	2.971	0.576	3.266	0.001	0.288	3.511	3.839	0.266	2.576	0.001	0.094	0.254	2.149	0.266	3.225	0.049	1.309	0.291	0.027	3.697	3.163	4.333	3.169	0.006	0.001	0.001	0.001	0.254
Oleur061Scf1177g04010.1	48.871	up	0.136	6.657	-2.87612	2.73479	0.001	0.001	11.955	10.665	0.001	0.264	0.428	3.214	21.33	37.863	0.001	0.001	0.007	0.044	4.631	6.196	40.464	40.156	0.009	17.537	0.001	0.048	4.951	10.304	4.939	0.052	0.001	0.009	64.273	47.068	0.084	8.22	2.524	0.001	6.959	9.834	0.001	0.001	0.008	0.001	0.001	0.001	25.6
Oleur061Scf0139g00026.1	48.825	up	0.018	0.893	-5.77272	-0.16316	0.001	0.001	0.001	0.001	2.125	0.856	0.001	0.004	0.001	0.004	0.004	0.003	0.925	0.185	0.993	0.618	0.001	0.001	0.553	0.022	1.979	2.329	1.807	0.99	2.216	1.797	0.001	0.004	0.001	0.001	0.004	0.041	1.01	0.973	1.884	0.55	0.003	0.001	0.001	0.001	0.018	0.004	0.001
Oleur061Scf9126g04084.1	48.739	up	0.067	3.254	-3.90499	1.70202	0.006	0.001	0.001	0.025	0.824	0.108	0.001	0.005	0.027	0.027	0.024	0.092	3.518	5.767	3.046	4.882	0.057	0.006	0.007	0.001	0.006	0.224	6.278	1.939	0.687	1.289	0.03	0.006	0.005	0.001	1.013	0.007	2.984	1.1	2.647	2.846	0.399	0.001	0.007	0.001	2.24	4.046	0.007
Oleur061Scf4684g00002.1	48.728	up	0.013	0.621	-6.2929	-0.6862	0.408	0.306	0.001	0.001	0.001	0.001	0.001	0.001	0.001	0.001	0.001	0.001	0.44	0.849	0.571	1.613	0.001	0.001	0.001	0.001	0.358	0.053	0.001	0.001	0.001	0.001	0.001	0.004	0.001	0.001	0.001	0.001	0.381	0.018	0.455	0.356	0.113	0.638	1.465	0.695	0.001	0.001	0.969
Oleur061Scf8843g00005.1	48.481	up	0.039	1.914	-4.66293	0.93643	6.96	2.909	0.001	0.001	0.001	0.001	0.001	0.001	0.001	0.001	0.159	1.87	3.897	0.001	0.242	3.795	0.001	0.001	3.113	2.853	0.292	0.008	0.038	0.956	0.001	0.001	0.001	0.001	0.378	2.344	12.184	3.827	2.046	0.001	4.88	2.988	0.001	0.001	0.001	0.001	0.377	0.252	0.001
Oleur061Scf0671g00014.1	48.372	up	0.797	38.564	-0.32695	5.26918	0.001	0.011	0.376	0.01	7.812	39.96	0.001	0.012	16.499	57.825	4.548	0.865	1.048	0.007	8.253	146.436	0.008	0.008	15.785	9.639	7.277	4.61	0.03	0.006	5.053	25.611	0.001	1.295	0.001	0.009	1.269	0.001	5.39	33.096	28.404	64.431	4.323	0.9	41.058	17.109	64.501	23.88	9.713
Oleur061Scf1427g05025.1	48.346	up	0.011	0.523	-6.53049	-0.93515	0.001	0.001	0.007	0.001	0.007	0.001	0.001	0.147	0.001	0.001	0.035	0.034	0.166	0.183	0.034	0.203	0.001	0.001	0.007	0.001	2.93	2.305	0.148	0.034	0.001	0.006	0.001	0.001	0.001	0.001	0.001	0.007	0.033	0.001	3.031	3.587	3.581	7.726	0.001	0.001	3.787	4.803	0.172
Oleur061Scf0701g02042.1	48.224	up	0.034	1.663	-4.85774	0.73394	0.048	2.953	0.068	2.109	0.001	0.001	0.001	0.001	0.442	2.254	3.601	4.076	0.001	0.001	0.459	2.665	0.459	0.007	0.001	0.009	5.087	2.466	0.001	0.001	0.001	0.007	0.001	0.007	0.001	0.001	0.051	0.001	1.871	0.001	1.934	3.237	2.593	4.345	0.001	0.001	0.001	0.001	0.231
Oleur061Scf3493g02040.1	48.073	up	0.159	7.665	-2.64892	2.93826	0.001	0.001	0.062	0.009	0.091	0.009	8.489	4.749	0.001	0.072	0.001	0.094	4.557	6.402	11.71	8.411	7.841	10.887	0.09	0.001	0.011	0.001	15.736	15.896	1.618	1.208	0.001	0.009	0.072	0.075	0.096	0.077	0.392	3.89	6.829	5.131	0.001	0.101	1.468	7.176	0.013	0.124	0.079
Oleur061Scf0051g02037.1	47.827	up	0.026	1.263	-5.24274	0.33702	0.001	0.006	0.001	0.001	0.04	0.029	0.024	0.007	0.166	0.269	0.026	0.026	0.097	0.103	1.959	0.566	0.017	0.015	0.183	0.027	0.173	0.14	0.006	0.035	1.372	1.049	0.001	0.001	0.001	0.001	0.577	0.001	0.328	0.001	0.856	2.684	0.016	0.075	0.04	0.441	0.025	0.286	0.172
Oleur061Scf3570g01019.1	47.68	up	0.494	23.575	-1.01617	4.55916	0.001	0.001	0.001	0.005	28.822	37.396	20.094	6.974	30.215	89.272	18.298	26.931	38.307	91.005	18.639	31.164	0.001	0.001	32.506	1.087	33.784	28.46	20.968	27.094	17.079	19.853	0.001	0.005	0.001	0.028	19.041	28.971	0.001	0.001	36.076	14.739	28.417	25.528	0.001	0.399	23.139	50.179	27.72
Oleur061Scf1352g00015.1	47.619	up	0.022	1.057	-5.49291	0.08056	1.073	2.628	0.001	0.001	0.001	0.008	0.001	0.001	0.001	0.003	0.001	0.001	0.737	0.084	1.597	0.293	0.006	1.227	0.82	0.037	0.743	0.39	0.001	0.001	0.001	0.067	0.061	2.772	0.001	1.42	0.003	0.898	2.052	0.022	1.002	2.666	0.001	0.001	0.001	0.001	0.001	0.001	0.001
Oleur061Scf4567g00001.1	47.504	up	0.013	0.61	-6.28262	-0.71264	0.258	8.825	0.001	0.001	0.001	0.004	1.028	10.506	0.001	0.503	0.001	0.001	1.472	0.962	0.391	0.669	0.005	0.001	0.001	1.269	0.001	0.001	0.012	0.89	0.001	0.102	0.001	0.001	1.342	3.606	0.001	0.001	1.134	0.009	0.253	2.09	0.001	0.001	0.001	0.001	0.004	0.001	0.001
Oleur061Scf3431g00003.1	47.496	up	0.147	7	-2.76233	2.80743	0.001	0.001	0.001	0.001	0.001	0.159	0.567	0.283	2.58	3.974	5.578	6.119	4.91	1.122	4.27	8.536	0.001	0.001	3.691	0.001	12.247	9.061	0.001	0.001	0.001	0.001	0.001	0.001	0.001	0.001	0.001	0.001	11.688	0.04	6.413	10.274	0.001	0.001	7.916	17.906	0.213	0.281	7.619
Oleur061Scf6851g00002.1	47.096	up	0.002	0.107	-8.78528	-3.22774	0.001	0.001	0.012	0.001	0.001	0.001	0.001	0.003	0.001	0.001	0.001	0.004	0.001	0.001	0.066	0.12	0.001	0.011	0.001	0.001	0.006	0.001	0.001	0.001	0.053	0.119	0.001	0.001	0.001	0.001	0.001	0.001	0.001	0.004	0.318	0.052	0.026	0.001	0.001	0.001	0.005	0.001	0.001
Oleur061Scf3069g00022.1	47.079	up	1.045	49.195	0.0634	5.62043	87.485	56.104	82.606	73.611	48.39	65.793	0.009	0.051	0.01	0.001	0.001	0.007	0.007	0.001	52.865	42.407	0.001	0.001	0.001	88.809	62.625	47.937	39.744	44.465	0.001	8.324	78.977	91.757	133.251	108.626	0.135	0.074	45.39	1.408	45.286	57.689	85.834	132.023	0.001	0.008	0.001	0.001	91.599
Oleur061Scf3019g01012.1	47.053	up	0.087	4.08	-3.52761	2.02863	0.018	0.001	0.001	0.004	0.004	0.407	3.215	3.997	0.001	0.001	3.133	3.969	4.673	4.356	3.768	4.604	0.001	0.001	0.005	0.001	3.976	4.453	6.295	5.604	3.675	3.364	0.001	0.001	0.001	0.001	3.801	0.424	4.277	0.548	4.336	3.684	0.001	0.001	4.028	3.513	2.34	3.235	0.001
Oleur061Scf1114g01014.1	46.935	up	0.033	1.551	-4.91948	0.63312	3.047	2.078	0.001	0.001	1.333	0.722	8.331	6.36	0.001	0.001	0.001	0.001	2.186	0.001	2.161	1.91	0.359	1.419	0.001	0.001	0.001	0.001	0.001	0.001	0.001	0.108	0.001	0.001	0.001	0.001	1.254	3.251	2.27	0.089	1.149	1.221	0.001	0.001	1.345	0.171	0.001	0.001	0.001
Oleur061Scf4497g00021.1	46.538	up	0.023	1.086	-5.42082	0.11952	0.001	0.005	0.001	0.001	0.238	0.558	0.001	0.006	0.005	0.001	0.145	0.17	0.114	0.006	1.206	1.751	0.006	0.001	0.001	0.007	1.443	0.983	1.168	1.012	0.021	0.02	0.001	0.005	0.005	0.001	0.473	0.006	0.028	0.502	0.83	0.795	0.389	0.007	0.005	0.006	0.443	0.065	0.001
Oleur061Scf0239g02005.1	46.486	up	0.181	8.431	-2.46299	3.07576	5.539	6.988	0.905	0.497	9.243	5.887	7.892	8.079	0.001	0.001	0.001	0.001	0.001	0.001	4.921	7.17	0.001	0.001	0.001	1.786	8.596	6.104	0.001	0.001	0.001	0.001	0.005	0.005	1.8	1.977	0.001	7.853	15.54	8.33	13.728	10.433	0.001	0.001	2.728	5.753	8.105	8.568	0.001
Oleur061Scf1127g05023.1	46.443	up	0.105	4.895	-3.24597	2.29145	0.001	0.001	0.001	0.001	5.467	4.35	6.5	5.236	0.101	0.679	6.855	3.599	5.059	6.456	4.603	5.581	0.001	0.001	0.001	0.001	0.001	0.001	14.324	12.231	5.873	4.363	0.014	0.001	0.001	0.001	5.692	0.017	5.827	0.848	5.095	4.389	0.001	0.001	4.707	3.781	7.743	6.471	6.081
Oleur061Scf7050g03023.1	46.137	up	0.689	31.78	-0.53781	4.99005	0.001	0.007	0.001	0.001	29.405	34.328	12.094	22.875	0.007	0.001	0.001	0.001	33.215	47.958	33.76	28.443	0.001	0.001	35.722	0.65	27.457	25.216	42.089	35.565	40.605	17.975	0.008	0.001	0.001	0.001	0.001	0.001	25.021	24.143	31.892	33.308	77.083	74.039	19.103	39.205	56.559	57.172	44.712
Oleur061Scf6900g00008.1	46.076	up	0.024	1.104	-5.38349	0.14247	0.001	0.001	1.416	4.566	0.005	0.001	0.337	3.397	3.789	0.442	1.856	2.088	0.772	0.001	1.59	0.318	0.001	0.001	0.001	1.05	0.001	0.001	0.395	2.866	0.001	0.001	2.029	3.52	0.001	0.001	0.001	0.001	1.219	0.001	1.075	2.734	0.001	0.001	4.097	0.442	0.001	0.001	0.001
Oleur061Scf2205g00010.1	45.895	up	1.68	77.103	0.74845	6.26872	0.488	0.732	1.562	3.925	47.575	6.653	13.819	30.612	0.211	0.297	0.001	0.001	66.483	8.512	95.165	76.92	0.912	2.385	0.05	0.29	36.381	44.415	81.293	1.543	150.711	158.796	0.023	0.082	0.063	0.145	25.951	0.043	244.066	79.195	44.729	107.941	3.518	1.732	4.145	0.401	0.01	12.801	0.301
Oleur061Scf1831g01009.1	45.769	up	0.079	3.606	-3.66585	1.85046	0.001	0.004	23.752	17.784	0.009	0.001	0.001	0.001	17.096	12.802	2.077	1.55	10.657	11.275	1.669	1.072	0.001	0.001	0.001	13.794	0.009	0.001	13.923	20.262	0.001	0.001	17.893	20.392	0.001	0.001	0.001	0.001	5.16	0.001	9.8	9.65	0.008	0.001	13.888	16.328	0.001	0.001	0.001
Oleur061Scf1969g00001.1	45.496	up	0.032	1.447	-4.97423	0.53344	0.001	0.001	0.001	0.001	0.001	0.001	1.834	2.758	0.001	0.001	2.344	2.893	2.875	3.331	1.931	0.361	0.006	0.001	0.279	0.001	0.001	0.001	7.344	4.042	0.46	0.037	3.362	0.97	0.001	0.001	3.994	0.03	0.001	0.001	3.407	1.85	0.001	0.001	0.001	0.001	1.963	1.854	0.824
Oleur061Scf7534g00008.1	45.296	up	0.315	14.265	-1.66687	3.83444	0.006	0.006	0.006	0.006	15.263	13.942	0.007	0.005	0.005	0.001	18.485	11.191	16.44	28.961	11.659	21.464	0.001	0.001	0.001	0.001	22.05	17.926	0.005	0.001	15.557	18.479	0.02	0.005	0.078	0.001	18.487	0.48	13.645	4.479	12.059	13.723	21.089	31.948	0.001	0.001	25.274	20.293	16.744
Oleur061Scf0557g01027.1	45.053	up	0.288	12.982	-1.79517	3.69839	0.343	1.107	0.042	0.006	15.486	12.595	0.009	0.169	0.336	0.008	0.061	0.001	0.033	1.331	14.413	14.529	0.06	0.054	0.008	0.008	0.353	0.222	15.289	10.086	14.295	11.056	1.77	0.007	0.042	1.483	28.094	0.065	12.957	19.729	11.892	11.404	0.298	0.009	0.007	0.063	17.273	20.145	0.007
Oleur061Scf3147g04028.1	44.988	up	0.449	20.191	-1.15583	4.33565	0.001	0.023	0.001	0.006	23.422	30.157	13.094	16.875	0.001	0.001	0.001	0.001	15.925	13.833	32.8	30.22	0.29	0.299	12.155	0.039	17.157	19.053	16.112	14.16	14.668	14.435	0.02	0.001	0.001	0.001	9.618	0.001	14.484	1.639	11.572	14.489	30.993	57.382	0.001	0.001	12.321	11.032	17.746
Oleur061Scf0119g00016.1	44.985	up	0.21	9.428	-2.2545	3.23688	0.001	0.006	0.016	0.001	0.001	1.428	0.001	0.001	2.382	2.767	5.885	4.229	5.395	7.002	6.588	4.021	9.745	6.518	0.001	3.926	6.016	5.079	3.082	4.622	1.399	0.96	0.005	0.001	0.001	0.001	0.001	0.006	5.859	0.547	15.011	19.866	0.001	0.001	3.416	2.938	3.641	3.117	6.008
Oleur061Scf2874g04001.1	44.96	up	0.978	43.99	-0.03147	5.4591	0.365	0.372	0.599	0.533	34.092	17.26	1.071	7.378	0.23	0.374	48.807	31.995	16.235	28.208	45.046	30.559	5.6	0.01	0.045	0.001	0.069	0.427	9.719	5.071	22.342	43.098	1.477	0.008	0.007	0.001	54.175	0.001	25.594	3.251	47.531	57.231	0.007	0.001	43.581	30.408	33.471	31.375	21.999
Oleur061Scf2499g02003.1	44.946	up	0.105	4.698	-3.25801	2.23212	0.001	0.001	0.001	0.001	9.29	6.108	0.001	0.001	0.001	0.001	9.348	8.516	3.162	0.001	7.154	3.642	0.001	0.001	0.001	0.001	0.001	0.001	16.669	15.635	10.153	8.605	0.005	0.005	0.001	0.001	7.087	0.021	12.081	1.334	5.165	3.62	0.001	0.001	4.902	4.22	9.497	7.349	10.147
Oleur061Scf0069g00020.1	44.666	up	0.013	0.579	-6.26881	-0.78768	0.005	0.004	0.001	0.001	0.364	0.477	0.001	0.001	0.011	0.012	0.001	0.299	0.001	0.422	1.2	1.372	0.001	0.001	0.001	0.001	0.561	0.053	0.372	0.011	0.005	0.001	0.015	0.004	0.001	0.001	0.016	0.004	0.011	0.399	0.719	0.095	0.101	0.015	0.371	0.997	0.001	0.153	0.391
Oleur061Scf0990g00004.1	44.563	up	0.024	1.08	-5.36727	0.11053	0.685	1.105	0.902	0.621	2.088	1.049	0.004	0.022	0.001	0.001	0.001	0.003	0.003	0.003	1.498	0.526	0.001	0.001	0.001	0.001	0.004	0.001	2.537	1.648	0.001	0.001	0.001	0.001	0.001	0.001	1.437	0.001	2.033	2.183	1.856	0.928	0.001	0.001	0.001	0.001	1.866	1.621	0.001
Oleur061Scf3133g16045.1	44.506	up	0.63	28.053	-0.66585	4.81011	15.195	14.536	25.207	20.411	0.007	3.021	60.673	60.815	9.294	3.421	0.023	0.007	3.798	0.023	32.055	19.701	20.454	15.122	0.001	14.114	0.143	0.007	0.005	0.001	5.965	9.091	3.533	4.629	5.62	4.947	3.375	12.585	26.77	22.358	29.603	33.13	0.023	0.001	14.579	25.346	0.033	0.028	0.006
Oleur061Scf7965g01010.1	44.336	up	0.014	0.634	-6.12882	-0.65838	0.001	0.001	0.001	0.001	0.51	0.417	1.112	0.132	0.001	0.015	0.902	1.216	0.012	0.153	1.844	0.802	0.001	0.001	0.216	0.006	0.001	0.001	1.812	0.842	0.013	0.041	0.022	0.01	0.001	0.004	0.001	0.017	0.009	0.005	3.129	0.035	0.023	0.194	0.001	0.419	0.126	0.005	0.001
Oleur061Scf7804g03014.1	44.219	up	0.194	8.588	-2.36427	3.10236	0.014	0.194	0.004	0.004	13.263	0.302	20.277	31.855	0.103	0.09	20.22	1.68	0.857	0.09	20.237	3.108	0.001	0.006	0.005	0.001	14.874	24.329	19.058	0.23	13.879	23.265	0.001	0.012	0.037	0.006	3.427	0.18	54.629	46.196	4.65	18.6	0.011	0.013	0.038	0.005	0.008	1.554	0.001
Oleur061Scf3285g01004.1	44.16	up	0.07	3.108	-3.82854	1.63613	0.001	0.001	0.001	0.001	2.398	4.345	5.415	4.397	0.001	0.001	0.006	0.022	2.462	2.782	4.199	3.332	0.001	0.001	2.066	0.001	3.399	3.153	5.064	4.689	3.503	2.386	0.001	0.001	0.001	0.001	0.001	0.006	3.95	0.97	2.32	2.875	0.001	0.001	2.287	2.659	2.05	3.067	2.837
Oleur061Scf3072g02018.1	44.157	up	0.305	13.469	-1.71305	3.75153	12.105	12.899	0.001	0.007	0.001	3.006	0.001	0.001	0.001	0.039	8.877	21.31	25.074	21.332	13.165	12.69	16.5	9.4	37.009	15.632	20.682	15.521	0.001	0.001	24.415	26.548	0.001	0.001	0.001	0.001	26.302	0.001	12.868	0.413	24.894	7.913	21.764	10.663	26.301	16.884	15.293	15.497	0.001
Oleur061Scf2697g06029.1	44.139	up	0.171	7.562	-2.54533	2.91868	9.06	13.184	9.577	8.286	0.001	0.022	4.997	5.665	6.234	4.54	14.97	7.853	4.718	0.001	9.596	9.127	0.163	0.042	15.388	8.208	0.001	0.001	0.005	0.001	13.76	10.199	12.572	8.75	4.435	5.781	8.656	21.901	0.329	9.421	7.507	4.972	0.001	0.001	0.001	0.001	21.826	17.015	0.001
Oleur061Scf1409g00004.1	44.132	up	0.82	36.187	-0.28636	5.17742	0.095	0.005	0.005	0.004	0.006	4.252	33.666	68.389	0.215	0.014	50.303	42.989	12.101	0.005	75.392	11.31	61.192	100.414	0.001	0.684	0.001	0.001	0.068	0.004	82.009	29.661	29.83	28.085	0.005	0.021	18.679	64.346	57.532	23.119	48.164	41.758	0.02	0.019	12.938	40.864	0.279	0.001	0.005
Oleur061Scf0275g03006.1	44.066	up	0.053	2.358	-4.22434	1.23727	0.001	0.007	0.257	0.629	2.615	1.39	0.067	0.235	0.272	0.308	0.266	0.235	0.243	3.393	2.886	3.398	0.008	0.001	0.008	0.001	0.42	1.168	0.007	0.006	0.001	0.001	0.001	0.006	0.054	0.008	0.039	0.061	1.802	0.032	1.258	2.504	0.028	0.007	0.642	1.53	0.041	2.525	0.006
Oleur061Scf2527g00019.1	43.995	up	0.004	0.159	-8.11454	-2.65525	0.001	0.001	0.001	0.001	0.001	0.079	0.007	0.005	0.001	0.001	0.001	0.001	0.107	0.001	0.028	0.603	0.001	0.001	0.001	0.044	0.001	0.001	0.001	0.001	0.001	0.005	0.001	0.001	0.001	0.001	0.001	0.327	0.029	0.001	0.111	0.336	0.306	0.022	0.001	0.001	0.001	0.001	0.001
Oleur061Scf1269g03030.1	43.959	up	0.034	1.477	-4.89585	0.56225	0.012	0.079	0.016	0.012	0.001	0.004	0.019	5.686	0.001	0.001	2.521	1.865	0.488	0.016	7.136	0.086	0.004	0.01	0.001	0.005	1.911	2.495	0.001	0.001	0.001	0.004	0.001	0.003	0.001	0.01	1.633	0.017	3.698	0.759	2.264	3.418	0.001	0.001	0.013	0.001	2.272	0.29	0.02
Oleur061Scf0635g01025.1	43.932	up	0.004	0.184	-7.90176	-2.44455	0.015	0.011	0.001	0.01	0.122	0.175	0.001	0.001	0.001	0.144	0.001	0.001	0.004	0.001	0.205	0.378	0.004	0.001	0.001	0.059	0.001	0.001	0.01	0.004	0.001	0.001	0.001	0.001	0.008	0.001	0.001	0.001	0.011	0.008	0.112	0.131	0.001	0.001	0.282	0.013	0.004	0.029	0.015
Oleur061Scf2645g01007.1	43.885	up	0.086	3.753	-3.54755	1.90811	0.027	0.005	0.006	0.007	0.04	0.696	1.733	2.683	0.006	0.035	3.737	1.71	0.491	0.024	2.105	2.721	0.034	0.024	0.114	0.039	0.034	0.027	5.39	2.135	3.005	3.87	0.001	0.001	2.929	1.129	0.008	0.006	0.752	0.001	6.183	5.601	4.924	0.444	0.029	0.845	2.026	3.105	0.156
Oleur061Scf6216g00009.1	43.582	up	0.044	1.939	-4.49049	0.95518	0.001	0.001	0.001	0.001	5.49	3.974	5.377	4.863	0.001	0.001	4.064	2.369	4.386	4.442	3.369	3.433	0.001	0.001	5.733	0.023	0.001	0.001	3.455	0.377	4.487	0.577	0.001	0.001	0.475	0.55	4.744	0.001	3.735	0.225	2.391	0.511	0.419	0.028	0.005	0.001	0.001	0.001	0.001
Oleur061Scf0511g02022.1	43.337	up	0.106	4.573	-3.24451	2.19304	0.001	0.001	0.007	0.037	0.008	0.046	0.001	0.152	0.053	0.298	4.43	3.392	4.525	4.794	6.703	2.772	0.001	0.001	4.506	0.001	0.239	2.931	0.001	0.001	0.058	0.271	0.039	0.033	0.007	0.419	0.001	1.27	0.008	0.001	6.016	3.911	0.006	0.001	7.351	4.75	5.635	6.56	5.029
Oleur061Scf2892g00015.1	43.185	up	0.436	18.841	-1.19666	4.23581	24.489	18.676	9.284	10.588	0.313	1.267	0.001	0.001	8.667	8.689	11.618	7.089	0.001	0.001	15.772	20.011	0.001	0.001	7.336	19.069	18.346	9.005	19.977	7.092	1.149	1.543	11.493	8.153	0.001	0.001	0.001	10.376	3.366	0.001	16.683	23.932	0.001	0.001	1.193	9.311	0.071	0.049	0.001
Oleur061Scf0018g03035.1	42.85	up	0.667	28.569	-0.58482	4.8364	31.061	49.148	0.093	0.011	17.172	25.452	23.907	23.697	0.067	3.214	8.487	12.924	11.549	15.415	16.397	49.438	23.666	25.833	0.502	0.001	16.769	11.357	31.503	25.526	17.031	17.09	0.062	0.009	0.069	0.089	2.226	0.009	24.896	0.419	21.09	38.967	0.001	0.001	0.566	0.09	0.001	0.069	27.256
Oleur061Scf3486g01003.1	42.806	up	0.009	0.393	-6.76681	-1.34707	0.005	0.201	0.001	0.001	0.018	0.013	0.001	0.001	0.328	0.17	0.001	0.001	0.001	0.001	0.597	1.005	0.001	0.001	0.001	0.001	0.025	0.411	0.001	0.001	0.083	0.34	0.041	0.283	0.001	0.001	0.001	0.001	0.001	1.089	0.35	0.114	0.001	0.005	0.001	0.269	0.021	0.001	0.28
Oleur061Scf2335g00022.1	42.586	up	0.024	1.012	-5.39539	0.01692	0.001	0.005	0.001	0.001	0.006	0.004	0.007	0.001	0.001	0.004	2.115	2.444	0.079	3.469	1.957	2.367	0.001	0.119	0.001	0.005	3.313	3.338	3.332	3.089	4.322	2.079	0.001	0.001	0.001	0.004	0.005	0.023	0.001	0.004	0.656	0.345	0.001	0.001	0.001	0.127	3.57	3.073	1.323
Oleur061Scf1407g02023.1	42.183	up	0.08	3.391	-3.63684	1.76178	0.027	0.005	0.025	0.02	0.001	0.058	0.001	0.004	0.005	0.005	15.954	14.828	7.673	0.001	14.988	18.623	0.089	0.108	0.418	0.006	0.005	0.001	21.51	12.759	20.831	14.473	0.019	0.001	0.005	0.001	24.618	0.001	17.227	3.039	0.419	1.131	0.005	0.006	10.265	16.08	0.006	0.005	0.005
Oleur061Scf0256g03052.1	42.155	up	0.037	1.552	-4.76365	0.63402	0.006	0.027	0.181	7.689	0.006	0.006	0.001	0.005	0.005	1.541	0.001	0.118	18.368	0.024	0.662	1.603	0.03	1.285	0.001	0.001	0.001	0.001	0.001	0.024	0.031	2.553	0.001	0.001	0.025	4.39	0.214	0.027	0.947	0.151	0.884	6.179	1.938	0.056	0.029	0.006	0.001	0.001	0.001
Oleur061Scf2406g03032.1	41.97	up	0.053	2.238	-4.22915	1.16214	0.001	0.001	0.001	0.001	0.623	0.993	0.995	2.14	0.001	0.001	0.768	0.246	1.349	3.519	2.45	5.863	0.057	0.019	0.001	0.001	1.06	1.285	3.695	4.531	0.456	2.77	0.001	0.001	0.001	0.001	1.407	0.001	5.533	0.257	0.44	3.965	0.001	0.001	0.746	0.382	0.259	0.27	0.46
Oleur061Scf0021g01022.1	41.964	up	0.195	8.193	-2.35672	3.03439	0.001	0.001	0.001	0.016	0.121	0.486	0.027	0.092	0.058	0.425	0.021	0.006	4.292	10.903	7.82	7.69	0.497	0.078	0.425	0.023	0.49	0.313	7.619	7.266	0.113	0.105	0.692	0.247	0.521	0.291	0.021	0.001	5.384	0.83	8.876	8.441	0.312	0.021	0.005	0.153	9.016	8.363	0.244
Oleur061Scf6046g00008.1	41.759	up	0.01	0.407	-6.68119	-1.29715	0.006	0.006	0.001	0.001	0.028	0.208	0.034	0.001	0.127	0.022	0.001	0.027	0.001	0.001	0.228	0.273	0.001	0.001	0.007	0.007	0.001	0.001	0.847	1.554	0.027	0.02	0.001	0.006	0.001	0.001	0.009	0.001	0.031	0.028	1.484	0.297	0.001	0.001	0.001	0.001	0.006	0.27	0.007
Oleur061Scf3449g02021.1	41.677	up	0.059	2.446	-4.09107	1.29015	0.001	0.001	0.007	0.005	0.005	0.004	2.296	4.423	0.001	0.005	4.575	2.136	0.609	3.324	2.952	2.921	0.001	0.005	2.259	0.005	3.578	3.547	0.005	0.001	0.005	0.005	0.001	0.004	0.005	0.001	2.617	0.001	2.658	0.083	2.319	1.789	2.46	2.04	0.195	1.536	2.604	3.252	4.807
Oleur061Scf4084g05017.1	41.547	up	0.091	3.783	-3.45727	1.91942	0.001	0.001	0.001	0.001	0.001	0.17	0.001	0.004	0.004	0.001	3.85	4.629	2.491	5.841	4.374	4.61	0.758	1.159	0.001	0.021	3.327	4.532	0.001	0.013	3.347	3.052	0.001	0.004	0.001	0.001	3.221	0.072	1.899	0.523	2.38	4.267	3.938	3.538	0.001	0.001	1.175	0.646	4.293
Oleur061Scf0342g01007.1	41.157	up	0.019	0.786	-5.71125	-0.34815	0.001	0.001	0.001	0.014	0.017	0.014	0.001	0.001	0.004	0.016	0.078	0.079	1.217	1.006	1.726	0.718	0.001	0.001	0.128	0.001	0.014	0.047	1.141	1.92	0.259	0.429	0.001	0.001	0.024	0.017	0.005	0.005	1.507	0.005	0.683	0.45	0.001	0.001	0.001	0.001	0.07	0.11	1.354
Oleur061Scf7798g05002.1	41.094	up	0.039	1.606	-4.6771	0.68379	3.653	1.47	0.001	0.001	0.001	0.001	0.048	0.023	0.037	0.031	2.478	0.035	0.558	0.001	2.249	1.599	0.001	0.033	0.144	0.042	1.254	1.664	1.6	1.951	0.001	0.427	0.219	0.006	0.039	1.245	0.044	0.001	2.742	0.255	1.066	1.737	0.001	0.001	0.001	0.001	0.16	2.478	0.001
Oleur061Scf2427g01015.1	41.016	up	0.086	3.542	-3.53369	1.82444	0.005	0.004	0.006	0.004	1.818	2.067	0.022	0.001	0.062	0.088	1.17	7.292	1.118	3.855	2.811	4.45	0.005	0.001	0.001	0.005	0.079	0.42	0.005	0.04	1	2.696	0.013	0.001	0.001	0.001	2.512	0.004	0.764	0.066	3.339	3.767	0.035	0.019	3.366	1.473	3.63	3.736	1.72
Oleur061Scf6188g01009.1	40.917	up	0.058	2.361	-4.1153	1.23936	0.001	0.001	0.001	0.001	0.001	0.001	0.319	2.401	0.001	0.001	3.106	2.607	3.214	2.399	3.895	2.255	0.001	0.001	2.049	0.001	1.462	2.779	0.143	4.586	0.412	2.534	0.001	0.001	0.001	0.001	0.001	0.001	0.005	0.001	3.024	1.17	2.706	0.05	0.228	3.322	0.06	1.268	1.162
Oleur061Scf0136g00019.1	40.83	up	0.11	4.507	-3.17923	2.17233	0.006	0.006	0.001	0.001	0.005	0.117	4.136	4.811	0.001	0.001	2.94	1.627	1.231	2.911	4.424	4.742	3.56	1.544	5.249	0.64	4.143	3.916	2.443	4.721	2.928	4.593	0.005	0.005	0.001	0.001	4.091	0.001	0.058	0.001	4.04	4.871	0.001	0.001	2.35	2.746	2.678	1.608	7.524
Oleur061Scf0683g05004.1	40.72	up	0.029	1.187	-5.10068	0.24699	0.101	0.022	0.001	0.007	1.089	1.589	0.001	0.003	0.008	0.335	0.001	0.003	1.328	0.008	1.219	0.643	0.581	1.236	0.001	0.038	0.003	0.001	0.001	0.003	1.407	1.12	0.418	0.068	0.001	0.003	0.769	0.003	1.154	0.345	0.97	2.61	0.005	0.027	0.007	0.009	1.137	0.527	0.01
Oleur061Scf2264g00030.1	40.636	up	0.113	4.6	-3.1431	2.2016	0.259	0.008	0.041	0.047	2.684	3.819	0.538	0.054	0.225	0.767	0.15	0.095	0.025	0.007	6.387	6.884	0.001	0.026	0.033	1.449	4.732	4.705	1.012	0.001	2.179	2.519	1.275	0.03	0.027	0.026	1.421	0.007	0.007	0.032	2.021	5.039	7.292	5.85	0.685	5.17	0.001	0.001	0.001
Oleur061Scf8990g00001.1	40.478	up	0.091	3.686	-3.45685	1.88223	0.001	0.005	0.001	0.001	0.001	0.073	1.026	1.107	0.001	0.001	4.788	7.469	5.227	11.784	10.216	6.873	0.001	0.001	4.156	0.341	1.382	1.794	7.346	8.223	0.539	1.804	0.001	0.223	0.001	0.001	8.554	2.341	0.016	0.001	1.884	1.396	0.001	0.005	1.132	2.591	0.184	2.637	0.001
Oleur061Scf4126g02018.1	40.425	up	0.557	22.513	-0.84449	4.49271	0.001	0.001	0.001	0.001	18.707	18.522	18.179	24.046	0.001	0.001	30.479	10.516	13.999	44.188	22.724	28.774	0.001	0.001	23.636	0.001	24.11	22.733	0.001	0.001	28.846	34.204	0.001	0.001	0.682	0.001	15.364	0.141	0.789	0.001	19.875	19.769	0.005	0.001	19.369	18.007	20.967	27.761	24.655
Oleur061Scf4537g07048.1	40.165	up	0.072	2.91	-3.78709	1.54079	0.001	0.001	18.652	14.59	0.001	0.008	0.656	0.046	0.001	0.001	0.293	1.762	0.001	0.001	0.67	5.004	0.098	12.171	0.001	0.096	5.269	3.894	4.732	10.225	0.001	0.007	8.335	2.924	8.011	16.883	0.035	15.794	0.001	2.215	4.202	5.083	0.001	0.001	0.24	6.895	0.001	0.001	0.001
Oleur061Scf0246g01013.1	40.103	up	0.483	19.382	-1.04903	4.27663	0.042	0.009	0.001	0.001	18.038	18.283	0.055	0.031	10.971	22.475	3.43	3.839	0.006	0.041	5.515	87.239	0.05	0.001	4.419	0.332	7.283	5.953	0.463	0.008	6.535	11.738	0.056	0.001	0.001	0.001	3.968	0.007	6.911	27.884	23.216	12.634	4.659	0.177	5.036	10.836	19.798	6.374	5.288
Oleur061Scf7130g00001.1	40.028	up	0.095	3.789	-3.40127	1.92168	0.001	0.016	0.076	0.106	4.671	5.452	0.006	0.016	0.013	0.281	2.432	1.206	1.176	2.623	4.475	4.356	0.001	0.005	0.017	0.001	2.415	1.596	0.052	0.014	6.575	4.425	0.004	0.001	0.017	0.198	0.001	0.071	0.001	0.001	3.18	3.324	1.789	2.051	0.017	0.006	0.464	0.074	5.628
Oleur061Scf3716g01038.1	39.549	up	0.135	5.32	-2.89409	2.41151	0.041	0.94	7.819	7.718	3.739	5.179	0.001	0.103	0.005	0.028	0.007	0.006	5	0.22	4.798	3.21	0.001	0.025	0.001	0.007	4.151	3.546	0.021	0.006	0.007	2.729	0.733	0.4	0.029	0.494	5.269	0.034	5.433	1.336	6.707	7.756	3.031	3.581	0.006	0.676	0.262	1.056	0.006
Oleur061Scf1794g03005.1	39.497	up	0.261	10.305	-1.93839	3.36529	0.016	0.036	0.003	0.006	8.298	8.346	0.038	0.027	0.029	0.022	10.791	11.279	4.802	12.804	10.262	9.153	0.027	0.003	0.007	0.001	10.185	9.962	0.003	0.06	25.789	18.67	0.006	0.03	0.006	0.001	0.007	0.003	0.261	0.169	9.922	12.102	9.538	8.987	0.026	0.003	11.527	10.937	11.877
Oleur061Scf2193g01012.1	39.467	up	0.093	3.67	-3.4267	1.87591	0.025	0.001	0.001	0.001	0.001	0.149	3.1	5.416	0.005	0.001	6.251	2.789	6	5.515	3.302	3.225	0.007	0.118	0.032	0.001	0.006	0.001	0.001	0.001	4.685	3.489	3.744	4.553	0.027	0.022	0.001	3.874	5.529	0.77	4.045	4.213	0.001	0.001	2.813	5.709	6.424	5.253	0.001
Oleur061Scf8651g00018.1	39.286	up	0.005	0.192	-7.67502	-2.37905	0.001	0.001	0.001	0.001	0.025	0.021	0.001	0.021	0.001	0.001	0.767	0.031	0.001	0.756	0.836	0.457	0.001	0.001	0.001	0.001	0.034	0.03	0.146	0.005	0.001	0.001	0.001	0.001	0.001	0.001	0.001	0.001	0.033	0.001	0.034	0.104	0.001	0.001	0.001	0.001	0.001	0.006	0.001
Oleur061Scf4668g00007.1	39.258	up	0.02	0.791	-5.63241	-0.33749	0.088	0.001	0.013	0.001	0.097	0.009	0.017	0.908	0.01	0.001	1.074	0.001	0.001	0.02	1.614	0.95	0.005	0.001	0.014	0.015	0.11	0.834	1.28	0.001	2.675	3.382	0.003	1.137	0.265	0.088	0.059	0.001	1.761	0.026	1.257	0.204	0.001	0.001	0.001	0.071	0.001	0.767	0.013
Oleur061Scf0633g01002.1	38.992	up	0.177	6.894	-2.49979	2.78535	0.001	0.001	2.316	1.759	4.474	4.241	0.3	1.131	0.001	0.001	4.301	5.334	3.352	13.732	5.753	8.764	0.001	0.001	4.998	1.975	5.178	5.88	3.917	5.28	0.001	1.674	0.001	0.001	1.299	1.296	0.001	1.94	5.092	1.581	6.234	7.187	0.001	0.001	0.001	0.001	0.001	0.001	5.479
Oleur061Scf0543g02003.1	38.837	up	0.041	1.583	-4.61651	0.66285	0.001	0.019	0.021	0.019	0.02	0.362	0.912	0.001	0.005	0.182	0.074	0.222	0.537	1.836	1.086	6.518	0.001	0.001	0.005	0.001	1.384	0.684	3.422	0.001	0.001	3.266	0.005	0.001	3.172	0.074	0.001	0.001	0.016	0.342	0.744	1.193	0.004	0.001	2.16	0.024	0.03	1.046	0.001
Oleur061Scf6253g05002.1	38.765	up	0.331	12.812	-1.59724	3.67944	0.046	0.467	1.551	0.587	0.001	1.459	0.029	0.151	11.668	18.703	0.036	0.001	13.96	0.001	25.461	3.649	0.005	0.257	6.624	11.744	0.009	0.001	0.006	0.183	13.609	12.189	16.378	11.086	0.001	0.257	7.763	9.602	22.345	2.795	14.646	19.803	0.001	0.001	0.001	0.008	0.001	0.007	0.366
Oleur061Scf0359g04021.1	38.749	up	0.013	0.51	-6.2472	-0.97107	0.051	0.001	0.05	0.008	0.001	0.001	0.01	0.009	0.206	0.089	0.008	0.588	0.008	0.047	0.552	0.072	0.001	0.001	0.001	0.124	0.014	0.001	0.001	0.008	0.242	0.007	0.001	0.009	0.19	0.007	0.177	0.098	0.04	0.001	1.317	1.295	0.001	0.007	0.001	0.307	0.04	0.051	0.07
Oleur061Scf1459g01006.1	38.735	up	6.055	234.549	2.59815	7.87375	0.001	0.001	72.742	61.732	169.864	236.014	86.432	152.151	0.039	0.001	299.037	290.676	321.25	300.838	504.571	248.65	0.009	0.001	203.954	13.194	259.485	238.136	206.632	270.482	288.473	232	0.001	0.001	97.779	103.961	145.666	12.268	191.284	32.958	174.82	137.986	0.001	0.009	0.001	0.008	143.088	168.737	316.071
Oleur061Scf4361g00004.1	38.707	up	0.058	2.232	-4.11597	1.15858	0.009	0.007	0.001	0.001	3.912	0.075	0.092	0.001	1.944	1.285	0.001	0.025	0.001	0.066	2.104	1.972	0.001	0.001	1.135	2.378	4.763	4.249	0.001	0.008	2.939	0.075	0.001	0.004	0.001	0.001	0.001	0.001	0.008	0.01	2.329	2.57	3.462	3.786	4.335	0.486	0.001	0.011	4.208
Oleur061Scf0641g02055.1	38.488	up	0.059	2.265	-4.08713	1.17923	0.01	0.005	0.139	0.234	0.005	0.033	0.022	0.003	0.009	0.009	0.001	0.012	0.112	0.156	0.368	2.87	0.011	0.021	0.068	0.078	0.063	0.507	0.016	0.003	0.09	4.716	0.516	0.072	0.005	0.022	0.004	0.167	16.742	0.309	4.239	5.873	0.255	0.808	0.452	0.152	0.017	0.005	0.006
Oleur061Scf5602g00037.1	38.291	up	0.487	18.629	-1.03946	4.21951	0.46	0.363	0.727	5.695	0.408	0.755	0.679	5.891	0.001	0.001	13.326	12.662	7.992	0.735	21.89	18.988	0.551	0.081	18.987	0.618	4.655	7.039	0.223	4.213	16.147	14.112	0.521	2.344	0.001	0.001	1.097	0.008	10.621	6.767	16.269	17.811	0.33	0.939	8.94	16.066	0.001	0.001	0.01
Oleur061Scf8766g00005.1	38.283	up	0.047	1.803	-4.40864	0.85003	0.001	0.001	0.001	0.001	2.143	2.41	0.001	0.006	2.24	2.828	2.969	1.403	0.292	4.151	5.838	4.613	0.485	0.006	0.001	0.001	7.305	4.881	0.001	0.001	2.868	2.992	0.001	0.001	0.006	0.001	0.001	0.001	0.001	0.001	0.224	1.749	6.269	4.626	0.006	0.001	1.661	1.391	2.271
Oleur061Scf1181g00023.1	38.208	up	0.474	18.101	-1.0778	4.17803	0.001	0.001	0.001	0.005	0.005	5.78	39.672	19.235	2.32	1.608	18.335	14.774	17.767	13.609	3.697	19.959	0.001	0.001	0.005	0.001	32.5	26.777	12.724	5.185	24.65	14.287	0.525	0.095	0.017	0.001	6.926	16.917	25.071	1.524	30.886	47.11	0.001	0.001	15.423	24.544	6.827	9.364	7.575
Oleur061Scf8834g00011.1	38.106	up	0.623	23.742	-0.68258	4.56937	18.155	24.157	0.001	0.006	21.862	20.451	22.737	18.769	22.108	18.993	0.001	0.001	7.337	10.61	33.639	26.189	0.006	0.006	4.434	0.007	35.556	35.359	13.77	18.57	16.874	14.263	20.43	20.177	0.001	0.001	0.074	3.022	16.018	4.193	22.04	16.364	11.393	10.251	0.001	0.006	3.573	0.659	0.001
Oleur061Scf9146g03025.1	38.088	up	0.018	0.699	-5.76739	-0.51611	0.001	0.001	0.001	0.001	0.034	0.006	0.001	0.019	0.001	0.001	1.186	0.595	0.001	0.001	0.323	0.386	1.26	0.941	0.006	0.001	0.001	0.001	0.817	2.166	0.148	0.636	1.113	0.005	0.001	0.001	1.042	0.001	0.005	0.492	2.285	0.839	0.166	0.001	0.131	2.83	1.305	1.71	0.829
Oleur061Scf1537g00003.1	37.919	up	0.036	1.37	-4.7912	0.45367	2.575	3.455	0.001	0.001	0.036	0.005	0.001	0.001	0.001	0.001	2.72	1.564	0.717	0.005	2.809	1.18	0.001	0.005	3.854	0.282	2.771	0.211	3.184	2.717	0.001	0.946	0.001	0.001	0.241	1.474	0.194	1.835	1.864	0.93	0.883	1.202	0.001	0.005	0.001	0.001	0.2	0.189	0.006
Oleur061Scf2679g01030.1	37.908	up	0.069	2.606	-3.86266	1.3818	0.001	1.521	0.001	0.001	8.528	0.654	0.078	4.182	0.001	0.005	13.721	0.335	0.022	0.802	4.477	0.357	0.001	0.006	0.18	0.001	1.883	0.633	8.238	1.395	16.698	11.783	0.029	0.001	0.001	0.001	0.075	0.001	11.593	5.642	3.942	7.319	0.008	0.055	0.001	0.041	6.036	2.378	0.006
Oleur061Scf3521g01003.1	37.907	up	0.053	2.008	-4.23852	1.00589	0.758	2.681	0.001	0.006	0.006	0.016	1.195	0.015	0.079	0.314	0.005	0.001	0.001	0.809	0.356	20.158	0.001	0.001	0.88	0.007	0.6	0.681	13.207	0.715	0.001	0.029	0.055	0.001	9.947	0.005	0.001	0.001	0.247	0.016	0.549	4.135	0.001	0.001	6.91	0.191	3.077	2.357	0.528
Oleur061Scf1109g01039.1	37.711	up	0.003	0.131	-8.16659	-2.92964	0.001	0.001	0.005	0.005	0.001	0.001	0.001	0.001	0.005	1.166	0.001	0.001	0.005	0.612	0.087	0.02	0.001	0.001	0.001	0.001	0.034	0.005	0.086	0.022	0.005	0.018	0.001	0.001	0.021	0.025	0.001	0.001	0.001	0.001	0.153	1.108	0.001	0.001	0.001	0.001	0.039	0.128	0.001
Oleur061Scf2369g01030.1	37.59	up	0.311	11.673	-1.68723	3.54504	0.001	0.05	0.001	0.007	15.155	14.594	25.423	14.829	22.372	1.191	22.679	13.267	28.072	0.001	16.466	2.034	13.417	24.132	20.59	0.001	0.001	0.001	25.602	18.3	0.001	0.008	0.007	0.007	0.013	0.014	0.012	16.22	4.475	0.049	15.852	34.959	0.001	0.001	16.796	34.684	21.689	29.04	0.014
Oleur061Scf3883g02031.1	37.47	up	0.024	0.914	-5.35695	-0.12925	0.001	0.001	0.071	1.757	0.345	0.05	0.001	0.001	0.001	0.038	0.001	0.001	2.835	0.009	0.042	1.922	0.008	2.026	0.001	0.001	0.001	0.001	0.177	0.3	0.007	0.277	0.001	0.001	0.001	0.001	0.008	0.049	1.724	1.315	2.058	4.218	0.04	0.001	0.053	0.057	0.062	0.009	0.001
Oleur061Scf6843g01008.1	37.462	up	1.855	69.509	0.89177	6.11913	0.147	0.007	0.005	0.005	114.579	74.566	44.796	143.606	0.096	0.019	134.07	91.482	176.269	189.776	79.749	35.848	0.005	0.001	0.518	0.176	63.274	72.682	0.083	0.001	0.023	12.079	0.006	0.005	84.867	225.655	240.75	4.158	282.671	94.834	149.669	54.557	59.777	75.043	0.005	0.147	65.13	96.527	31.962
Oleur061Scf7764g00003.1	37.142	up	0.412	15.287	-1.2808	3.93419	9.895	7.496	0.001	0.001	7.524	11.393	0.68	0.001	0.001	0.001	4.86	3.545	0.65	0.001	10.275	15.495	14.985	9.63	0.001	11.938	4.679	4.79	10.893	6.991	7.339	9.892	10.21	7.398	1.408	6.23	0.075	0.051	7.752	2.909	16.619	20.639	3.924	3.396	0.01	0.001	0.063	0.01	9.331
Oleur061Scf1831g02020.1	37.063	up	0.056	2.089	-4.14903	1.06288	5.627	7.529	3.023	2.607	0.006	0.019	0.001	0.001	3.658	3.035	0.001	0.001	0.736	0.073	1.488	2.243	0.025	0.001	0.001	3.534	0.325	0.343	3.589	4.086	0.001	0.001	4.512	5.902	0.001	0.001	0.001	1.944	1.246	0.001	1.002	5.698	0.001	0.001	8.531	2.714	0.025	0.001	0.001
Oleur061Scf5498g00006.1	37.062	up	0.038	1.422	-4.70363	0.50826	0.001	0.001	0.035	0.906	0.001	0.027	0.39	2.269	0.001	0.001	0.001	0.001	4.426	0.03	2.24	0.205	0.001	2.211	0.916	0.001	1.529	1.92	0.032	0.884	0.001	0.006	0.001	0.001	0.216	0.007	1.358	0.207	2.409	0.335	2.945	3.028	1.369	2.162	0.001	0.001	2.368	4.971	0.001
Oleur061Scf8147g01008.1	36.975	up	0.069	2.536	-3.86601	1.3425	0.001	0.005	0.001	0.001	5.857	3.257	0.008	0.004	0.001	0.001	1.452	2.406	1.192	3.317	3.541	5.238	0.001	0.001	0.001	0.001	1.29	1.771	5.029	4.472	2.022	1.337	0.001	0.001	0.001	0.001	4.817	0.005	0.12	0.005	2.133	1.045	0.004	0.001	1.144	1.532	3.023	4.381	2.86
Oleur061Scf0360g01040.1	36.924	up	0.562	20.735	-0.83251	4.37397	0.001	0.001	0.018	0.587	20.507	11.803	1.469	10.228	0.838	10.289	1.293	5.296	11.643	13.111	23.966	16.174	5.287	8.245	3.146	4.532	0.001	0.001	28.058	18.704	0.198	0.058	6.803	9.481	0.001	0.001	0.001	7.619	12.423	9.795	19.053	25.026	0.705	0.02	3.884	0.729	0.051	0.258	1.325
Oleur061Scf0525g04006.1	36.717	up	0.175	6.433	-2.51281	2.68558	6.765	6.801	0.001	0.001	4.199	2.896	0.322	0.006	0.001	0.001	3.664	1.437	4.695	8.173	2.825	6.444	0.001	0.001	10.208	0.51	0.001	0.001	3.927	5.846	2.11	3.805	0.006	0.001	0.254	1.829	2.381	0.189	0.321	0.001	7.696	12.228	9.486	12.21	2.033	0.386	3.75	4.697	8.679
Oleur061Scf2349g01012.1	36.69	up	0.13	4.766	-2.94458	2.25274	0.037	0.031	0.264	0.814	0.001	0.005	0.036	0.459	0.755	1.817	17.15	11.235	0.001	0.005	1.721	1.673	0.229	0.007	0.001	0.001	3.089	0.248	0.758	1.002	0.001	0.006	0.79	0.025	0.25	1.413	0.007	0.006	0.001	0.699	14.236	12.581	1.809	1.528	0.194	0.821	0.251	1.281	0.001
Oleur061Scf2406g06016.1	36.675	up	0.08	2.946	-3.63786	1.55887	0.001	0.005	0.006	0.024	1.804	1.611	0.001	0.001	0.006	0.359	7.593	3.005	5.136	5.891	3.221	2.126	0.001	0.001	0.005	0.007	5.563	3.42	3.363	4.761	0.001	0.294	0.024	0.06	0.001	0.005	0.001	0.833	4.307	0.662	3.089	3.562	0.001	0.001	0.001	0.024	1.952	2.644	0.104
Oleur061Scf2365g02042.1	36.634	up	0.405	14.83	-1.30473	3.89042	0.547	0.042	6.68	6.186	55.641	62.918	0.087	0.294	28.773	16.974	63.903	72.41	0.066	12.911	4.472	3.627	0.001	0.001	2.423	0.001	56.25	39.687	8.083	10.509	72.409	53.186	0.076	0.082	0.007	0.001	0.001	0.048	35.841	9.752	48.894	60.988	0.007	0.001	0.45	0.438	54.03	56.008	0.89
Oleur061Scf0987g01031.1	36.6	up	0.375	13.735	-1.41401	3.77978	1.537	10.947	0.108	0.088	0.66	0.029	0.073	11.48	0.153	0.034	13.145	3.659	4.828	0.248	11.637	3.071	0.012	0.147	2.708	0.005	4.834	8.623	0.197	0.04	17.803	4.442	0.006	0.001	0.001	0.185	2.856	0.001	30.318	3.231	23.902	41.658	0.001	0.126	2.384	0.836	9.056	6.134	0.001
Oleur061Scf8443g00028.1	36.574	up	0.009	0.345	-6.72707	-1.53432	0.026	0.511	0.001	0.001	0.005	0.001	0.001	0.001	0.001	0.001	0.001	0.001	0.001	0.001	0.026	0.744	0.001	0.001	0.001	0.001	0.733	0.111	0.004	0.001	0.001	0.015	0.001	0.001	0.001	0.001	0.001	0.948	0.34	0.194	1.126	0.649	0.804	1.509	0.001	0.001	0.001	0.001	0.006
Oleur061Scf2891g01002.1	36.559	up	0.016	0.597	-5.93698	-0.7448	0.001	0.001	0.001	0.004	0.001	0.001	0.022	0.001	0.001	0.001	0.756	0.489	0.021	0.877	1.135	0.67	0.244	0.011	0.111	0.005	0.771	0.569	1.398	1.928	0.001	0.001	0.016	0.001	0.001	0.001	0.02	0.001	0.004	0.01	0.309	0.54	0.667	0.177	0.609	0.09	0.156	0.006	0.576
Oleur061Scf2069g01023.1	36.428	up	0.324	11.794	-1.62699	3.56003	0.001	0.008	0.001	0.146	28.816	22.783	31.978	22.756	27.411	42.942	1.982	0.007	0.001	0.015	1.38	8.619	36.349	28.858	39.362	0.094	24.722	21.035	0.001	0.037	10.289	14.791	0.037	0.001	9.913	8.102	0.001	0.001	13.89	31.044	45.486	35.777	20.852	39.827	0.066	0.001	1.716	1.704	0.009
Oleur061Scf1264g03002.1	36.328	up	0.026	0.946	-5.26314	-0.0801	0.001	0.001	0.007	3.629	1.938	0.04	0.008	0.271	0.001	0.001	0.001	0.001	0.001	0.001	0.312	2.134	0.001	0.001	0.253	0.001	0.196	0.372	0.001	0.001	2.027	0.274	2.096	4.421	2.105	2.245	0.001	0.23	0.865	0.868	0.436	2.756	2.306	5.443	0.379	2.174	0.281	0.353	0.001
Oleur061Scf2697g06034.1	36.314	up	0.013	0.479	-6.24549	-1.06302	0.005	0.001	0.001	0.001	0.001	0.001	0.022	0.001	0.005	0.001	0.018	0.191	0.433	0.063	1.003	0.297	0.005	0.001	0.001	0.005	0.001	0.001	1.002	1.102	0.063	0.06	0.001	0.001	0.005	0.001	0.001	0.001	0.654	0.297	1.424	0.123	0.625	0.116	0.028	0.605	1.396	0.936	0.001
Oleur061Scf3856g00020.1	36.05	up	0.132	4.747	-2.9249	2.24703	0.009	0.001	0.54	3.248	0.001	0.007	0.01	0.006	12.108	20.329	0.001	0.008	3.758	7.051	3.269	6.737	0.001	0.007	3.941	0.517	0.001	0.01	7.193	2.811	0.009	0.006	11.624	2.476	0.46	1.849	0.001	2.729	0.26	0.235	7.697	2.996	2.932	5.98	4.472	10.155	0.007	0.001	5.639
Oleur061Scf4793g00003.1	36.044	up	0.219	7.9	-2.18996	2.98176	6.116	8.443	0.001	0.001	9.876	10.38	15.015	16.597	8.253	6.693	6.109	4.111	1.274	0.001	11.937	8.805	0.001	0.001	0.001	5.612	0.001	0.001	18.641	29.93	5.98	5.1	0.001	0.001	0.001	0.001	0.001	0.001	1.647	0.001	5.657	6.549	0.001	0.001	0.001	0.001	10.132	12.369	0.789
Oleur061Scf6829g00029.1	35.953	up	0.095	3.431	-3.38935	1.77873	0.001	0.001	0.001	0.005	0.683	0.916	0.001	0.001	0.001	0.001	1.755	0.879	0.089	0.793	4.14	5.288	0.024	0.031	3.951	0.032	2.713	3.202	1.244	1.588	4.856	2.106	0.074	0.075	0.001	0.001	0.033	0.005	0.456	0.02	4.437	1.427	5.756	2.411	0.149	4.562	0.265	1.589	0.161
Oleur061Scf5522g00011.1	35.885	up	0.217	7.78	-2.20552	2.9598	0.007	0.001	0.235	2.697	5.461	4.36	7.149	9.002	0.027	0.032	0.001	0.001	1.314	0.006	3.969	7.062	0.007	0.135	0.033	0.001	9.079	9.526	2.75	4.433	0.041	1.726	1.742	0.537	2.293	3.711	2.733	3.178	1.051	1.204	9.665	13.525	0.116	0.008	0.001	0.001	7.739	4.799	0.007
Oleur061Scf9017g00039.1	35.469	up	0.033	1.184	-4.90449	0.24402	0.001	0.001	0.001	0.001	1.405	0.871	0.514	0.669	0.06	0.005	0.663	1.037	0.589	2.357	1.204	0.601	0.001	0.001	0.107	0.006	0.005	0.004	0.39	0.991	1.126	0.912	0.004	0.001	0.001	0.001	0.445	0.015	0.018	0.013	1.582	1.717	0.001	0.001	0.001	0.001	0.218	1.142	0.881
Oleur061Scf7219g00006.1	35.414	up	0.352	12.475	-1.50532	3.64093	0.001	0.001	0.001	0.001	16.017	9.899	12.849	17.454	9.302	12.496	6.659	2.726	6.834	19.06	11.739	39.756	15.257	9.014	2.018	0.008	14.921	18.46	6.73	9.691	4.263	5.709	0.001	0.001	0.001	0.001	0.001	0.001	0.001	0.001	4.87	10.654	31.841	28.468	0.001	0.001	23.908	24.942	2.341
Oleur061Scf1495g02068.1	35.269	up	0.011	0.38	-6.53711	-1.39674	0.001	0.001	0.016	0.001	0.062	0.02	0.001	0.001	0.001	0.013	0.001	0.036	0.021	0.004	0.021	1.124	0.001	0.001	0.013	0.001	0.027	0.405	0.841	0.924	0.001	0.001	0.246	0.416	0.005	0.017	0.373	0.014	0.643	0.001	0.975	0.926	0.016	0.001	0.083	0.005	0.001	0.007	0.001
Oleur061Scf9139g11015.1	35.093	up	0.19	6.655	-2.3987	2.73445	0.023	0.097	0.132	0.527	3.861	4.541	0.033	0.071	5.171	5.272	0.025	0.155	8.47	0.026	6.309	6.539	0.022	0.106	6.002	0.163	0.464	0.02	0.429	0.612	0.142	2.664	0.076	0.166	0.005	0.001	3.605	0.699	0.145	0.522	5.531	8.596	0.075	0.029	0.001	0.001	8.146	8.045	0.449
Oleur061Scf0719g09002.1	35.016	up	0.024	0.824	-5.40864	-0.27869	0.006	0.009	0.009	0.041	2.65	1.009	0.001	0.043	0.268	0.007	0.232	0.638	0.001	0.001	0.081	0.499	0.001	0.001	0.029	0.006	0.007	0.008	0.048	2.037	0.001	0.056	0.165	0.958	0.001	0.005	0.038	0.001	0.001	0.001	2.756	4.158	0.001	0.001	0.001	0.001	0.376	0.049	0.409
Oleur061Scf0031g09041.1	34.985	up	0.052	1.811	-4.27168	0.85699	2.854	2.255	0.032	0.031	1.321	1.295	0.006	0.001	0.18	1.091	1.19	2.181	0.006	0.001	1.075	2.761	0.883	0.043	0.044	0.053	0.001	0.007	0.001	0.001	0.007	0.001	0.001	0.007	0.058	0.221	0.334	0.001	0.891	0.037	1.834	1.977	1.514	2.037	1.229	4.477	0.183	1.745	0.001
Oleur061Scf1733g00001.1	34.871	up	0.275	9.605	-1.86026	3.26374	4.28	2.893	2.548	4.952	0.001	0.006	9.699	9.966	0.628	1.058	0.024	0.005	9.422	9.138	8.881	12.111	4.182	3.892	0.001	0.001	0.001	0.026	0.005	0.001	0.02	2.225	2.02	2.434	0.937	0.024	2.542	1.685	6.769	9.893	7.722	10.247	0.005	0.001	0.005	0.409	9.889	12.018	0.549
Oleur061Scf4586g00001.1	34.838	up	0.103	3.593	-3.27732	1.84529	0.285	3.789	0.036	0.007	0.007	0.04	0.007	0.007	0.001	0.015	0.025	0.001	1.555	2.021	4.902	2.589	0.029	1.281	0.204	3.033	1.67	0.889	0.03	0.001	0.03	2.576	0.018	4.028	0.157	1.829	0.121	2.248	6.438	1.435	1.602	8.201	0.006	0.151	0.007	0.008	0.039	0.009	0.001
Oleur061Scf1013g02014.1	34.693	up	0.298	10.323	-1.74876	3.36781	0.008	0.001	0.001	0.001	14.144	10.121	0.069	0.001	0.001	0.001	31.342	15.36	16.506	13.323	12.572	10.386	0.636	12.338	11.89	0.001	19.858	12.747	0.001	0.001	13.348	10.165	11.188	0.775	0.01	4.005	19.937	0.067	8.403	13.679	8.131	10.697	16.913	21.062	0.007	0.001	10.998	13.377	0.001
Oleur061Scf0588g00001.1	34.607	up	0.017	0.587	-5.88169	-0.76869	0.075	0.001	0.004	0.024	0.001	0.001	0.438	2.986	0.001	0.001	4.771	2.713	1.034	0.001	0.629	2.099	0.001	0.007	0.057	0.008	0.007	0.001	0.29	2.544	0.001	0.17	3.043	2.153	0.023	0.001	0.007	0.008	0.001	0.247	0.284	0.317	0.001	0.001	0.008	0.007	0.422	0.067	0.001
Oleur061Scf2144g00030.1	34.585	up	0.108	3.737	-3.21026	1.90185	0.001	0.001	0.001	0.001	0.001	0.703	0.59	2.005	2.539	3.541	9.456	10.128	4.18	4.861	2.719	7.715	0.044	0.03	0.001	0.001	0.001	0.001	6.654	2.013	4.914	8.208	0.001	0.001	0.001	0.005	0.001	0.233	5.669	2.121	2.173	4.279	1.16	4.384	5.367	4.335	1.324	2.925	0.001
Oleur061Scf0137g07027.1	34.429	up	0.018	0.628	-5.77644	-0.67085	0.001	1.099	0.001	0.001	1.313	1.125	0.001	0.001	3.928	3.654	0.001	0.001	0.701	1.079	1.229	2.689	0.001	0.001	0.001	0.001	0.035	1.264	1.324	0.048	0.001	0.001	3.002	0.254	0.001	0.001	0.001	0.001	1.09	0.006	0.238	0.198	1.168	0.042	0.045	0.26	0.001	0.001	0.001
Oleur061Scf2046g00011.1	34.374	up	0.101	3.455	-3.31473	1.78856	0.001	0.005	0.001	0.001	5.481	7.308	0.001	0.001	4.221	2.565	0.001	0.001	0.014	0.001	4.158	3.025	15.508	9.851	6.585	0.025	0.017	0.634	4.69	6.364	0.001	0.017	8.521	6.059	1.649	4.036	0.022	0.001	0.02	7.787	3.738	3.029	4.214	2.537	0.001	0.001	3.733	2.853	0.001
Oleur061Scf3072g02024.1	34.329	up	0.199	6.837	-2.32811	2.77327	0.001	0.004	0.017	0.004	14.008	16.614	0.006	0.001	0.04	0.158	5.39	5.443	6.204	15.786	9.734	7.982	0.019	0.001	6.274	0.005	6.122	5.328	11.427	13.771	0.001	0.001	0.001	0.001	0.001	0.005	14.451	0.005	3.061	0.001	5.482	5.129	9.227	7.329	14.632	13.169	0.001	0.004	6.53
Oleur061Scf0589g00037.1	34.323	up	0.119	4.097	-3.06665	2.03449	0.007	0.001	0.064	0.049	7.278	3.46	0.011	0.032	0.001	0.006	6.242	6.282	3.533	4.928	6.337	9.12	0.007	0.007	0.049	0.63	4.589	0.457	0.001	0.001	0.007	0.033	0.001	0.001	7.44	9.73	6.242	6.084	8.26	0.258	0.767	6.354	0.001	0.001	8.741	0.585	4.747	2.075	11.808
Oleur061Scf1479g01028.1	34.288	up	0.498	17.082	-1.00528	4.09439	0.001	0.001	0.001	0.001	0.001	0.004	0.001	0.001	11.887	15.464	17.537	13.528	4.562	14.127	18.355	23.367	0.001	0.001	9.107	0.138	14.022	12.481	4.53	5.484	0.001	1.486	0.001	0.004	0.001	0.001	10.065	0.285	16.977	4.751	14.591	13.604	12.624	8.938	0.001	0.001	5.946	5.948	4.808
Oleur061Scf4207g00010.1	34.119	up	0.219	7.467	-2.19203	2.90049	0.001	0.005	4.197	3.408	14.722	11.593	0.001	0.001	5.871	9.094	0.001	0.004	9.41	9.142	4.947	5.726	7.078	5.907	0.005	3.009	0.001	0.005	5.916	3.253	8.511	7.863	0.001	0.001	7.654	4.74	0.005	7.635	4.61	1.234	13.456	8.154	11.8	13.488	6.71	6.437	0.001	0.001	0.001
Oleur061Scf7745g01005.1	34.087	up	0.004	0.124	-8.10189	-3.0107	0.001	0.001	0.001	0.001	0.001	0.001	0.001	0.001	0.001	0.004	0.039	0.001	0.001	0.049	0.012	0.251	0.001	0.004	0.001	0.001	0.023	0.004	0.24	0.021	0.02	0.001	0.001	0.001	0.001	0.001	0.001	0.001	0.001	0.013	0.354	0.223	0.005	0.001	0.739	0.013	0.005	0.058	0.001
Oleur061Scf2851g04060.1	34.078	up	0.226	7.69	-2.14783	2.94297	0.287	15.726	0.175	0.04	0.025	8.711	19.211	0.906	4.363	15.53	0.33	0.001	0.001	0.001	0.946	15.266	0.007	0.007	9.127	0.008	0.287	0.04	11.501	0.001	0.007	1.089	3.724	0.037	1.344	1.433	0.009	0.029	0.333	1.657	10.219	23.695	5.703	0.007	3.466	0.001	22.365	2.343	0.042
Oleur061Scf8683g00008.1	33.911	up	0.165	5.601	-2.59789	2.4858	0.001	0.001	8.75	8.571	0.001	0.001	0.001	0.001	10.177	5.461	5.831	4.926	8.321	0.662	0.664	12.213	0.059	0.075	3.518	1.529	0.001	0.001	3.461	4.6	3.832	5.098	3.345	9.39	18.846	36.488	0.001	6.193	4.764	0.001	4.943	24.569	0.001	0.001	0.001	0.001	6.615	5.696	18.34
Oleur061Scf1181g01021.1	33.761	up	0.141	4.76	-2.82628	2.25101	0.001	0.001	0.009	0.001	14.153	10.823	10.74	8.678	0.001	0.001	3.493	1.915	4.569	14.667	5.616	1.195	0.001	0.001	0.009	0.007	0.001	0.001	0.001	0.001	12.297	10.426	0.001	0.001	15.973	13.121	0.842	0.001	0.006	0.001	8.71	8.784	8.698	12.097	7.638	0.901	0.007	0.001	6.001
Oleur061Scf2846g08008.1	33.617	up	3.491	117.367	1.80376	6.87488	0.001	0.006	0.001	0.001	53.602	37.041	57.021	98.039	0.001	0.007	248.986	204.749	115.928	74.109	62.705	109.565	0.045	0.001	0.008	71.355	56.79	88.555	0.143	0.007	150.724	106.662	0.006	0.031	0.001	0.001	49.103	55.525	47.489	5.862	105.365	262.132	0.043	0.001	95.614	35.072	55.476	66.303	146.28
Oleur061Scf0013g05012.1	33.504	up	0.022	0.733	-5.5135	-0.44723	0.001	0.001	0.241	0.034	1.564	1.51	0.001	0.001	0.216	0.871	0.001	0.001	1.046	0.001	1.332	0.774	0.001	0.001	0.001	1.435	1.751	0.828	0.037	0.974	0.001	0.001	0.001	0.001	0.134	0.03	2.573	0.001	0.005	0.128	0.206	1.366	0.001	0.001	0.001	0.001	1.272	1.976	0.001
Oleur061Scf7334g00020.1	33.492	up	0.069	2.295	-3.86731	1.19847	0.005	0.001	0.005	0.006	4.664	4.773	0.001	0.017	0.005	0.005	1.206	0.748	2.349	6.924	0.958	1.426	0.029	0.103	0.001	0.006	0.333	0.027	0.069	0.02	1.74	2.034	0.005	0.014	0.005	0.022	4.622	0.025	2.47	0.063	4.725	4.297	0.015	0.001	0.001	0.001	6.104	5.637	0.822
Oleur061Scf1422g03050.1	33.38	up	0.153	5.119	-2.70499	2.35594	0.017	0.033	0.039	0.044	3.414	0.038	7.984	15.034	1.371	0.035	11.594	0.028	0.11	0.032	6.962	3.798	0.055	0.001	1.142	0.021	3.727	3.804	7.069	0.13	2.829	5.641	0.001	0.001	0.028	0.052	2.795	0.025	0.119	6.639	3.048	8.52	0.001	0.032	0.132	0.091	1.42	4.51	0.001
Oleur061Scf6046g02003.1	33.31	up	0.077	2.563	-3.70006	1.35783	0.001	0.554	0.001	0.001	5.65	4.085	0.037	0.132	0.005	0.023	6.964	3.042	0.526	0.157	4.519	5.855	0.001	0.001	0.112	0.007	0.005	0.005	4.731	4.936	0.195	0.005	0.124	0.001	0.001	0.001	5.432	0.024	0.001	0.001	1.014	1.609	0.006	0.028	0.118	0.026	8.717	7.182	4.203
Oleur061Scf2051g00001.1	33.276	up	0.04	1.316	-4.66003	0.3964	5.996	0.016	0.001	0.015	3.208	0.014	0.005	0.25	0.135	0.898	3.237	1.384	0.001	0.015	3.153	1.74	1.431	1.158	0.017	0.001	0.001	0.914	3.865	0.014	0.016	0.573	0.005	0.017	0.004	0.755	3.702	0.001	0.001	0.015	0.676	0.81	4.198	0.001	0.397	0.221	6.445	0.111	0.46
Oleur061Scf0767g17020.1	33.251	up	0.197	6.56	-2.34156	2.71378	0.019	0.345	0.001	0.001	6.019	4.22	7.076	8.151	0.011	0.001	8.535	10.408	2.986	6.713	5.185	6.581	0.001	0.001	5.621	0.023	2.358	3.642	6.89	5.144	2.339	2.956	0.092	0.155	0.046	0.041	0.001	0.017	3.969	0.957	8.161	6.652	4.997	4.138	3.377	1.526	5.542	7.255	0.001
Oleur061Scf1878g05009.1	33.163	up	0.006	0.21	-7.3064	-2.25486	0.001	0.013	0.012	0.001	0.001	0.001	0.001	0.011	0.431	0.001	0.004	0.001	0.001	0.001	0.015	0.547	0.023	0.05	0.005	0.016	0.001	0.001	1.211	0.004	0.001	0.099	0.112	0.004	0.001	0.001	0.001	0.013	0.004	0.21	0.351	0.672	0.001	0.001	0.005	0.001	0.001	0.011	0.004
Oleur061Scf0518g00027.1	33.076	up	0.581	19.234	-0.78215	4.26559	0.001	0.004	0.005	0.004	19.397	16.019	4.504	44.619	0.013	0.004	30.869	19.219	30.958	32.818	39.936	9.617	0.001	0.001	1.255	0.006	21.298	21.17	21.766	19.282	28.001	53.291	0.001	0.053	0.001	0.001	26.172	0.001	57.155	7.016	21.63	16.475	23.23	23.831	0.001	0.005	20.426	34.604	2.032
Oleur061Scf1719g01010.1	33.047	up	0.258	8.533	-1.95349	3.09298	0.007	0.064	0.052	0.046	0.161	0.053	0.78	0.006	0.008	0.055	0.038	0.276	0.327	2.04	1.943	54.471	1.422	0.093	1.135	0.164	1.917	0.257	62.43	4.277	0.058	6.685	0.045	0.006	0.074	0.702	1.251	0.007	0.006	0.042	5.556	9.013	0.361	0.074	0.114	1.516	1.764	1.434	1.622
Oleur061Scf3167g00016.1	32.993	up	0.14	4.605	-2.84086	2.20326	0.001	0.001	0.001	0.001	5.005	4.097	4.053	2.736	0.001	0.001	6.977	3.176	4.468	4.797	4.277	5.293	0.001	0.001	0.001	0.007	0.024	0.094	7.47	2.356	5.701	4.548	0.001	0.001	0.001	0.001	3.93	0.715	4.846	0.184	4.77	4.165	0.787	0.711	2.967	2.765	6.229	5.357	4.532
Oleur061Scf5520g02025.1	32.935	up	0.062	2.027	-4.02221	1.01935	0.001	0.001	0.001	0.001	5.686	3.898	0.001	0.001	0.001	0.009	5.079	4.294	2.798	5.403	3.363	3.202	4.522	3.616	0.001	0.001	5.044	4.657	0.007	0.001	9.95	10.661	0.001	0.001	0.008	0.001	0.001	0.001	0.001	0.001	5.066	0.309	3.782	0.083	0.001	0.001	0.059	9.331	4.073
Oleur061Scf0224g02003.1	32.808	up	0.137	4.487	-2.87013	2.16586	0.009	0.008	0.008	0.007	5.242	5.019	3.762	0.382	0.001	0.001	2.907	2.474	0.008	0.001	6.792	8.698	0.667	0.265	0.316	0.001	0.001	0.001	0.449	4.333	3.453	0.505	4.869	1.785	0.001	0.001	6.472	1.805	4.56	3.355	1.965	3.492	0.001	0.001	0.001	0.008	6.737	8.535	7.575
Oleur061Scf0222g01015.1	32.702	up	0.251	8.207	-1.9944	3.03692	0.001	0.001	0.001	0.001	7.888	9.901	9.576	7.995	10.505	9.594	0.001	0.001	0.001	0.001	7.444	11.202	0.005	0.001	0.001	11.002	9.623	10.85	0.001	0.005	11.262	10.062	8.594	8.399	0.001	0.001	18.804	0.001	0.724	9.984	7.287	7.467	6.138	9.408	7.169	7.892	0.001	0.001	0.001
Oleur061Scf1811g06018.1	32.668	up	0.022	0.723	-5.4986	-0.46876	0.053	0.043	0.001	0.001	2.21	0.28	0.001	0.001	0.001	0.001	0.001	0.001	0.038	2.715	0.098	0.439	0.009	0.007	0.008	0.054	0.057	0.371	0.286	0.367	3.456	0.408	0.069	0.051	0.008	1.28	0.009	0.001	0.144	0.296	2.424	2.624	0.081	0.351	0.001	0.001	0.001	0.001	0.062
Oleur061Scf2944g02004.1	32.633	up	0.006	0.188	-7.44115	-2.41286	0.001	0.001	0.001	0.001	1.21	0.026	0.007	0.03	0.001	0.001	0.505	0.142	0.584	0.031	0.026	0.107	0.001	0.001	0.006	0.001	0.001	0.001	0.001	0.001	0.66	0.896	0.001	0.001	0.001	0.001	0.001	0.001	0.001	0.001	0.848	0.534	0.001	0.001	0.179	0.027	0.063	0.032	0.035
Oleur061Scf0357g15008.1	32.536	up	0.025	0.83	-5.29352	-0.26952	0.242	0.92	0.001	0.001	0.001	0.025	0.001	0.006	0.001	0.001	0.001	0.001	0.001	0.006	3.906	3.254	0.05	0.006	0.037	0.007	0.006	0.006	0.007	0.006	0.028	2.011	0.006	0.001	1.973	0.006	0.007	0.164	0.456	0.006	0.155	0.24	0.001	0.007	0.001	0.001	2.008	3.181	0.224
Oleur061Scf8400g00007.1	32.471	up	0.06	1.945	-4.061	0.96012	0.001	0.001	0.001	0.001	0.304	10.732	6.768	0.477	9.505	20.677	2.997	0.946	0.357	0.001	0.37	18.383	0.001	0.001	13.89	0.531	0.007	0.006	4.426	12.812	0.001	2.475	0.001	0.001	0.001	0.001	0.018	0.001	0.039	0.001	0.571	3.685	0.001	0.001	7.856	6.798	1.72	6.474	0.001
Oleur061Scf1398g04015.1	32.433	up	0.431	13.972	-1.2149	3.8045	0.02	0.005	0.005	0.005	0.057	0.181	32.59	28.165	2.163	6.777	17.044	11.457	23.786	15.836	16.307	18.649	0.001	0.001	18.402	1.09	0.005	0.001	20.509	18.563	28.003	32.815	0.004	0.001	0.001	0.001	0.001	0.005	26.485	5.275	15.3	8.191	15.938	14.832	21.185	15.811	13.548	18.988	0.005
Oleur061Scf0336g00016.1	32.393	up	0.16	5.19	-2.64185	2.37579	0.001	0.001	4.376	6.113	5.845	5.18	0.001	0.001	0.004	0.001	0.004	0.001	0.001	0.011	7.085	4.78	4.038	2.121	0.004	0.001	5.902	5.997	0.004	0.001	8.476	7.158	7.85	5.578	0.001	0.004	0.001	10.894	8.101	6.606	5.358	3.999	5.903	5.222	5.706	4.55	4.651	4.873	0.001
Oleur061Scf0135g10058.1	32.341	up	0.024	0.785	-5.36503	-0.34971	0.001	0.006	1.266	0.215	1.666	1.58	0.001	0.028	0.001	0.001	0.001	0.001	0.005	0.001	1.518	0.951	0.001	0.001	0.148	0.009	0.001	0.001	0.686	0.28	0.972	0.716	0.001	0.001	0.001	0.001	0.007	1.707	0.02	0.211	1.168	0.225	1.011	0.049	0.001	0.232	0.001	1.031	2.148
Oleur061Scf8060g01030.1	32.303	up	0.038	1.236	-4.70792	0.30569	0.001	0.001	0.02	0.001	1.275	3.158	0.007	0.001	0.001	0.001	4.96	0.249	5.478	11.619	0.145	2.261	0.001	0.005	0.001	0.001	3.245	4.565	1.284	1.76	1.833	2.215	0.001	0.005	0.023	0.006	0.005	0.001	1.854	0.001	2.185	3.251	0.001	0.004	0.001	0.001	0.029	0.84	0.123
Oleur061Scf0357g12010.1	32.265	up	0.832	26.841	-0.26559	4.74634	10.617	6.044	0.785	3.944	4.283	3.136	7.505	10.786	3.617	0.431	19.368	18.171	12.84	24.415	31.009	20.019	6.843	5.618	5.873	9.989	0.012	0.009	1.168	0.838	21.56	13.862	0.056	0.001	0.001	0.001	0.091	0.008	21.258	2.955	25.99	32.169	14.273	18.686	0.012	1.271	10.453	15.542	25.379
Oleur061Scf1828g02055.1	32.243	up	0.01	0.325	-6.63254	-1.62161	0.004	0.001	0.001	0.001	0.57	0.254	0.001	0.01	0.001	0.001	0.176	0.018	0.489	0.858	0.396	0.403	0.001	0.001	0.017	0.001	0.004	0.005	0.001	0.003	0.156	0.057	0.001	0.001	0.003	0.001	0.112	0.009	0.001	0.001	0.136	0.516	0.001	0.004	0.385	0.011	0.001	0.033	0.011
Oleur061Scf1075g04018.1	32.183	up	0.063	2.03	-3.98706	1.0212	0.001	0.001	0.001	0.001	0.001	0.021	4.231	2.795	1.427	2.653	3.249	1.552	0.842	0.005	1.442	1.335	0.001	0.001	0.238	0.001	3.736	2.575	0.001	0.001	0.001	0.001	0.001	0.001	0.001	0.001	0.001	0.006	2.936	0.628	2.982	2.957	0.001	0.001	0.848	1.312	0.001	0.001	2.063
Oleur061Scf4171g00008.1	32.137	up	0.4	12.851	-1.32239	3.68378	0.001	0.005	0.23	2.476	3.315	3.917	7.405	8.603	3.716	3.585	11.757	8.649	2.199	11.058	11.888	11.661	4.301	7.344	7.767	5.804	15.292	16.175	6.068	8.5	2.814	1.788	0.005	0.005	0.001	0.001	0.001	9.579	0.005	0.185	11.381	17.286	5.631	4.848	0.001	0.001	11.558	9.624	7.601
Oleur061Scf1722g00008.1	32.125	up	0.434	13.94	-1.20448	3.80116	3.001	2.107	1.169	0.63	0.044	0.053	10.902	6.79	0.001	0.001	18.261	11.947	10.229	38.095	23.768	13.135	0.001	0.007	0.334	1.09	0.006	0.001	17.27	51.104	42.176	46.171	2.595	2.176	0.001	0.006	0.009	1.176	4.73	0.001	13.946	8.673	0.005	0.039	11.592	56.048	10.491	22.142	0.008
Oleur061Scf0893g00004.1	32.123	up	0.109	3.499	-3.19873	1.80682	0.006	0.001	0.001	0.001	3.448	2.307	0.001	0.006	3.433	3.387	2.751	4.649	1.244	0.001	3.342	3.374	0.001	0.001	3.759	0.054	0.001	0.001	1.422	2.815	0.001	0.142	0.001	0.001	2.832	3.611	3.182	0.158	2.867	2.296	3.934	3.377	0.001	0.001	0.001	0.001	0.001	0.001	0.001
Oleur061Scf1527g00008.1	32.023	up	0.024	0.767	-5.38322	-0.38217	0.001	0.005	0.001	0.001	0.001	0.021	0.001	0.017	0.001	0.001	0.754	0.434	0.115	0.56	0.675	0.693	0.001	0.001	0.005	0.001	0.164	0.801	1.096	0.583	0.621	0.443	0.005	0.005	0.005	0.005	0.001	0.005	0.383	0.001	1.12	0.662	0.001	0.001	0.718	0.006	0.292	0.08	0.276
Oleur061Scf0821g04042.1	31.956	up	0.282	9.008	-1.82681	3.17122	0.001	0.001	14.15	13.353	10.969	7.163	0.001	0.001	20.897	27.635	0.001	0.001	0.105	0.006	6.42	8.957	11.823	7.367	20.024	11.707	0.001	0.001	23.496	17.333	0.007	1.278	0.027	0.001	0.001	0.006	13.405	6.994	8.365	1.664	11.347	10.091	8.751	15.484	0.006	0.001	0.04	0.007	11
Oleur061Scf0617g02008.1	31.952	up	0.028	0.901	-5.14768	-0.14984	0.001	0.001	1.594	3.112	0.001	0.026	0.001	0.001	0.001	0.001	0.585	0.97	0.001	0.001	0.167	0.156	0.001	0.006	0.217	0.001	0.001	0.001	0.621	0.03	0.177	1.366	0.001	0.001	5.44	4.343	0.001	0.001	1.113	1.967	3.708	6.832	0.001	0.001	0.006	0.001	2.862	1.617	0.174
Oleur061Scf7001g00001.1	31.873	up	0.242	7.725	-2.0447	2.94959	3.552	7.277	5.967	10.444	6.968	4.879	0.001	0.001	1.988	3.154	4.287	4.059	1.144	0.001	12.467	8.095	0.001	0.001	0.061	1.115	5.012	3.519	11.399	11.232	0.021	1.106	0.001	0.001	1.727	2.817	7.964	0.25	5.718	3.38	6.116	5.771	0.001	0.001	0.001	0.001	2.374	2.03	5.331
Oleur061Scf3399g03013.1	31.825	up	0.372	11.842	-1.42627	3.56583	0.001	0.001	0.001	0.001	24.858	16.087	0.001	0.001	0.001	0.001	6.633	5.137	10.656	18.02	18.251	27.361	0.001	0.001	0.001	0.001	19.828	14.308	17.238	12.492	0.001	3.67	0.001	0.001	0.001	0.001	3.794	0.652	14.256	2.332	4.549	8.657	15.159	14.727	13.776	17.461	5.595	7.714	6.204
Oleur061Scf5415g00015.1	31.806	up	0.049	1.551	-4.35771	0.63353	0.001	0.005	0.005	0.001	2.433	0.869	2.228	0.978	0.001	0.019	2.127	1.352	0.001	0.001	0.851	1.809	0.001	0.001	0.001	0.159	2.007	2.736	0.001	0.001	0.719	1.359	0.001	0.001	1.933	1.22	0.001	0.005	0.977	1.089	1.595	2.358	0.311	0.001	0.129	0.912	0.103	2.465	0.001
Oleur061Scf3996g00006.1	31.715	up	0.05	1.578	-4.32892	0.65822	0.006	0.005	0.001	0.001	2.588	0.022	1.437	13.851	0.001	0.02	4.578	0.892	0.332	0.005	1.855	0.102	0.006	0.001	0.699	0.001	3.929	3.115	2.52	0.005	9.62	3.73	0.001	0.001	0.021	0.001	1.397	0.001	11.521	2.004	3.13	10.433	0.001	0.001	0.001	0.001	1.77	0.385	0.001
Oleur061Scf1298g09008.1	31.698	up	0.037	1.167	-4.76301	0.22334	0.026	0.001	0.001	0.099	0.001	0.001	0.001	0.005	0.001	0.005	2.831	0.822	0.422	2.729	2.925	0.773	0.001	0.001	0.006	0.001	0.001	0.001	1.621	3.932	0.694	1.474	0.001	0.001	0.001	0.005	0.001	0.03	0.006	0.073	0.685	1.2	1.265	0.797	0.005	0.527	1.149	1.711	2.224
Oleur061Scf4961g00010.1	31.501	up	0.774	24.378	-0.36986	4.6075	13.515	18.945	5.309	6.885	0.001	3.077	0.001	0.001	0.001	0.001	13.658	23.454	13.266	0.001	31.443	37.107	6.819	5.993	24.908	18.613	19.034	14.193	29.372	16.001	0.01	9.852	20.123	12.796	13.981	9.921	21.648	14.241	18.904	22.197	20.219	14.97	9.234	6.013	0.011	0.001	15.113	15.606	0.008
Oleur061Scf4159g00014.1	31.455	up	0.367	11.555	-1.44476	3.53046	10.669	12.486	0.763	5.518	0.064	0.479	0.104	0.575	0.001	0.009	10.562	15.338	0.964	10.919	10.334	13.36	0.724	0.632	10.333	0.641	0.827	1.285	9.744	6.885	0.001	0.001	0.001	0.001	11.668	9.334	8.358	5.949	4.573	0.653	12.758	10.121	0.008	0.725	0.01	0.001	8.821	0.691	0.001
Oleur061Scf0150g08017.1	31.36	up	0.114	3.586	-3.12841	1.84246	0.001	0.004	0.001	0.005	5.517	3.935	0.001	0.013	0.177	0.043	3.008	2.802	1.628	3.432	3.806	3.344	0.001	0.015	0.004	0.036	3.481	3.544	8.01	6.493	2.92	2.35	0.004	0.014	0.045	0.001	2.573	0.182	0.43	0.216	3.759	3.457	4.2	4.281	0.004	0.29	5.466	5.248	0.18
Oleur061Scf2178g06021.1	31.269	up	0.491	15.353	-1.0262	3.94047	6.211	6.717	4.889	5.232	0.001	1.34	0.001	0.021	0.005	0.001	17.639	11.795	0.001	0.001	17.096	15.41	3.825	5.328	22.686	1.846	2.219	1.223	14.981	17.79	0.001	0.001	5.097	4.342	0.854	0.971	4.742	11.944	0.005	3.602	13.409	15.73	0.001	0.001	0.001	0.001	15.708	17.648	16.759
Oleur061Scf2261g00026.1	30.968	up	0.131	4.052	-2.93398	2.01878	0.001	0.001	0.007	0.46	0.007	1.725	0.048	1.602	0.001	0.001	11.287	4.534	2.525	3.254	7.138	1.881	0.064	0.026	0.032	1.649	0.129	0.006	0.001	0.001	2.625	5.827	0.032	0.121	23.162	0.01	0.183	0.025	2.945	0.265	3.929	5.112	4.617	2.35	12.435	5.111	0.278	1.394	0.17
Oleur061Scf8996g02002.1	30.693	up	0.027	0.838	-5.19515	-0.2553	0.155	0.776	0.001	0.109	0.001	0.831	0.001	0.001	0.001	0.001	4.947	1.874	0.82	4.452	0.226	0.122	0.005	0.029	1.814	0.008	0.001	0.001	0.001	0.001	7.375	5.723	0.001	0.001	0.001	0.001	3.172	0.633	0.016	0.001	3.08	5.818	0.005	0.006	1.378	3.451	0.036	0.001	0.001
Oleur061Scf2638g04005.1	30.56	up	0.043	1.303	-4.55195	0.38164	0.133	0.001	0.001	0.005	0.033	0.183	0.007	0.133	0.006	0.005	0.121	0.028	2.437	1.451	2.213	0.274	0.001	0.006	0.001	0.001	4.371	2.681	2.743	3.39	1.758	2.201	0.001	0.001	0.001	0.006	2.256	0.006	0.958	0.005	2.606	1.823	0.001	0.001	0.001	0.006	0.006	0.045	1.695
Oleur061Scf1553g03031.1	30.485	up	0.059	1.799	-4.08321	0.84685	0.001	0.001	0.001	0.001	3.231	2.221	0.001	0.001	0.001	0.001	0.001	0.001	0.403	0.001	4.743	2.867	4.956	3.094	0.001	0.001	0.001	0.001	0.001	0.001	0.001	0.301	7.763	2.55	0.001	0.001	9.796	12.651	0.046	5.136	0.532	1.446	3.979	3.062	4.894	0.075	2.974	5.923	0.001
Oleur061Scf3641g02003.1	30.458	up	0.152	4.62	-2.72096	2.20783	0.163	0.875	0.611	0.979	0.001	0.001	0.001	0.001	0.901	1.102	5.291	5.303	2.969	8.094	4.513	3.456	1.252	1.398	0.001	0.001	7.296	5.397	9.812	12.837	7.318	6.01	0.001	0.001	0.005	0.001	0.001	4.187	0.001	0.919	7.5	3.894	6.176	11.207	0.71	2.498	0.001	0.019	1.048
Oleur061Scf3089g00005.1	30.437	up	0.047	1.42	-4.42141	0.50639	0.001	0.971	0.03	0.219	0.303	2.395	0.046	0.001	0.029	0.11	0.006	0.122	0.001	0.001	0.265	8.237	0.001	0.123	0.776	0.007	0.128	0.006	14.348	0.179	0.001	0.001	0.029	0.006	0.14	0.006	0.056	0.001	1.268	0.13	1.184	1.576	1.08	1.705	0.03	0.001	5.803	3.211	1.974
Oleur061Scf0010g00021.1	30.312	up	0.183	5.532	-2.45398	2.46787	0.515	7.428	9.219	4.989	0.009	0.248	1.081	9.962	7.137	9.152	0.047	0.001	1.565	0.035	6.31	4.288	5.133	6.362	0.04	4.211	0.272	0.237	8	6.987	0.007	0.006	0.007	0.007	6.428	12.163	8.469	9.851	5.386	1.856	6.013	5.757	0.03	0.047	2.867	5.744	0.001	0.008	0.001
Oleur061Scf1870g01007.1	30.295	up	0.347	10.519	-1.52612	3.39492	0.006	0.001	1.833	2.882	0.278	1.017	0.001	0.001	0.001	0.001	12.839	15.368	19.046	20.514	9.647	7.357	0.001	0.001	3.283	0.439	0.037	0.162	13.019	11.457	6.631	5.078	0.001	0.022	1.728	1.194	13.992	0.487	4.116	0.791	17.712	9.74	1.401	0.235	9.281	6.199	3.544	4.094	8.229
Oleur061Scf0776g00025.1	30.199	up	0.01	0.316	-6.58069	-1.66426	0.001	0.001	0.001	0.001	0.004	0.001	0.009	0.95	0.001	0.001	0.221	0.155	0.243	0.351	0.375	1.879	0.001	0.001	0.042	0.001	0.042	1.485	1.443	0.199	1.832	0.233	0.001	0.001	0.001	0.001	0.001	0.001	0.001	0.001	0.056	0.249	1.311	0.051	0.001	0.001	0.001	0.006	0.006
Oleur061Scf3572g02022.1	30.197	up	0.066	1.983	-3.92869	0.98767	0.035	1.669	0.001	0.005	0.034	0.112	0.009	0.005	0.433	0.46	0.001	0.001	0.01	0.001	1.224	0.917	0.195	0.015	0.005	0.001	1.916	2.127	1.206	0.658	1.154	0.162	0.085	1.11	0.079	0.634	0.241	0.034	0.115	0.001	1.646	8.37	0.589	0.016	0.953	0.109	2.085	0.593	0.013
Oleur061Scf0506g05004.1	30.185	up	0.183	5.528	-2.44915	2.46663	0.005	0.402	0.02	0.004	10.334	3.277	0.027	0.016	0.544	1.262	3.067	2.427	2.561	14.265	6.026	5.406	0.506	0.391	0.001	0.001	0.034	0.121	6.432	3.918	6.981	8.702	0.076	0.004	0.078	0.019	3.823	0.022	6.127	0.907	6.477	4.424	0.004	0.001	0.001	0.001	5.768	6.974	4.273
Oleur061Scf5179g07018.1	30.144	up	0.224	6.746	-2.15982	2.754	0.001	0.001	0.001	0.001	22.287	3.219	6.946	2.315	0.001	0.001	0.678	1.492	4.715	5.728	6.445	5.478	0.001	0.001	0.043	0.001	1.935	1.793	4.665	0.179	4.324	3.977	3.914	0.605	0.001	0.001	0.426	0.001	1.08	4.021	11.536	5.085	2.617	0.796	0.001	1.332	17.089	9.785	0.191
Oleur061Scf1879g00007.1	29.841	up	0.012	0.355	-6.39466	-1.49541	0.191	1.653	0.006	0.04	0.189	0.025	0.001	0.001	0.001	0.001	1.597	0.608	0.001	0.001	1.355	0.121	0.001	0.001	0.006	0.001	0.184	1.041	0.101	0.132	0.006	0.547	0.001	0.001	0.006	0.106	0.009	0.127	0.874	0.872	0.144	0.672	0.001	0.001	0.001	0.001	0.001	0.001	0.001
Oleur061Scf0678g06022.1	29.808	up	0.038	1.144	-4.70349	0.19416	0.001	0.001	0.238	0.042	0.006	1.26	0.723	0.448	0.001	0.001	0.001	0.001	0.273	0.001	0.833	1.788	3.082	0.353	0.241	0.007	1.055	1.363	0.027	0.381	0.001	0.001	0.001	0.001	0.001	0.044	0.264	0.083	0.025	1.537	1.874	0.614	0.001	0.611	0.001	0.008	1.509	0.792	0.001
Oleur061Scf2217g08009.1	29.803	up	0.207	6.17	-2.27222	2.62517	0.118	0.029	0.027	0.029	0.083	0.005	0.007	0.02	0.025	0.001	0.174	0.59	0.665	5.783	7.938	6.291	0.001	0.001	10.731	2.39	0.16	0.21	3.89	6.364	4.266	4.753	0.001	0.099	0.184	0.034	0.001	0.034	0.073	0.023	4.346	6.675	0.092	0.007	4.502	5.79	5.865	5.398	8
Oleur061Scf5293g01003.1	29.756	up	0.019	0.557	-5.73835	-0.84324	0.037	0.09	0.012	0.001	0.001	0.216	0.001	0.001	0.164	0.004	0.001	0.003	0.008	0.001	0.398	2.379	0.214	0.001	0.01	0.017	0.004	0.045	0.572	0.277	0.032	0.033	0.01	0.001	0.043	0.001	0.001	0.001	0.018	0.115	0.492	0.207	0.036	0.016	0.012	0.012	0.229	0.823	0.001
Oleur061Scf3883g00003.1	29.747	up	0.344	10.241	-1.53835	3.35635	0.001	0.001	0.001	0.001	6.037	4.172	12.951	0.569	1.099	13.023	1.476	0.537	1.299	3.125	6.681	26.848	0.001	0.001	11.11	0.001	4.886	3.591	18.343	7.767	0.001	5.399	1.206	0.001	0.001	0.001	0.001	0.001	7.681	3.938	5.207	11.78	4.702	2.636	5.228	3.484	4.836	16.019	3.205
Oleur061Scf5383g00020.1	29.738	up	2.989	88.895	1.57976	6.47403	177.468	67.914	0.001	0.009	1151.6	313.108	0.001	0.05	0.011	0.058	0.019	25.429	1.607	76.492	84.142	40.167	74.743	155.466	63.964	420.991	236.016	412.048	0.066	0.008	13.753	41.66	0.065	0.001	70.986	199.249	0.001	71.867	38.084	75.083	146.185	126.394	574.606	656.797	25.257	366.713	0.001	0.001	0.001
Oleur061Scf0990g00007.1	29.6	up	0.127	3.746	-2.98238	1.90519	4.266	7.779	6.674	5.074	4.178	6.773	0.001	0.001	0.021	0.001	0.594	0.69	0.878	1.073	4.65	5.111	0.006	0.001	0.006	0.033	0.006	0.001	7.745	12.649	0.104	0.155	0.001	0.001	0.087	0.001	5.226	0.583	3.413	4.122	4.616	1.794	0.017	0.001	0.005	0.001	6.386	6.507	0.006
Oleur061Scf4126g02003.1	29.464	up	0.517	15.228	-0.95221	3.92868	0.001	0.001	0.03	0.153	12.249	17.333	15.62	12.075	0.006	0.001	16.146	13.938	11.267	37.696	14.177	17.85	0.001	0.027	21.231	0.051	13.311	17.434	0.001	0.001	16.748	15.43	0.001	0.005	0.045	0.036	12.237	0.229	0.001	0.001	14.376	14.782	0.001	0.001	24.905	19.366	13.861	18.72	24.351
Oleur061Scf0172g00010.1	29.416	up	0.214	6.291	-2.22538	2.65318	0.006	0.001	0.039	0.328	0.006	0.643	4.916	7.133	0.001	0.001	9.111	8.725	3.601	5.39	8.423	11.497	0.001	0.001	3.171	0.007	4.675	5.64	0.001	0.001	0.001	0.001	0.001	0.001	2.084	1.592	0.001	0.001	5.176	0.866	3.93	4.115	0.001	0.001	2.965	4.411	2.856	5.153	3.859
Oleur061Scf0258g03009.1	29.34	up	0.018	0.516	-5.83049	-0.95567	0.042	0.482	0.001	0.001	0.689	0.806	0.001	0.001	0.001	0.001	0.811	1.533	0.203	0.143	0.323	0.135	0.001	0.001	0.001	0.14	0.001	0.001	0.502	0.392	1.335	1.299	0.001	0.001	0.001	0.001	0.14	0.006	0.56	0.5	1.16	1.4	0.001	0.001	0.001	0.001	0.716	0.836	0.001
Oleur061Scf0011g00014.1	29.314	up	0.008	0.238	-6.94713	-2.07359	0.001	0.001	0.001	0.001	0.001	0.001	0.001	0.001	0.003	0.001	1.239	1.132	0.018	0.004	0.608	0.233	0.001	0.001	0.004	0.001	0.442	0.725	0.001	0.001	3.862	2.716	0.003	0.001	0.001	0.001	0.976	0.001	0.033	0.422	0.558	0.04	0.953	0.945	0.005	0.003	0.054	0.001	0.001
Oleur061Scf0306g05009.1	29.291	up	0.039	1.142	-4.68132	0.19107	0.081	0.341	0.001	0.004	0.577	0.177	0.605	0.014	0.001	0.001	0.001	0.001	0.379	0.319	0.399	7.828	0.001	0.001	0.001	0.001	0.831	0.531	1.058	0.644	0.485	0.935	0.38	0.28	0.001	0.016	0.025	0.577	0.081	0.015	0.609	0.894	0.369	0.4	0.053	0.428	0.068	0.106	0.001
Oleur061Scf0196g02010.1	29.127	up	0.002	0.062	-8.88174	-4.01742	0.001	0.001	0.014	0.001	0.001	0.001	0.001	0.004	0.001	0.001	0.001	0.004	0.001	0.001	0.08	0.212	0.001	0.013	0.001	0.001	0.001	0.001	0.001	0.001	0.016	0.012	0.001	0.001	0.001	0.001	0.001	0.001	0.001	0.004	0.069	0.012	0.025	0.001	0.001	0.001	0.005	0.001	0.001
Oleur061Scf8574g02026.1	29.026	up	0.161	4.682	-2.63213	2.22719	0.001	0.001	0.006	0.006	7.947	5.299	0.001	0.125	0.001	0.001	7.882	5.364	2.35	3.898	5.307	3.235	0.028	0.566	7.607	1.236	8.01	4.861	0.006	0.742	10.986	12.101	0.025	0.007	0.001	0.001	0.001	0.007	0.001	0.001	4.634	6.04	8.237	11.119	0.001	0.001	7.222	5.154	16.892
Oleur061Scf6321g00007.1	28.945	up	0.366	10.584	-1.45141	3.40388	0.018	0.001	9.759	7.291	4.778	4.409	8.996	3.713	7.585	4.7	0.001	0.001	0.006	0.04	14.903	7.642	0.052	4.593	5.262	2.87	15.611	20.2	0.029	0.022	30.23	13.744	9.213	6.54	18.953	24.416	0.007	5.452	9.937	3.312	10.852	10.156	23.948	4.672	10.368	4.64	7.014	7.878	0.001
Oleur061Scf0657g07033.1	28.912	up	0.098	2.845	-3.34514	1.5085	0.178	0.033	0.001	0.001	11.921	1.133	0.001	0.001	0.001	0.004	0.001	0.001	0.039	0.19	11.361	1.683	0.008	0.016	0.114	0.185	11.372	10.818	3.199	0.897	0.001	2.019	0.006	0.007	0.001	0.005	0.056	0.006	5.942	2.712	0.639	5.366	2.222	1.21	0.001	0.26	0.865	4.254	0.02
Oleur061Scf1987g06024.1	28.84	up	0.008	0.238	-6.91957	-2.06952	0.005	0.023	0.005	0.005	0.384	0.407	0.001	0.001	0.004	0.005	0.016	0.001	0.017	0.016	0.293	0.073	0.004	0.018	0.005	0.022	0.001	0.018	0.24	0.024	0.001	0.284	0.058	0.005	0.017	0.018	0.001	0.001	0.095	0.101	0.376	0.399	0.014	0.001	0.001	0.001	0.001	0.001	0.001
Oleur061Scf2971g01003.1	28.781	up	0.014	0.391	-6.20059	-1.35352	0.001	0.163	0.042	0.031	0.006	0.006	0.055	0.001	0.554	0.03	0.028	0.006	0.026	0.001	1.274	0.3	1.186	0.191	0.001	0.008	0.001	0.189	0.032	0.622	0.001	0.006	1.392	0.041	0.001	0.032	0.001	0.032	0.001	0.001	0.217	0.283	0.001	0.007	0.217	0.034	0.001	0.001	0.001
Oleur061Scf6040g00002.1	28.698	up	0.745	21.37	-0.42536	4.41755	21.922	24.835	0.05	0.001	0.008	1.69	0.009	0.001	0.001	0.009	15.411	13.772	10.801	0.009	25.021	33.585	0.001	0.057	12.845	9.314	11.165	11.238	10.859	11.862	0.001	2.237	0.001	0.001	16.263	13.336	14.283	9.232	8.853	12.475	18.158	13.668	30.415	28.973	16.959	13.038	21.939	18.15	0.065
Oleur061Scf0767g17019.1	28.624	up	0.071	2.022	-3.82333	1.01584	0.001	0.001	0.001	0.001	0.546	0.349	1.622	1.667	0.001	0.001	1.481	2.891	1.436	3.274	1.828	1.529	0.001	0.001	2.183	0.001	0.062	0.071	2.014	2.864	1.936	1.391	0.001	0.001	1.424	0.027	0.005	0.004	0.777	0.502	2.581	2.318	3.099	2.893	3.573	2.253	2.351	2.415	0.001
Oleur061Scf1899g04033.1	28.496	up	0.043	1.218	-4.54823	0.28449	0.001	0.001	0.001	0.001	1.098	0.927	1.667	1.852	0.005	0.005	3.06	1.364	0.969	0.757	1.766	1.256	0.12	0.024	0.006	0.001	0.005	0.001	1.771	2.194	1.273	1.095	0.005	0.001	0.001	0.001	1.43	0.021	2.079	0.001	1.401	0.708	0.005	0.001	0.035	1.539	1.363	0.282	0.173
Oleur061Scf1727g04019.1	28.389	up	0.015	0.416	-6.09402	-1.26671	0.001	0.001	0.001	0.001	0.001	0.005	0.001	0.001	0.001	0.001	1.237	1.595	0.005	0.001	2.289	0.139	0.001	0.001	1.247	0.001	0.027	0.001	2.738	2.108	2.635	2.422	0.001	0.001	0.001	0.001	0.001	0.027	0.006	0.001	0.282	0.333	0.021	0.001	0.001	0.001	0.001	0.001	0.201
Oleur061Scf5878g01008.1	28.363	up	0.018	0.499	-5.82773	-1.00176	0.001	0.001	0.001	0.001	1.121	0.807	0.001	0.001	0.001	0.001	4.451	1.047	1.638	4.774	1.095	0.153	0.001	0.001	0.001	0.001	0.001	0.006	4.641	5.228	1.658	2.536	0.001	0.001	0.007	0.028	0.001	0.001	0.024	0.001	1.739	0.213	0.001	0.001	0.006	0.055	1.882	2.075	1.149
Oleur061Scf0441g01013.1	28.327	up	0.441	12.482	-1.18232	3.64181	0.001	0.005	0.64	1.04	13.562	8.472	9.457	8.534	0.354	0.057	0.071	2.095	0.063	0.011	17.964	10.324	0.171	0.589	1.457	0.081	0.001	0.01	2.205	0.496	3.578	7.744	0.008	2.283	15.585	14.554	0.001	0.012	0.001	8.434	6.863	19.071	13.245	0.11	3.678	0.79	15.439	17.485	0.257
Oleur061Scf4204g00008.1	28.231	up	0.012	0.344	-6.35794	-1.5387	0.001	0.001	0.03	0.001	1.567	0.034	0.001	0.001	0.001	0.001	0.001	0.001	1.211	0.001	0.061	1.35	0.041	1.229	0.14	0.001	0.001	0.006	2.135	3.278	1	0.225	0.001	0.001	0.006	0.001	0.008	0.028	0.228	0.006	0.159	1.082	0.005	0.001	0.001	0.006	0.931	0.006	0.001
Oleur061Scf2855g00022.1	28.194	up	0.175	4.923	-2.51774	2.2996	3.054	1.498	0.006	0.005	3.205	4.167	0.007	0.001	0.001	0.001	4.862	1.992	4.333	7.867	4.041	13.022	0.001	0.001	0.025	5.387	4.275	8.519	0.02	0.001	0.001	0.028	4.807	3.451	0.001	0.001	0.007	0.006	1.215	1.76	4.241	2.632	3.802	3.256	2.958	0.928	5.529	7.876	0.001
Oleur061Scf1127g05020.1	28.14	up	0.085	2.401	-3.55119	1.26337	0.001	0.001	0.001	0.001	1.426	0.904	0.193	2.117	0.049	0.063	2.744	0.73	2.671	2.607	3.608	2.523	3.955	3.163	0.001	0.001	2.447	2.185	3.991	3.405	4.624	2.201	0.001	0.001	0.001	0.001	5.541	0.001	6.125	0.214	1.991	1.832	0.001	0.001	3.008	3.958	2.507	2.457	2.074
Oleur061Scf4430g00010.1	28.136	up	0.015	0.42	-6.06759	-1.25321	0.001	0.001	0.001	0.001	0.642	0.809	0.116	0.001	0.001	0.001	0.034	0.009	1.297	0.001	0.284	0.397	0.001	0.001	0.063	0.001	0.952	1.023	0.001	0.001	0.014	0.389	0.001	0.001	0.001	0.001	1.539	0.288	0.483	0.181	0.56	0.49	0.051	0.001	0.537	0.001	0.005	0.059	0.001
Oleur061Scf7428g00002.1	27.965	up	0.022	0.607	-5.52548	-0.71989	0.001	0.001	0.001	0.013	0.667	0.321	0.034	0.453	0.001	0.001	0.061	0.694	0.36	0.785	0.462	0.25	0.612	0.681	0.072	0.001	0.005	0.415	0.001	0.001	0.081	0.511	0.044	0.34	0.001	0.004	0.005	0.521	0.198	0.284	0.921	1.278	0.158	0.021	0.001	0.001	0.023	0.551	0.07
Oleur061Scf8289g00011.1	27.874	up	1.505	41.952	0.58979	5.39066	105.611	84.062	58.498	61.099	39.651	36.715	0.001	0.008	27.877	34.222	0.001	0.007	0.007	0.047	33.102	52.093	0.001	0.001	0.008	30.151	35.993	28.807	73.764	58.628	0.008	14.68	50.409	49.524	91.094	72.445	0.001	0.001	58.326	4.208	46.674	38.486	45.377	38.907	0.01	0.008	0.001	0.001	50.107
Oleur061Scf0051g06029.1	27.874	up	0.276	7.697	-1.85651	2.94434	0.082	0.025	0.575	0.021	10.876	6.52	10.407	12.242	1.439	1.046	2.63	3.21	4.197	10.517	5.142	6.103	0.001	0.001	0.118	0.029	4.286	4.138	0.001	0.005	0.018	2.321	0.026	0.061	3.059	1.315	7.921	0.001	11.459	1.233	9.888	11.314	3.034	1.684	0.001	0.001	4.389	4.483	4.385
Oleur061Scf7501g00024.1	27.82	up	0.468	13.017	-1.09576	3.70231	0.001	0.005	0.001	0.001	0.024	0.281	8.975	12.122	0.005	0.407	26.661	36.602	15.422	4.884	13.899	18.358	0.005	0.001	0.001	0.006	19.598	27.92	0.268	0.005	0.095	0.187	0.019	0.005	0.005	0.001	0.022	0.001	15.746	27.953	36.855	3.053	0.004	0.001	45.545	8.912	125.203	26.236	8.877
Oleur061Scf0231g13015.1	27.768	up	0.91	25.278	-0.13553	4.65984	0.238	0.345	2.177	0.853	2.294	17.146	3.33	1.259	0.062	0.406	1.861	0.057	0.196	10.985	12.694	209.091	0.018	0.055	6.885	0.001	5.65	5.292	45.483	6.866	1.066	14.901	5.309	1.715	0.004	0.029	0.184	2.71	0.163	0.145	7.067	21.77	1.335	0.711	7.132	14.713	45.245	24.434	4.705
Oleur061Scf3898g01026.1	27.767	up	0.009	0.255	-6.7675	-1.97216	0.001	0.001	0.001	0.012	1.094	0.913	0.001	0.004	0.001	0.012	0.001	0.001	0.001	0.004	0.357	0.45	0.018	0.061	0.815	0.001	0.132	0.477	0.293	0.373	0.001	0.011	0.001	0.001	0.001	0.001	0.005	0.001	0.001	0.004	0.352	0.075	0.001	0.001	0.071	0.499	0.001	0.001	0.629
Oleur061Scf4207g00024.1	27.757	up	0.09	2.498	-3.47432	1.32051	1.3	0.166	0.096	0.022	0.057	0.054	2.456	0.008	0.098	0.307	0.102	0.005	0.51	0.374	1.101	2.231	0.423	2.041	0.084	0.004	0.007	0.001	0.132	0.027	0.049	0.145	0.051	0.054	0.001	0.007	0.029	2.268	1.521	0.289	3.481	4.548	0.046	1.377	3.174	0.064	2.607	1.374	0.001
Oleur061Scf0176g04018.1	27.747	up	0.094	2.615	-3.40724	1.38702	0.006	0.001	0.001	0.005	0.001	0.539	0.001	0.001	0.005	0.001	9.736	4.288	3.6	3.907	4.428	0.269	0.001	0.001	1.622	0.007	9.533	9.309	3.242	4.112	12.732	8.873	0.001	0.023	0.001	0.001	7.429	0.001	9.164	1.396	6.964	5.65	0.338	0.501	2.438	6.404	1.799	4.354	4.485
Oleur061Scf3124g00028.1	27.702	up	0.176	4.867	-2.50897	2.28296	0.001	0.001	3.341	4.065	0.12	0.933	0.706	2.022	1.051	2.318	0.001	0.001	2.902	0.001	4.722	3.177	0.005	0.004	0.016	3.215	0.001	0.001	2.449	2.696	0.021	1.168	2.896	2.475	0.004	0.08	7.17	0.015	5.341	0.587	6.225	6.007	0.985	1.538	6.487	2.519	1.962	1.896	0.001
Oleur061Scf5124g00017.1	27.675	up	0.046	1.277	-4.43765	0.35288	1.234	1.023	0.095	0.061	0.005	0.015	0.077	0.072	0.001	0.001	0.137	0.507	0.014	0.005	0.355	3.901	0.001	0.001	0.603	0.026	0.017	0.005	1.949	2.044	0.372	0.081	0.414	0.525	0.98	0.683	0.005	0.376	0.32	0.015	1.552	1.24	0.001	0.001	0.057	0.001	1.915	3.199	0.001
Oleur061Scf1218g04018.1	27.669	up	0.16	4.42	-2.64613	2.1441	0.427	0.185	3.775	4.857	11.391	4.238	0.001	0.004	3.497	3.371	0.001	0.001	2.211	2.83	6.065	2.78	4.153	8.276	0.993	4.772	0.07	0.407	3.759	4.03	0.101	0.442	0.001	0.001	1.495	3.739	0.001	2.419	3.053	0.626	5.398	4.193	8.651	8.975	0.001	0.001	0.001	0.001	0.165
Oleur061Scf4209g00006.1	27.667	up	1.936	53.576	0.95338	5.7435	0.001	0.001	0.008	0.008	52.274	31.316	67.698	59.28	0.001	0.001	34.532	40.123	84.929	48.812	26.807	32.509	0.008	0.001	0.001	0.001	36.314	44.048	66.602	60.34	45.519	33.234	90.493	45.112	0.001	0.008	49.375	64.236	44.775	53.584	118.688	79.654	0.007	0.058	71.37	36.755	55.23	63.421	38.574
Oleur061Scf0929g03007.1	27.663	up	0.025	0.705	-5.29364	-0.5037	0.001	0.001	0.034	0.006	0.001	0.023	0.007	0.001	0.001	0.001	0.152	1.465	0.249	0.283	0.82	0.125	0.137	0.135	0.001	0.001	0.157	1.418	0.232	0.536	0.001	0.022	0.023	0.115	0.006	0.006	0.001	0.006	0.024	0.001	1.454	1.662	0.001	0.006	2.427	1.539	0.03	0.16	1.15
Oleur061Scf0404g02020.1	27.422	up	0.424	11.631	-1.23738	3.53993	41.414	40.222	7.077	5.376	0.444	2.465	4.932	4.438	13.911	16.33	0.021	0.006	3.855	10.09	15.017	11.197	17.04	17.321	0.264	5.42	0.138	0.125	16.704	15.612	0.027	0.123	19.156	19.947	0.001	0.001	0.007	1.733	0.022	0.005	8.438	12.9	0.399	0.006	8.608	9.675	0.006	0.098	1.466
Oleur061Scf4277g01004.1	27.387	up	0.391	10.701	-1.35576	3.41967	8.404	7.113	18.277	17.518	0.009	2.275	0.083	0.009	0.001	0.001	0.001	0.074	0.446	2.993	3.954	14.706	11.407	0.616	0.563	0.001	0.061	0.011	13.221	4.739	0.009	0.009	7.701	2.887	13.288	11.209	15.194	8.182	3.355	0.719	13.298	16.959	7.985	6.268	0.451	4.224	0.001	0.001	0.001
Oleur061Scf1799g00037.1	27.378	up	0.094	2.581	-3.40686	1.36814	0.001	0.004	0.004	0.004	0.028	0.085	3.622	1.183	0.001	0.001	0.853	1.95	0.951	1.933	1.355	4.16	0.001	0.004	3.157	0.001	0.689	1.066	4.473	4.31	0.888	0.884	0.001	0.004	0.001	0.001	0.001	0.001	0.207	0.003	3.064	2.57	1.511	0.891	1.918	2.234	0.338	1.525	2.172
Oleur061Scf0211g04041.1	27.324	up	0.271	7.412	-1.8823	2.88985	0.942	0.784	0.424	3.041	0.001	0.209	5.26	2.175	0.462	0.604	0.007	0.006	0.005	0.001	4.556	13.225	0.302	0.001	12.584	0.421	6.161	3.461	5.045	2.592	4.999	3.296	0.048	0.001	4.524	4.326	4.011	0.001	0.268	5.1	7.263	6.897	6.221	6.086	0.007	0.053	0.001	0.001	0.675
Oleur061Scf0003g05011.1	27.3	up	0.023	0.628	-5.44243	-0.67158	0.001	0.001	0.001	0.001	2.392	1.492	0.001	0.001	0.001	0.001	2.056	0.458	0.137	1.679	0.868	0.582	0.001	0.001	0.707	0.005	1.729	1.554	0.015	0.001	1.136	1.109	0.001	0.001	0.001	0.001	0.001	0.019	0.005	0.001	0.641	0.48	0.141	0.023	0.134	2.396	0.026	1.962	0.008
Oleur061Scf0633g00022.1	27.248	up	0.119	3.248	-3.06863	1.6995	0.127	0.172	0.005	0.416	2.531	1.629	2.743	5.58	0.211	0.005	0.001	0.004	1.452	4.073	6.255	3.645	0.001	0.543	0.739	0.006	2.848	1.461	3.022	2.037	3.008	3.035	0.346	0.584	1.449	2.358	0.001	0.085	2.481	0.884	2.548	1.916	0.001	0.001	0.019	0.006	1.923	3.594	0.018
Oleur061Scf1320g04058.1	27.246	up	0.015	0.406	-6.06951	-1.3015	0.007	0.005	0.001	0.001	0.001	0.001	0.001	0.005	0.006	0.005	1.542	0.019	0.483	1.043	0.04	0.535	0.712	0.001	0.001	0.006	0.001	0.001	1.423	1.168	0.001	0.068	0.001	0.001	0.001	0.001	0.006	0.436	1.588	0.005	1.296	0.977	0.001	0.006	0.001	0.001	0.001	0.001	2.079
Oleur061Scf7653g05024.1	27.23	up	0.127	3.448	-2.98122	1.78593	0.001	0.001	0.001	0.001	5.918	2.62	0.001	0.03	1.146	8.069	0.582	0.006	6.121	0.112	5.698	2.803	0.001	0.029	1.041	0.05	0.006	0.006	3.2	0.039	9.243	11.675	0.03	3.352	0.001	0.001	17.835	0.218	10.177	2.073	1.828	4.843	0.001	0.001	0.001	0.001	8.402	4.162	0.006
Oleur061Scf4462g01005.1	26.967	up	0.129	3.481	-2.95361	1.79953	0.001	0.001	1.509	1.188	0.175	0.567	0.001	0.005	1.072	0.116	0.676	0.997	0.001	0.001	2.654	2.898	1.038	1.43	0.145	0.001	2.07	1.678	2.504	3.631	0.022	0.322	0.111	0.864	0.001	0.001	0.035	1.069	0.005	0.001	3.121	6.116	1.93	1.188	1.874	1.838	1.231	0.135	1.455
Oleur061Scf2579g01028.1	26.96	up	0.219	5.905	-2.19094	2.56185	0.036	0.107	0.559	0.007	2.522	2.667	3.168	4.185	0.001	0.001	0.001	0.001	0.13	0.006	6.104	6.863	4.149	3.637	0.005	0.054	2.271	2.057	2.415	3.165	0.001	0.001	1.937	2.073	0.001	0.006	2.036	2.025	2.508	2.597	4.482	6.473	2.474	4.564	2.823	4.241	4.766	4.325	4.485
Oleur061Scf5535g02022.1	26.9	up	0.479	12.88	-1.06257	3.68701	0.006	0.006	0.006	0.006	11.656	11.23	5.631	5.946	0.006	0.001	10.684	5.522	10.719	13.511	12.772	11.497	0.006	0.12	0.006	0.038	9.967	8.097	10.405	8.816	12.556	9.148	0.023	0.006	0.006	0.006	10.226	0.146	16.431	2.202	13.134	14.267	0.037	0.001	7.967	8.254	17.192	21.027	11.332
Oleur061Scf2846g01002.1	26.861	up	0.145	3.888	-2.78853	1.95892	0.061	0.008	0.055	0.082	0.071	2.753	0.01	0.397	0.05	0.046	0.01	0.048	0.048	0.01	5.208	6.501	0.084	0.062	0.008	0.008	6.575	5.076	4.847	5.545	0.323	2.14	1.686	2.039	0.059	0.067	0.436	0.071	0.062	3.229	0.729	9.253	2.856	0.001	0.001	0.01	0.069	0.061	2.517
Oleur061Scf0051g06034.1	26.795	up	0.021	0.575	-5.54327	-0.79933	0.007	0.006	0.001	0.001	0.163	0.097	0.076	0.022	0.001	0.108	0.024	0.001	0.005	0.02	1.274	0.706	1.129	0.001	0.028	1.209	1.721	0.169	0.109	0.914	0.001	0.001	0.006	0.001	0.034	0.005	1.654	0.006	0.001	0.001	0.115	1.052	0.005	0.19	0.006	0.621	0.031	0.407	2.664
Oleur061Scf0460g01002.1	26.724	up	0.166	4.436	-2.59084	2.14928	0.035	0.208	0.034	0.112	0.007	0.023	0.256	0.189	0.005	0.511	1.735	2.308	4.251	7.356	6.25	6.529	0.032	0.174	0.212	0.001	8.596	5.233	10.432	9.374	0.26	0.21	0.005	0.006	0.152	0.227	0.001	0.007	0.117	0.001	3.939	2.409	4.988	6.658	2.815	5.965	0.001	0.006	0.049
Oleur061Scf4313g00001.1	26.529	up	0.151	3.996	-2.73082	1.99868	0.139	0.024	0.031	0.008	12.369	1.862	8.123	0.216	0.845	5.746	2.679	0.142	1.689	0.427	1.737	23.712	1.999	2.832	1.322	0.006	0.001	0.005	0.001	0.186	0.705	4.164	0.045	0.016	2.702	0.428	0.066	0.008	5.428	0.409	2.19	2.826	0.001	0.001	0.001	25.058	0.001	0.001	0.046
Oleur061Scf4253g05024.1	26.496	up	5.465	144.805	2.45022	7.17797	7.585	178.328	13.234	15.441	11.096	39.419	126.891	5.054	51.835	225.049	10.806	0.239	1.189	47.59	67.002	507.126	13.343	2.993	40.264	0.195	3.871	7.19	186.36	0.523	8.938	96.684	24.806	0.334	76.097	8.324	0.619	0.001	15.043	74.71	48.988	264.145	1.461	0.34	68.074	51.358	317.604	72.28	22.18
Oleur061Scf0048g05038.1	26.481	up	0.26	6.883	-1.94385	2.78305	1.052	0.414	0.001	0.001	6.351	3.778	0.04	0.794	1.003	0.59	0.763	0.67	3.292	7.088	7.41	7.485	0.654	0.899	0.942	0.001	0.67	2.415	5.69	6.486	0.662	0.064	0.001	0.001	0.001	0.001	0.001	0.982	5.645	0.444	5.067	7.987	5.021	4.027	0.116	0.675	5.064	5.303	0.005
Oleur061Scf2071g07037.1	26.347	up	0.077	2.02	-3.70546	1.01415	0.001	0.02	0.001	0.001	0.005	0.017	0.984	1.723	0.001	0.001	1.337	0.843	2.12	0.001	2.462	1.803	1.213	1.769	0.001	3.332	0.001	0.02	3.369	2.782	1.773	0.523	2.934	2.698	0.001	0.001	2.458	0.017	0.863	0.001	2.173	1.725	0.001	0.001	0.001	0.022	1.108	1.945	0.001
Oleur061Scf0102g06020.1	26.329	up	0.008	0.199	-7.04437	-2.32579	0.001	0.058	0.001	0.001	0.021	0.066	0.001	0.291	0.014	0.001	0.001	0.396	0.014	0.022	0.209	0.274	0.018	0.001	0.103	0.001	0.023	0.069	0.23	0.331	0.001	0.1	0.001	0.001	0.001	0.001	0.001	0.001	0.065	0.001	0.079	0.351	0.001	0.02	0.637	0.018	0.022	0.133	0.001
Oleur061Scf3381g00009.1	26.316	up	0.053	1.389	-4.24369	0.47421	0.001	0.001	0.001	0.001	0.019	0.086	1.112	0.022	0.1	0.021	1.047	0.741	0.393	1.213	0.539	4.523	0.005	0.001	1.477	0.006	3.096	1.601	3.3	0.606	0.001	0.358	0.001	0.001	0.001	0.001	0.001	0.001	0.057	0.601	1.063	1.437	0.29	0.016	0.938	1.354	0.168	1.017	2.144
Oleur061Scf0633g01011.1	26.309	up	0.045	1.195	-4.45994	0.25755	0.04	0.001	2.003	0.277	0.04	0.293	0.008	0.006	0.007	0.001	0.029	1.014	1.623	0.03	1.008	0.984	0.044	2.573	0.041	0.008	0.296	0.041	0.158	1.467	0.007	0.006	0.007	0.055	0.042	1.92	0.001	0.056	0.007	0.145	2.047	1.007	0.026	0.001	0.007	0.218	0.001	0.007	0.035
Oleur061Scf3082g18033.1	26.304	up	0.121	3.171	-3.05248	1.66473	0.206	1.154	0.001	0.001	0.038	0.804	0.001	0.006	0.285	0.247	1.876	0.391	2.096	2.903	2.287	5.941	0.043	1.641	0.224	0.001	2.376	0.403	0.485	3.021	0.049	1.432	0.001	0.001	0.001	0.001	0.325	0.004	0.139	0.029	2.861	2.6	1.514	0.007	2.291	0.011	0.201	0.37	2.942
Oleur061Scf5233g00016.1	26.285	up	0.365	9.59	-1.45471	3.26146	1.591	0.758	0.008	0.963	8.332	10.515	11.046	9.539	0.006	0.001	14.129	13.49	14.221	31.714	4.932	8.426	0.001	0.001	5.951	0.009	6.88	7.938	7.749	3.726	9.275	7.343	1.999	0.253	0.001	0.001	5.609	0.001	5.476	6.819	13.748	14.8	10.663	7.364	0.001	0.001	16.609	17.229	0.001
Oleur061Scf0826g00001.1	26.225	up	0.011	0.299	-6.45309	-1.74018	2.477	0.375	0.006	0.001	0.242	0.218	0.01	1.365	0.046	0.007	0.165	0.008	0.006	0.001	0.91	0.036	0.001	0.001	0.72	0.001	0.006	0.001	0.001	0.001	0.031	0.008	0.033	0.006	0.001	0.001	0.007	0.001	0.031	0.006	1.306	0.186	0.112	0.001	0.001	2.671	0.056	0.288	0.032
Oleur061Scf7182g04001.1	26.171	up	0.033	0.865	-4.91853	-0.2086	0.023	0.617	0.005	0.441	0.005	0.016	0.027	0.004	0.065	0.025	0.546	0.441	0.436	1.309	0.524	1.754	0.001	0.001	0.005	0.184	0.005	0.141	1.327	0.001	0.026	0.507	0.001	0.221	0.024	0.019	0.006	0.019	0.116	0.084	0.68	0.898	0.018	0.001	0.001	0.001	0.001	0.897	0.02
Oleur061Scf8539g00012.1	26.077	up	0.406	10.596	-1.29928	3.40546	0.005	0.001	0.001	0.001	13.938	10.67	8.689	9.134	0.014	0.015	15.244	11.98	14.01	15.222	7.841	9.467	6.738	7.365	11.714	0.648	9.207	10.963	7.222	7.824	14.995	11.567	0.001	0.004	0.001	0.001	0.001	0.059	14.965	2.193	11.895	14.278	0.001	0.001	0.005	0.006	12.761	14.384	13.242
Oleur061Scf8538g00028.1	26.025	up	0.052	1.359	-4.25897	0.44287	0.033	0.007	0.162	0.001	0.006	0.024	2.643	0.004	0.001	0.004	3.08	4.81	2.03	6.296	4.271	2.662	0.006	0.001	0.027	0.001	4.092	0.026	10.295	6.749	0.073	0.726	0.001	0.51	0.025	2.833	0.001	11.636	0.021	0.001	0.122	2.462	0.001	0.001	0.158	0.005	9.278	6.254	3.733
Oleur061Scf3125g00001.1	25.969	up	0.212	5.503	-2.23846	2.4603	1.486	1.39	0.001	0.017	2.87	3.066	5.519	8.272	0.001	0.001	0.001	0.001	0.58	3.304	5.134	2.988	1.201	2.11	0.803	1.452	0.001	0.001	1.651	3.338	4.822	3.99	2.18	2.926	4.691	7.063	0.056	11.383	5.875	3.899	4.502	13.284	2.862	2.268	0.001	0.001	0.001	0.001	2.133
Oleur061Scf4510g00003.1	25.963	up	0.009	0.232	-6.80557	-2.10716	0.001	0.001	0.001	0.009	2.365	0.336	0.001	0.003	0.001	0.006	0.016	0.006	0.033	0.059	0.553	0.286	0.001	0.005	0.001	0.001	0.016	0.001	0.438	0.547	0.2	0.439	0.005	0.004	0.001	0.001	0.004	0.001	0.65	0.006	0.147	0.125	0.016	0.001	0.004	0.001	0.014	0.001	0.005
Oleur061Scf0635g01026.1	25.878	up	0.123	3.189	-3.02051	1.67315	0.617	0.007	0.001	0.001	1.977	1.796	0.001	0.508	0.626	0.131	0.476	0.468	1.438	0.006	2.961	3.176	0.126	0.006	0.17	0.033	1.258	1.063	1.374	1.492	0.095	0.835	1.004	0.105	0.045	0.855	1.158	0.001	1.008	0.006	2.592	4.243	0.062	0.029	3.197	1.7	1.637	1.689	0.166
Oleur061Scf3272g03039.1	25.8	up	0.053	1.357	-4.24928	0.44007	0.001	0.005	0.026	0.806	0.836	1.432	0.001	0.001	0.44	0.475	0.001	0.001	0.016	0.018	2.598	0.681	0.026	0.045	0.585	0.001	0.017	0.001	3.033	0.692	0.001	0.001	2.732	2.046	0.001	0.005	5.182	0.083	1.385	1.774	3.566	0.537	0.235	0.001	0.781	2.672	0.469	1.083	0.005
Oleur061Scf4716g00015.1	25.677	up	0.162	4.172	-2.6216	2.06085	0.026	0.001	0.024	0.077	0.022	1.343	6.594	6.474	0.001	0.001	2.402	1.094	2.014	2.581	5.864	6.446	0.001	0.001	0.001	0.037	4.731	3.879	9.029	3.951	4.674	2.803	0.001	0.001	0.153	0.662	3.007	0.103	3.413	0.371	2.281	3.515	0.001	0.001	1.488	2.726	3.006	2.744	2.191
Oleur061Scf2567g00032.1	25.642	up	0.006	0.148	-7.4358	-2.75533	0.004	0.001	0.012	0.03	0.011	0.163	0.001	0.004	0.005	0.009	0.003	0.001	0.011	0.001	0.113	0.013	0.001	0.001	0.011	0.001	0.018	0.004	0.003	0.001	0.012	0.004	0.012	0.001	0.009	0.016	0.001	0.013	0.001	0.001	0.752	0.432	0.008	0.001	0.004	0.046	0.001	0.015	0.004
Oleur061Scf1688g04026.1	25.641	up	0.003	0.078	-8.36112	-3.68073	0.006	0.194	0.645	0.001	0.001	0.001	0.001	0.001	0.001	0.001	0.001	0.001	0.001	0.001	0.124	0.556	0.001	0.001	0.001	0.188	0.001	0.001	0.001	0.001	0.001	0.001	0.146	1.246	0.001	0.001	0.001	0.001	0.001	0.022	0.006	0.098	0.001	0.001	0.001	0.001	0.001	0.001	0.006
Oleur061Scf2288g00009.1	25.576	up	0.007	0.183	-7.12566	-2.44891	9.548	0.919	0.001	0.004	0.167	0.017	0.046	0.001	0.004	0.001	0.001	0.001	0.007	0.001	1.362	0.42	0.001	0.001	0.245	0.086	0.001	0.001	0.001	0.001	0.429	0.029	0.477	0.272	0.005	0.001	0.008	0.001	0.004	0.001	0.015	0.13	1.938	1.516	0.001	0.004	0.001	0.008	0.007
Oleur061Scf4126g02011.1	25.513	up	0.099	2.532	-3.33293	1.34025	0.001	0.001	0.001	0.001	3.376	2.706	1.755	5.554	0.001	0.001	3.864	3.368	2.687	9.006	3.783	1.296	0.001	0.001	4.792	0.032	3.694	2.565	0.001	0.001	3.23	1.797	0.001	0.001	0.001	0.001	1.857	0.001	0.001	0.001	3.078	2.723	0.001	0.001	2.471	4.657	3.1	0.984	3.838
Oleur061Scf0729g01038.1	25.479	up	0.171	4.352	-2.54969	2.12159	0.44	2.124	2.289	1.917	5.722	5.68	0.006	0.001	2.106	0.776	0.005	0.001	0.036	0.89	5.315	5.286	0.001	0.001	0.001	0.207	0.026	0.031	2.419	0.921	1.583	0.305	0.001	0.001	1.814	1.559	0.037	2.222	1.801	0.267	3.376	3.781	2.179	1.314	0.005	0.001	1.353	2.079	0.001
Oleur061Scf0032g00006.1	25.462	up	0.123	3.121	-3.0282	1.64213	0.041	2.111	0.031	0.317	1.833	2.067	2.085	0.418	0.764	0.678	0.172	0.17	0.005	1.577	3.431	15.8	0.006	0.028	3.712	0.001	2.65	2.846	6.955	0.186	0.308	2.459	2.903	0.034	0.001	0.001	0.031	0.028	0.119	1.165	1.345	1.302	0.001	0.001	0.03	0.03	0.032	1.518	0.029
Oleur061Scf2238g03001.1	25.345	up	2.365	59.929	1.24155	5.90519	0.001	0.025	13.109	13.831	0.006	0.001	53.493	53.491	1.263	1.799	121.426	51.056	38.673	70.51	106.743	114.008	14.26	11.729	12.109	0.371	24.429	14.826	84.74	107.223	37.668	28.045	0.001	0.006	0.024	0.006	30.149	1.718	11.329	40.079	30.524	34.725	0.005	0.001	53.277	55.797	19.761	17.874	51.267
Oleur061Scf3410g00015.1	25.24	up	0.027	0.671	-5.23358	-0.57591	0.001	0.001	0.001	0.001	0.872	0.834	0.001	0.004	0.013	0.001	0.048	0.004	0.001	1.522	0.751	1.11	0.021	0.066	0.27	0.677	0.656	0.918	0.001	0.001	0.001	0.014	0.001	0.001	11.966	13.166	0.001	0.001	0.049	0.016	0.6	0.405	0.427	0.242	0.001	0.005	0.001	0.001	11.521
Oleur061Scf1722g01022.1	25.24	up	0.427	10.78	-1.22735	3.43031	31.713	26.261	7.923	8.388	0.001	1.095	2.406	2.508	12.46	7.117	12.651	4.877	3.628	0.004	8.55	11.683	8.132	12.297	7.088	7.418	0.001	0.016	13.309	10.772	5.755	3.913	0.001	0.015	4.183	6.373	0.001	3.446	11.387	10.448	9.726	13.902	0.001	0.001	0.001	0.001	11.484	10.904	0.026
Oleur061Scf1648g00008.1	25.234	up	0.027	0.67	-5.23498	-0.57764	0.001	0.001	0.193	0.845	0.001	0.071	0.217	1.113	0.001	0.001	0.285	0.203	0.97	1.244	0.713	0.927	0.001	0.001	0.591	0.001	0.188	0.476	0.829	1.127	1.033	0.722	0.005	0.001	0.001	0.001	0.001	0.001	0.001	0.001	0.23	1.329	0.59	1.44	0.001	0.001	0.006	0.001	0.69
Oleur061Scf4514g01027.1	25.157	up	0.009	0.217	-6.85749	-2.20458	0.001	0.001	0.001	0.001	0.207	0.325	0.008	0.001	0.001	0.006	0.001	0.001	0.954	0.301	0.037	1.623	0.007	0.001	0.001	0.001	0.001	0.192	0.001	0.001	1.02	1.108	0.001	0.006	0.001	0.001	2.219	0.001	0.001	0.001	0.182	0.205	0.001	0.001	0.001	0.008	0.007	0.304	0.007
Oleur061Scf2212g00011.1	25.153	up	0.08	2.001	-3.65215	1.00053	0.001	0.15	0.731	0.017	5.212	0.273	0.001	0.001	0.315	0.126	0.009	0.001	0.034	0.31	2.069	1.544	1.608	0.212	1.12	0.001	2.42	1.609	1.791	0.017	1.757	1.441	0.998	0.015	0.066	0.001	0.001	0.005	0.585	10.565	2.317	2.164	0.576	0.023	0.301	0.001	1.85	2.908	0.352
Oleur061Scf2518g09027.1	25.095	up	0.343	8.61	-1.54334	3.10603	9.258	23.127	4	3.924	11.885	4.794	0.001	0.001	15.056	31.406	0.001	0.001	2.597	0.001	3.692	10.213	8.575	1.475	0.001	0.306	14.312	8.928	16.442	6.949	0.422	1.932	20.858	4.361	1.979	2.024	0.129	0.168	14.821	41.726	11.755	12.399	0.001	0.001	0.001	0.001	0.001	0.001	0.001
Oleur061Scf1067g01012.1	25.04	up	0.124	3.098	-3.01489	1.63129	0.092	0.504	0.001	0.001	4.425	3.31	0.052	0.001	4.911	0.472	0.001	0.001	0.467	0.008	9.369	5.239	0.001	0.009	0.001	4.359	3.942	4.692	7.124	7.566	0.001	0.001	0.001	0.001	0.529	0.694	0.081	0.001	5.259	3.58	0.504	3.726	6.875	5.993	0.061	3.701	2.628	3.853	2.911
Oleur061Scf2948g00006.1	24.922	up	1.029	25.64	0.04095	4.68032	3.415	0.488	32.891	26.926	0.403	0.038	0.001	0.034	3.431	4.839	4.25	7.06	0.028	0.001	21.068	17.833	15.665	17.986	0.001	7.806	16.197	13.194	0.001	0.001	0.311	0.306	0.238	0.009	18.262	19.056	0.32	0.039	4.311	15.046	32.281	35.634	13.637	14.511	7.117	12.34	16.621	12.908	0.043
Oleur061Scf2723g00010.1	24.915	up	0.289	7.21	-1.78898	2.84999	0.001	0.001	2.965	4.796	16.273	12.843	0.001	0.001	0.001	0.001	0.043	0.168	2.147	0.315	4.924	3.416	0.001	0.001	9.155	0.603	9.894	10.406	0.155	1.103	0.001	1.721	0.001	0.001	5.619	4.977	19.844	0.001	2.765	2.005	15.974	10.058	13.56	12.935	0.041	0.006	0.007	0.27	5.257
Oleur061Scf7815g00028.1	24.84	up	0.043	1.063	-4.54621	0.08841	0.001	0.001	0.001	0.009	0.657	0.48	0.785	0.617	0.701	0.1	0.039	0.001	0.051	0.096	4.219	0.591	0.471	0.095	0.705	0.001	0.009	0.001	0.52	0.666	0.735	0.405	0.001	0.001	0.001	0.009	8.973	0.001	3.107	3.039	4.451	0.115	0.001	0.001	0.001	0.008	0.088	0.755	0.001
Oleur061Scf2581g01023.1	24.829	up	2.706	67.182	1.43606	6.07001	2.688	29.691	0.001	0.001	83.259	51.684	2.749	23.227	0.001	0.001	2.706	12.965	0.858	18.474	60.306	91.252	15.802	15.932	20.122	1.957	71.836	41.672	27.471	27.757	27.586	0.195	47.466	21.794	1.805	0.182	32.976	0.112	0.011	2.434	47.395	78.106	36.321	2.308	1.032	1.87	3.62	43.657	42.589
Oleur061Scf2339g00006.1	24.814	up	0.148	3.67	-2.75735	1.87576	0.005	0.005	0.024	0.024	0.026	0.486	4.776	4.622	0.02	0.004	0.004	0.004	1.464	6.319	4.692	2.276	0.001	0.018	0.025	0.024	5.681	4	0.476	0.132	1.226	1.735	0.12	0.031	0.021	0.025	4.899	0.146	3.94	1.252	4.338	3.916	3.971	4.036	0.022	0.116	0.109	0.021	0.02
Oleur061Scf6215g01004.1	24.804	up	0.193	4.776	-2.37674	2.25577	0.288	0.075	0.001	0.004	25.912	0.422	5.384	77.489	0.012	0.364	16.658	7.543	0.225	0.035	17.808	1.014	0.004	0.001	0.89	0.494	4.301	3.38	37.158	1.978	36.904	20.966	0.033	0.154	0.004	0.01	2.754	0.652	0.326	22.526	3.795	7.589	0.012	0.017	0.156	0.001	10.699	2.111	0.271
Oleur061Scf9110g00002.1	24.774	up	0.381	9.439	-1.3922	3.23856	0.001	0.006	7.15	10.003	9.115	7.545	6.988	5.981	0.001	0.001	3.647	2.719	3.63	10.591	8.145	6.127	0.001	0.001	13.547	7.485	18.553	12.748	0.001	0.001	17.945	12.52	0.001	0.001	15.553	13.125	6.006	10.407	7.593	11.185	10.854	14.65	0.001	0.001	12.987	9.241	16.126	12.112	5.094
Oleur061Scf4049g00017.1	24.731	up	0.054	1.332	-4.21466	0.41362	0.006	0.001	0.1	0.021	0.905	0.995	1.876	0.892	0.001	0.005	0.006	2.442	0.788	0.589	1.957	2.244	0.001	0.001	0.542	0.004	1.345	1.786	2.631	1.143	0.037	1.74	0.009	0.006	0.242	0.005	0.032	0.006	0.602	0.006	0.399	1.796	0.481	0.039	2.803	0.306	0.006	0.001	0.001
Oleur061Scf2275g00003.1	24.577	up	0.202	4.971	-2.30578	2.31348	0.161	0.007	3.59	0.357	0.055	2.151	0.29	0.006	0.007	0.062	0.006	3.756	0.035	0.122	0.429	45.452	0.001	0.279	0.008	0.48	4.852	2.232	10.904	0.264	0.037	0.042	0.007	0.006	0.824	0.175	0.006	0.009	0.47	0.387	5.019	6.233	2.956	6.324	0.046	0.007	0.009	0.007	0.753
Oleur061Scf2783g02003.1	24.444	up	0.065	1.581	-3.95088	0.66054	0.023	1.101	0.001	0.163	0.083	0.331	1.809	0.001	1.763	2.895	0.016	0.001	0.015	1.175	0.591	7.915	0.082	0.018	0.299	0.001	0.594	0.937	3.939	0.001	0.001	1.68	0.715	0.209	0.005	0.001	0.001	0.264	0.005	0.313	0.6	2.223	0.001	0.022	0.006	0.023	0.546	0.023	0.333
Oleur061Scf3211g01016.1	24.436	up	0.5	12.216	-1.00029	3.61069	7.088	12.697	13.162	9.185	12.669	15.663	0.012	0.079	8.589	11.425	12.574	14.53	5.415	12.48	12.073	17.328	0.001	0.001	6.445	0.024	12.736	17.781	0.135	0.169	7.992	14.731	0.001	0.003	0.001	0.001	13.17	0.007	1.708	9.964	9.008	11.818	0.004	0.004	8.863	2.182	12.057	19.934	0.003
Oleur061Scf2086g03027.1	24.424	up	0.014	0.343	-6.15535	-1.54508	0.005	0.015	0.001	0.001	2.037	0.615	0.178	0.042	0.005	0.059	0.001	0.001	0.001	0.001	0.111	0.806	0.172	0.001	0.001	0.001	1.781	1.8	0.001	0.004	0.004	0.001	0.017	0.004	0.001	0.001	0.005	0.006	0.015	0.014	1.159	0.133	0.004	0.022	0.001	0.016	0.512	0.684	0.005
Oleur061Scf3825g06014.1	24.331	up	0.084	2.041	-3.57579	1.02897	0.02	0.32	0.404	2.578	0.173	1.862	2.364	0.288	0.236	0.244	0.005	0.012	0.001	0.74	0.506	16.24	0.028	0.313	0.511	0.005	0.207	0.52	0.001	0.001	0.013	0.949	0.001	0.001	1.451	0.075	0.005	0.016	0.089	0.877	0.985	2.143	0.001	0.016	0.129	0.09	1.238	0.939	1.093
Oleur061Scf1686g03021.1	24.31	up	0.089	2.16	-3.49222	1.11126	0.362	0.057	0.038	0.041	0.001	0.008	0.051	0.001	3.47	4.771	0.008	0.15	0.001	0.001	1.773	2.262	0.009	0.045	0.009	0.035	0.052	0.246	1.239	1.068	0.049	0.049	0.049	0.056	1.986	1.3	0.911	0.052	0.052	0.058	2.694	2.016	0.057	0.06	0.043	0.043	0.055	0.056	3.398
Oleur061Scf1415g02028.1	24.309	up	0.057	1.378	-4.14085	0.46259	0.001	0.001	0.001	0.001	1.679	2.852	2.494	1.511	1.476	0.859	0.081	0.148	0.613	0.405	2.75	1.388	1.042	0.45	0.001	3.06	0.001	0.001	0.932	2.867	0.004	0.176	0.001	0.001	0.001	0.001	1.52	4.399	0.703	1.988	1.336	0.707	0.889	0.47	0.001	0.001	0.474	1.321	0.243
Oleur061Scf8760g02002.1	24.286	up	0.285	6.919	-1.81143	2.79065	0.239	0.008	0.001	0.173	15.679	9.206	2.674	2.174	0.001	0.005	6.255	4.797	9.034	7.158	9.177	9.654	0.041	0.055	0.006	0.001	4.899	3.021	6.936	4.705	7.746	6.516	0.001	0.001	0.001	0.02	0.001	0.144	4.32	2.006	6.08	4.256	0.034	0.008	5.41	5.111	8.581	7.8	2.933
Oleur061Scf1769g00014.1	24.284	up	0.019	0.46	-5.7231	-1.12114	0.005	0.005	0.001	0.005	0.001	0.017	0.03	0.005	0.024	0.021	0.018	0.02	0.085	0.017	0.028	1.027	0.026	0.006	0.001	0.001	0.028	0.001	0.594	0.385	0.001	0.019	0.001	0.001	0.026	0.006	0.234	0.001	0.569	0.02	0.694	2.257	0.001	0.001	0.115	0.095	0.044	0.122	0.028
Oleur061Scf0364g07011.1	24.22	up	0.076	1.848	-3.71249	0.88569	0.093	1.22	2.9	1.865	0.704	0.384	0.001	0.001	1.096	1.717	0.001	0.001	0.001	0.001	3.3	2.486	0.001	0.026	0.411	0.001	0.639	0.001	0.644	0.409	0.001	0.212	1.779	2.033	0.334	1.666	0.61	4.131	3.686	2.344	0.746	1.904	0.001	0.001	0.005	0.642	0.34	0.031	1.669
Oleur061Scf2903g04040.1	24.208	up	0.091	2.193	-3.46444	1.133	0.001	0.001	0.001	0.001	0.001	0.354	0.805	1.605	0.001	0.001	4.34	2.553	1.231	2.979	2.772	1.208	0.339	1.057	0.001	0.001	2.998	2.83	3.332	3.009	4.837	2.458	0.081	0.071	0.001	0.001	0.001	0.335	0.001	0.001	3.418	2.021	0.001	0.001	1.412	2.949	0.937	1.6	0.019
Oleur061Scf1571g05002.1	24.183	up	0.54	13.056	-0.88929	3.70667	0.001	0.001	10.455	14.128	6.101	8.36	10.569	6.72	0.626	1.046	0.001	0.001	0.001	0.001	9.2	18.045	0.521	0.006	10.711	0.065	3.585	7.905	2.488	1.309	4.498	6.631	5.072	6.301	11.836	6.999	0.006	3.063	8.703	11.001	9.525	18.376	11.336	11.534	6.734	4.815	3.58	6.18	0.645
Oleur061Scf3109g01037.1	24.168	up	0.017	0.404	-5.90216	-1.30712	0.004	0.001	0.029	0.025	0.001	0.089	0.244	0.019	0.018	0.001	0.023	0.006	0.538	0.001	0.168	2.526	0.06	0.016	0.004	0.007	0.026	1.27	0.005	0.006	0.001	0.005	0.001	0.006	0.005	0.005	0.004	0.001	0.025	0.027	0.052	1.22	0.001	0.02	0.159	0.006	0.001	0.019	0.012
Oleur061Scf3534g01040.1	24.113	up	0.313	7.544	-1.67638	2.91538	0.301	0.183	0.001	0.001	0.218	0.179	0.022	0.153	0.472	0.944	9.981	8.492	3.272	5.004	5.664	7.809	0.001	0.001	0.536	0.105	0.001	0.001	9.736	5.746	10.34	11.013	0.001	0.001	0.116	0.375	1.024	0.6	10.467	2.363	10.154	7.213	0.308	0.018	11.498	8.491	2.906	3.969	2.895
Oleur061Scf1404g04019.1	24.107	up	1.094	26.368	0.12929	4.7207	23.563	7.816	4.628	6.447	0.027	0.022	0.001	0.005	11.59	26.582	6.544	15.482	9.77	12.722	28.183	12.292	0.006	0.001	46.227	3.048	13.957	18.765	28.739	22.747	3.449	7.29	0.008	0.586	0.005	0.001	0.194	27.255	0.001	0.02	48.829	28.576	0.001	0.001	63.282	45.419	12.276	9.439	30.631
Oleur061Scf7271g06042.1	24.102	up	0.26	6.262	-1.9445	2.64659	0.072	0.251	0.008	0.001	7.66	4.301	0.009	0.278	0.209	0.417	0.049	0.051	2.314	2.285	4.298	7.44	0.335	0.399	0.237	0.006	6.284	5.152	7.204	6.01	0.289	0.265	0.001	0.001	0.001	0.001	0.118	0.006	0.041	4.049	8.214	5.853	9.01	12.922	3.81	5.317	10.83	6.437	0.01
Oleur061Scf3331g02026.1	24.034	up	0.315	7.577	-1.66533	2.92167	0.023	0.001	0.001	0.001	9.667	9.175	0.001	0.001	0.413	0.882	11.616	6.924	5.977	8.867	5.922	6.683	0.001	0.001	0.001	1.082	9.107	12.192	0.86	1.155	0.001	3.925	0.001	0.005	0.001	0.001	11.97	0.001	3.881	0.37	10.992	7.577	8.025	6.037	8.426	6.205	7.319	7.325	7.846
Oleur061Scf1264g03039.1	23.96	up	0.371	8.882	-1.43164	3.15092	0.008	0.008	10.325	11.403	7.385	4.718	0.527	2.293	0.065	0.01	0.008	0.044	0.009	0.049	6.49	8.209	3.783	6.581	10.092	8.598	7.077	0.806	0.001	0.001	0.763	6.792	14.609	8.259	0.538	2.897	0.001	9.389	3.115	9.703	13.773	8.482	17.532	14.008	6.513	12.207	5.238	9.374	0.008
Oleur061Scf2878g04044.1	23.874	up	0.024	0.573	-5.3797	-0.80231	0.005	0.001	0.001	0.001	0.151	0.006	0.007	0.006	0.004	0.001	0.023	0.027	0.142	0.03	0.034	0.984	0.034	0.153	0.008	0.001	0.037	0.173	0.006	0.656	0.005	0.136	0.027	0.94	0.001	0.001	0.038	0.035	0.001	0.036	1.415	2.276	0.039	0.049	0.006	0.008	0.008	0.234	0.049
Oleur061Scf0138g00014.1	23.871	up	0.054	1.286	-4.2139	0.36331	0.001	0.001	0.001	0.001	0.001	0.467	7.426	1.905	0.001	0.001	2.527	4.465	1.576	8.738	2.729	0.23	0.001	0.001	0.001	0.005	6.145	5.074	0.001	0.001	2.573	1.763	0.001	0.001	0.001	0.001	8.049	0.001	3.745	1.07	3.6	1.21	0.001	0.001	0.026	3.051	0.035	0.147	3.569
Oleur061Scf0911g00001.1	23.87	up	0.002	0.048	-8.9491	-4.37197	0.001	0.001	0.012	0.001	0.001	0.001	0.001	0.003	0.001	0.001	0.001	0.004	0.001	0.001	0.065	0.139	0.001	0.011	0.001	0.001	0.001	0.001	0.001	0.001	0.014	0.011	0.001	0.001	0.001	0.001	0.001	0.001	0.001	0.004	0.056	0.011	0.022	0.001	0.001	0.001	0.005	0.001	0.001
Oleur061Scf1901g00014.1	23.866	up	0.523	12.477	-0.93574	3.64116	0.029	0.033	0.032	0.102	6.349	7.708	0.028	0.033	0.14	0.031	14.95	12.644	15.436	13.541	9.377	16.63	0.005	0.011	0.001	0.033	8.454	10.14	14.106	11.355	2.854	4.131	0.077	0.02	0.271	0.084	11.403	0.03	3.455	0.004	13.572	11.45	0.012	0.022	0.041	0.116	11.259	12.271	12.854
Oleur061Scf3471g00001.1	23.811	up	0.306	7.282	-1.70936	2.86426	4.011	4.625	5.143	6.164	9.403	5.668	0.001	0.001	0.001	0.001	0.001	0.001	4.647	0.286	6.004	9.947	0.001	0.001	5.605	9.786	0.249	0.749	7.571	5.637	1.347	2.814	11.15	3.841	4.738	3.379	9.693	0.167	8.102	10.912	7.543	6.24	5.467	3.539	0.001	0.001	17.71	22.308	14.379
Oleur061Scf0084g01017.1	23.777	up	0.121	2.886	-3.04246	1.52909	0.001	0.001	1.154	1.609	0.001	0.001	2.989	2.89	1.662	1.575	1.832	1.48	0.921	3.422	1.538	2.638	2.611	6.88	0.001	0.001	6.949	4.723	1.551	1.408	2.708	2.401	0.001	0.001	3.647	3.817	0.001	0.001	1.163	0.477	4.44	3.85	0.001	0.001	1.145	1.828	2.1	1.885	1.001
Oleur061Scf7465g02011.1	23.774	up	0.018	0.423	-5.81119	-1.23986	0.013	0.001	0.001	0.004	0.487	0.001	0.06	0.115	0.001	0.004	0.378	0.076	0.008	0.023	0.238	0.52	0.034	0.015	0.001	0.015	0.418	0.689	0.056	0.003	0.001	0.001	0.159	0.009	0.001	0.01	0.016	0.001	0.066	0.001	0.154	1.684	0.107	0.001	0.016	0.055	0.134	0.193	0.079
Oleur061Scf2366g00008.1	23.769	up	0.109	2.592	-3.19719	1.37386	3.004	2.505	0.006	0.025	3.262	3.08	0.033	0.017	0.198	0.518	2.347	2.175	0.04	1.569	2.234	2.49	0.001	0.001	0.001	0.001	0.021	0.022	0.129	0.416	4.489	3.93	0.022	0.001	0.001	0.001	2.287	0.006	1.589	0.005	3.122	2.598	0.001	0.001	2.008	2.337	5.523	3.81	2.511
Oleur061Scf3336g00020.1	23.747	up	0.008	0.188	-6.97765	-2.40796	0.038	0.051	0.195	0.047	0.001	0.001	0.007	0.001	0.006	0.2	0.006	0.001	0.3	0.009	0.132	0.205	0.001	0.001	0.001	0.004	0.001	0.001	0.169	0.097	0.003	0.003	0.41	0.267	0.009	0.001	0.001	0.001	0.082	0.001	0.077	0.61	0.001	0.001	0.12	0.029	0.001	0.001	0.001
Oleur061Scf0178g00001.1	23.732	up	0.023	0.554	-5.4213	-0.85251	0.001	0.001	0.001	0.001	1.687	1.889	0.045	1.448	0.046	0.143	0.243	1.244	0.881	0.043	1.507	0.827	0.165	0.031	0.208	0.007	0.387	0.007	2.226	2.027	0.001	0.024	0.001	0.001	0.001	0.001	0.008	0.001	0.843	0.008	0.056	1.341	0.807	0.001	0.001	0.001	1.567	0.386	0.001
Oleur061Scf1222g01012.1	23.7	up	0.163	3.866	-2.61615	1.95069	0.336	0.062	3.245	2.742	8.395	3.784	1.157	0.034	1.526	1.884	0.031	0.016	2.226	0.251	3.873	6.245	0.195	1.073	1.851	1.705	0.033	0.121	3.315	2.239	0.004	0.049	0.001	0.183	1.13	1.159	0.141	0.758	0.09	0.001	5.271	1.752	2.876	0.047	0.025	0.083	0.743	0.004	0.167
Oleur061Scf2976g02028.1	23.677	up	0.542	12.842	-0.88271	3.68274	2.786	3.327	0.016	0.001	0.005	0.013	11.497	16.211	2.112	0.129	0.001	0.004	6.463	7.389	19.741	16.23	0.001	0.001	7.618	0.591	13.814	15.642	16.247	18.605	0.005	2.834	6.309	6.134	3.015	2.314	0.02	1.146	11.336	1.078	9.249	9.177	5.204	4.144	8.847	8.614	7.299	6.745	0.001
Oleur061Scf0810g03014.1	23.492	up	0.004	0.085	-8.10286	-3.54875	0.001	0.006	0.001	0.001	0.093	0.589	0.001	0.006	0.001	0.02	0.001	0.006	0.001	0.024	0.27	0.029	0.001	0.001	0.001	0.001	0.006	0.001	0.001	0.001	0.001	0.005	0.006	0.001	0.004	0.004	0.001	0.001	0.001	0.005	0.076	0.09	0.058	0.005	0.005	0.001	0.005	0.004	0.004
Oleur061Scf2621g00015.1	23.46	up	0.158	3.704	-2.66299	1.88915	0.001	0.001	0.001	0.001	0.438	0.442	7.041	14.179	0.012	0.001	12.94	3.577	5.793	3.992	5.604	3.373	0.001	0.014	0.001	0.001	7.559	6.573	0.012	0.015	1.224	2.367	0.013	0.004	0.001	0.001	5.03	0.001	11.049	4.399	3.289	3.029	0.207	0.025	2.761	1.61	0.016	0.257	0.001
Oleur061Scf3155g01023.1	23.435	up	0.108	2.522	-3.21584	1.33476	1.961	0.059	0.043	0.992	0.006	0.821	0.238	1.13	0.001	0.027	5.732	1.569	3.098	2.788	1.403	2.541	0.001	0.035	0.418	0.001	0.001	0.001	4.288	3.461	1.498	1.615	0.001	0.001	0.001	0.001	3.145	0.001	2.236	0.194	2.325	4.881	0.001	0.001	0.001	0.001	0.007	1.103	0.177
Oleur061Scf0531g05002.1	23.391	up	0.032	0.759	-4.94568	-0.3978	0.005	0.017	0.02	0.161	0.021	0.478	0.176	0.486	0.052	0.103	0.065	0.017	0.659	0.082	0.555	5.557	0.001	0.001	0.005	0.001	0.02	0.031	4.39	2.311	0.835	3.216	0.022	0.006	0.096	0.02	0.02	0.015	0.017	0.001	0.265	0.406	0.001	0.005	0.021	0.023	0.022	0.001	1.243
Oleur061Scf7702g00010.1	23.358	up	0.428	9.997	-1.22444	3.32144	0.001	0.001	0.001	0.001	0.775	0.726	2.307	2.317	0.004	0.001	10.289	6.74	3.189	8.233	15.026	15.758	0.725	2.94	0.948	0.769	0.382	0.036	9.866	14.157	6.39	8.459	0.001	0.001	0.557	6.546	0.433	0.454	7.092	2.552	5.193	8.122	1.718	1.663	0.067	0.013	0.569	0.484	0.499
Oleur061Scf8930g05008.1	23.215	up	0.031	0.724	-5.00381	-0.46681	0.001	0.067	0.024	0.006	1.027	0.005	0.451	0.001	1.14	1.848	1.292	0.184	2.192	0.031	0.746	2.105	0.021	0.018	0.001	0.016	0.234	0.267	0.033	0.023	0.036	0.122	0.001	0.042	0.001	0.019	0.001	0.015	0.207	0.001	0.212	0.822	0.983	0.001	0.031	0.006	0.017	0.021	0.017
Oleur061Scf6826g01016.1	23.154	up	0.005	0.107	-7.75739	-3.22414	0.052	0.015	0.001	0.001	0.012	0.392	0.019	0.001	0.001	0.001	0.011	0.004	0.001	0.014	0.258	0.091	0.02	0.017	0.017	0.001	0.001	0.001	0.155	0.011	0.005	0.044	0.001	0.001	0.001	0.001	0.001	0.001	0.004	0.004	0.041	0.136	0.001	0.001	0.239	0.05	0.004	0.001	0.001
Oleur061Scf3963g05003.1	23.101	up	0.009	0.197	-6.87007	-2.34014	0.006	0.005	0.001	0.021	0.001	0.001	0.001	0.001	0.001	0.001	0.001	0.001	0.082	0.196	0.384	0.304	0.006	0.054	0.601	0.006	0.616	0.622	0.438	0.592	0.028	0.096	0.645	0.006	0.001	0.004	0.001	0.006	0.001	0.001	0.76	0.017	0.005	0.008	0.008	0.174	0.001	0.001	0.007
Oleur061Scf1437g06002.1	23.1	up	0.063	1.444	-3.99994	0.52988	0.005	0.005	0.015	0.01	1.772	0.032	0.262	0.113	0.004	0.017	1.124	0.022	0.27	0.001	1.138	1.256	0.004	0.003	0.003	0.252	1.094	0.639	1.739	0.966	0.97	1.401	0.001	0.004	0.016	0.003	0.673	0.019	1.311	0.651	2.137	1.423	0.953	0.007	0.024	0.037	0.182	2.884	0.035
Oleur061Scf0531g06012.1	23.037	up	0.062	1.423	-4.01718	0.50872	0.147	0.758	0.001	0.001	0.124	0.022	0.451	0.163	0.754	0.741	0.006	0.086	0.844	2.325	1.664	2.157	0.001	0.001	0.113	0.001	2.369	1.919	1.323	1.251	0.081	0.667	0.001	0.005	0.108	0.151	1.796	0.151	0.001	0.001	1.013	1.127	0.083	0.001	0.137	0.319	0.001	0.11	1.229
Oleur061Scf1102g20011.1	23.019	up	0.988	22.739	-0.01768	4.50712	0.01	0.001	0.05	0.001	35.511	22.165	41.515	45.034	23.361	16.448	19.863	10.078	14.261	36.489	27.324	14.011	0.001	0.001	0.001	10.327	36.988	29.203	24.608	36.93	57.898	27.388	0.043	0.041	0.001	0.009	0.001	23.475	5.306	5.547	22.711	30.751	16.062	5.347	20.511	29.713	61.59	41.649	25.102
Oleur061Scf7456g00014.1	23.008	up	0.581	13.366	-0.78357	3.74053	0.001	0.003	0.23	0.373	18.557	19.82	16.235	14.278	0.035	0.041	13.63	14.107	34.011	42.364	11.635	11.852	0.025	0.007	0.008	0.007	0.001	0.003	35.695	32.422	20.484	19.662	0.001	0.001	0.001	0.001	22.656	0.358	11.302	2.461	20.487	11.298	0.001	0.001	0.001	0.001	17.745	20.195	21.391
Oleur061Scf1054g03011.1	22.986	up	0.019	0.443	-5.69689	-1.17417	0.001	0.006	0.007	0.001	0.24	0.067	0.69	0.586	0.001	0.003	0.212	0.08	0.025	0.19	0.165	1.342	0.003	0.001	0.256	0.012	0.14	0.027	0.006	0.039	0.935	0.168	0.003	0.001	0.001	0.001	0.003	0.001	0.007	0.008	0.32	0.544	0.096	0.005	0.588	0.175	2.051	1.424	1.067
Oleur061Scf2283g00001.1	22.93	up	8.359	191.677	3.06337	7.58254	305.625	229.674	112.571	60.361	382.924	260.711	66.302	22.592	99.857	193.746	0.001	0.037	117.127	96.448	209.432	254.074	77.125	61.151	168.913	64.625	76.513	76.73	272.537	146.125	121.805	106.037	157.644	33.792	56.93	45.85	0.001	7.496	52.513	148.547	245.59	103.292	0.001	0.001	112.299	85.326	100.223	74.995	148.008
Oleur061Scf1947g00006.1	22.927	up	0.522	11.961	-0.93874	3.58027	0.035	1.347	0.006	0.515	14.186	9.403	7.983	15.04	0.923	1.723	5.507	4.628	3.174	9.97	13.925	9.77	0.001	0.001	3.877	0.049	14.625	16.9	5.21	5.447	7.068	5.219	0.001	0.001	0.937	0.251	4.04	0.024	0.005	4.967	10.586	14.212	2.047	1.522	0.259	1.739	12.538	11.395	5.749
Oleur061Scf3900g00004.1	22.862	up	0.133	3.045	-2.90852	1.60642	0.001	0.001	0.447	3.106	0.001	0.001	0.006	0.001	0.042	0.237	4.61	3.514	1.91	0.009	6.374	8.55	0.239	0.074	0.114	0.008	3.484	0.585	0.652	3.275	0.001	0.008	0.438	1.548	2.438	1.945	3.99	0.391	0.008	0.001	4.468	0.353	14.432	10.133	0.006	2.453	5.152	12.28	0.168
Oleur061Scf1743g00013.1	22.828	up	0.208	4.745	-2.2664	2.24635	0.006	0.094	0.028	0.026	8.392	5.161	0.008	0.555	0.005	0.023	7.933	5.738	4.456	14.203	7.357	4.3	0.11	0.001	7.597	0.001	6.947	6.842	5.289	8.606	6.841	8.27	0.018	0.02	0.041	0.006	0.001	0.026	4.959	1.126	4.572	3.504	0.017	0.041	0.006	0.006	6.288	4.803	8.797
Oleur061Scf1127g05025.1	22.784	up	0.109	2.473	-3.20352	1.30647	0.006	0.001	0.001	0.004	2.35	2.32	1.695	2.263	0.001	0.001	2.567	3.045	3.771	1.794	2.665	3.048	1.222	0.536	0.001	0.001	1.216	0.511	5.502	5.644	2.228	1.626	0.001	0.001	0.001	0.005	3.135	0.024	3.536	0.418	2.734	1.685	0.001	0.001	3.031	2.384	1.679	2.221	2.977
Oleur061Scf6452g00037.1	22.698	up	0.103	2.341	-3.27763	1.22689	0.021	0.316	0.005	0.005	0.061	0.004	0.001	0.001	0.085	0.083	1.455	2.305	0.138	1.458	1.886	1.899	0.857	0.963	2.406	0.001	1.094	1.527	0.004	0.004	0.565	1.049	0.018	0.001	0.085	0.027	0.001	0.274	0.001	0.001	2.729	3.07	0.004	0.001	2.642	2.831	1.934	1.973	2.408
Oleur061Scf0337g02013.1	22.661	up	1.4	31.729	0.48555	4.98771	0.001	0.006	24.484	7.262	1.033	38.97	387.429	12.918	11.211	14.47	16.748	110.407	0.006	0.001	54.826	93.329	156.722	45.963	0.043	34.081	0.001	0.001	99.218	52.901	1.664	16.87	47.459	42.677	25.306	4.594	41.197	2.121	11.236	77.192	7.985	24.805	0.001	0.001	110.979	2.688	0.262	0.006	0.006
Oleur061Scf2663g00042.1	22.652	up	0.499	11.303	-1.00292	3.49868	11.35	5.358	0.001	0.001	0.001	0.001	0.001	0.001	12.538	9.051	26.362	13.617	0.218	3.829	9.192	12.784	0.033	0.001	5.647	0.025	8.471	19.155	4.036	4.774	8.946	4.433	0.008	0.005	2.379	12.997	4.954	8.718	11.577	16.603	12.561	11.059	0.001	0.001	6.867	12.101	11.345	18.702	3.421
Oleur061Scf3155g01008.1	22.586	up	0.007	0.166	-7.09065	-2.59328	0.001	0.001	0.005	0.001	0.065	0.272	0.025	0.015	0.004	0.001	0.001	0.001	0.004	0.001	0.018	0.738	0.005	0.001	0.005	0.001	0.289	0.063	0.001	0.001	0.001	0.309	0.001	0.001	0.001	0.001	0.001	0.005	0.001	0.001	0.222	0.26	0.014	0.021	0.074	0.711	1.854	0.151	0.005
Oleur061Scf5208g01031.1	22.554	up	0.114	2.578	-3.12897	1.36639	0.022	0.005	0.005	0.075	0.007	0.018	0.034	2.662	0.362	0.478	2.665	1.509	1.083	2.975	4.725	2.852	0.005	0.019	0.006	0.026	2.984	3.243	3.356	1.964	1.13	0.563	0.005	0.005	4.912	2.962	0.001	0.006	3.175	0.444	2.054	1.597	0.004	0.001	0.001	0.005	2.514	3.403	1.354
Oleur061Scf2217g05010.1	22.52	up	0.063	1.428	-3.97935	0.51383	0.001	0.033	0.001	0.004	0.001	0.001	0.054	0.015	0.01	0.005	0.334	0.001	0.038	0.914	1.304	2.894	0.008	0.062	4.521	0.113	0.705	1.053	1.758	1.223	1.025	1.309	0.001	0.021	0.021	0.013	0.004	0.008	0.003	0.005	0.932	1.182	0.004	0.014	0.821	0.896	0.011	0.517	1.248
Oleur061Scf0943g06022.1	22.514	up	0.047	1.059	-4.40941	0.08337	0.001	0.005	0.022	0.707	0.005	0.492	0.252	0.88	0.169	0.001	0.135	1.059	0.019	0.338	2.065	3.715	0.001	0.005	0.347	0.007	0.265	0.244	3.045	0.254	0.019	0.054	0.001	0.086	0.001	0.875	0.006	0.006	0.047	0.001	0.285	0.577	0.975	1.457	1.188	0.018	0.069	2.4	0.042
Oleur061Scf1115g00003.1	22.381	up	0.3	6.724	-1.73485	2.7494	9.636	13.951	11.446	9.514	7.279	6.804	0.001	0.001	8.117	2.578	0.001	0.001	1.731	0.001	14.03	7.342	6.985	11.008	3.709	3.762	0.001	0.001	9.777	19.764	6.42	4.346	6.881	8.46	0.998	8.653	0.001	9.331	4.205	3.41	5.075	3.911	0.005	0.001	0.954	3.447	0.001	0.005	4.12
Oleur061Scf0312g02005.1	22.368	up	0.145	3.254	-2.78096	1.70242	0.001	0.001	0.001	0.001	4.756	3.045	4.808	3.583	0.001	0.001	5.186	2.819	1.351	4.067	4.847	3.63	0.001	0.001	5.323	0.037	7.668	3.622	4.885	5.717	5.281	3.066	0.001	0.001	1.984	4.104	2.145	10.532	0.336	1.531	1.364	4.676	5.683	4.293	0.001	0.001	5.502	5.283	5.619
Oleur061Scf1037g01020.1	22.36	up	0.047	1.053	-4.40793	0.07494	0.291	0.362	0.001	0.001	3.007	0.352	0.008	0.039	0.23	2.726	0.001	0.035	0.001	0.008	1.203	1.316	0.009	0.039	3.199	0.009	0.29	0.521	2.341	0.007	0.038	0.039	2.056	0.286	0.286	0.046	0.008	0.255	2.432	1.726	2.441	0.319	0.001	0.001	0.007	0.042	0.001	0.007	1.661
Oleur061Scf8749g00020.1	22.351	up	0.689	15.406	-0.53688	3.94545	10.457	12.045	27.106	19.163	0.001	0.322	0.131	13.008	27.335	22.932	7.746	9.01	12.356	0.001	13.86	18.969	30.078	32.486	0.06	0.827	0.001	0.001	8.573	15.372	13.571	16.221	12.92	22.666	21.095	27.919	5.392	15.174	0.729	6.394	10.98	19.515	0.001	0.001	0.001	0.001	0.001	0.001	26.219
Oleur061Scf6605g00028.1	22.283	up	0.005	0.121	-7.52124	-3.04333	0.001	0.001	0.001	0.023	0.033	0.037	0.001	0.001	0.001	0.005	0.098	0.096	0.019	0.001	0.158	0.134	0.001	0.001	0.001	0.001	0.001	0.001	0.543	0.127	0.564	0.598	0.001	0.001	0.001	0.001	0.001	0.001	0.001	0.021	0.022	0.456	0.001	0.001	0.001	0.025	0.006	0.034	0.024
Oleur061Scf4773g00001.1	22.21	up	0.29	6.442	-1.7856	2.68759	0.001	0.001	0.001	0.006	0.001	0.139	4.424	3.72	0.001	0.001	0.005	0.001	4.104	0.001	5.749	3.307	12.162	8.261	0.001	4.25	6.002	6.523	0.001	0.001	4.057	0.464	4.42	5.898	0.001	0.001	0.332	4.507	4.699	0.034	7.389	12.262	3.419	7.87	11.823	10.483	12.417	9.762	5.204
Oleur061Scf0618g00001.1	22.198	up	0.244	5.417	-2.03498	2.43743	0.001	0.006	0.001	0.039	5.633	2.857	7.518	0.923	2.828	0.234	2.442	5.033	1.73	3.25	7.551	5.275	0.007	0.008	0.001	0.001	2.614	2.61	6.537	5.929	2.714	1.961	0.035	0.006	0.94	0.033	0.008	1.758	3.328	2.448	4.777	4.525	3.135	3.421	0.27	0.114	6.961	7.135	0.005
Oleur061Scf2107g04003.1	22.184	up	0.012	0.274	-6.33755	-1.8661	0.027	0.142	0.006	0.005	0.001	0.001	0.001	0.001	0.626	0.079	0.006	0.023	0.021	0.001	0.107	0.086	0.651	0.09	0.139	1.277	0.109	0.022	0.081	0.019	0.001	0.001	0.001	0.001	0.001	0.001	0.008	0.026	0.083	0.005	0.974	0.631	0.121	0.634	0.615	0.001	0.826	0.03	0.005
Oleur061Scf0654g00011.1	22.152	up	0.016	0.351	-5.98033	-1.51097	0.076	0.354	0.005	0.004	1.46	0.044	0.032	0.008	0.06	0.026	0.02	0.004	0.089	0.195	1.055	0.656	0.001	0.111	0.001	0.001	0.216	0.483	0.031	0.123	0.006	0.031	0.079	0.004	0.001	0.194	0.001	0.001	0.007	0.11	0.637	0.034	0.013	0.001	0.005	0.001	0.001	0.293	0.001
Oleur061Scf1152g01012.1	22.116	up	0.058	1.286	-4.10374	0.36334	0.407	0.014	0.001	0.001	0.001	0.017	0.661	2.232	1.212	0.5	0.103	0.005	0.308	0.696	0.366	0.619	0.001	0.069	0.311	0.001	0.674	1.225	0.356	0.088	0.124	0.087	0.001	0.005	0.824	1.534	0.001	0.024	0.025	0.001	2.286	5.287	0.014	0.117	0.04	0.099	1.011	0.45	0.232
Oleur061Scf4640g02021.1	22.114	up	0.18	3.978	-2.47504	1.9919	0.001	0.001	0.001	0.001	0.005	0.844	2.842	2.475	0.005	0.005	3.666	4.118	7.612	8.057	3.196	2.587	0.001	0.001	0.001	0.001	2.434	3.388	0.001	0.001	4.687	4.254	0.001	0.001	5.254	5.086	6.732	0.006	4.883	0.949	5.02	6.03	0.001	0.001	2.789	3.889	1.992	3.942	3.485
Oleur061Scf1063g00004.1	22.02	up	0.005	0.099	-7.7954	-3.33465	0.004	0.001	0.001	0.001	0.004	0.001	0.001	0.004	0.011	0.001	0.031	0.005	0.009	0.001	0.038	0.173	0.001	0.001	0.001	0.001	0.012	0.001	0.018	0.011	0.001	0.001	0.004	0.001	0.001	0.001	0.001	0.001	0.03	0.001	0.022	0.68	0.001	0.015	0.004	0.001	0.013	0.02	0.017
Oleur061Scf0511g02017.1	22.009	up	0.316	6.958	-1.66146	2.79859	1.484	1.445	2.282	0.653	0.001	0.001	0.001	0.001	0.001	0.001	10.158	8.176	10.393	15.067	6.406	6.072	0.001	0.001	20.195	0.056	5.789	4.433	1.174	1.109	0.001	0.153	2.365	2.271	0.001	0.001	0.001	0.043	2.5	0.035	9.584	6.287	0.001	0.001	8.746	10.475	14.684	13.866	9.603
Oleur061Scf4628g01013.1	21.987	up	0.05	1.094	-4.32944	0.12919	0.18	0.001	0.005	0.116	1.368	0.151	1.67	2.009	0.034	0.721	0.885	0.523	0.434	0.018	0.878	1.085	0.083	0.006	0.001	0.044	0.68	0.522	1.904	0.091	0.001	0.117	0.021	0.021	0.001	0.006	0.515	0.464	0.028	0.564	0.837	1.794	0.154	0.004	0.001	0.001	0.38	0.764	0.007
Oleur061Scf8288g07025.1	21.972	up	0.049	1.079	-4.34733	0.11032	0.097	0.013	0.023	0.001	0.046	0.015	0.41	0.05	0.332	0.5	0.487	0.125	0.997	1.324	1.235	1.689	0.001	0.013	0.029	0.53	0.224	0.124	0.758	0.05	0.965	0.023	0.001	0.011	0.283	0.135	0.405	0.018	0.12	1.162	0.689	0.945	0.022	0.001	0.019	0.001	0.001	0.001	0.512
Oleur061Scf0180g07008.1	21.971	up	0.002	0.052	-8.73102	-4.27347	0.001	0.001	0.001	0.001	0.001	0.006	0.366	2.118	0.001	0.001	0.001	0.001	0.006	0.001	0.038	0.031	0.001	0.001	0.001	0.001	0.001	0.001	0.001	0.001	0.001	0.006	0.001	0.001	0.001	0.001	0.001	0.001	0.007	0.001	0.201	0.03	0.001	0.001	0.005	0.001	0.001	0.001	0.001
Oleur061Scf5185g00001.1	21.911	up	0.077	1.693	-3.69433	0.75929	6.081	7.607	6.212	7.088	0.026	0.173	0.006	0.001	0.029	1.854	0.001	0.001	2.44	0.189	0.186	1.699	6.819	5.221	0.001	14.823	0.027	0.61	0.024	0.1	0.028	0.261	0.005	0.001	0.203	0.281	0.006	8.313	4.664	0.374	5.018	5.166	0.007	0.007	0.007	0.001	0.001	0.001	5.469
Oleur061Scf1395g08002.1	21.897	up	0.06	1.322	-4.04981	0.40289	0.001	0.001	0.001	0.001	0.09	0.01	0.058	0.811	0.013	0.012	6.502	1.146	0.911	0.497	1.936	2.317	0.001	0.019	0.228	0.02	1.423	2.721	1.715	0.185	1.65	2.652	0.01	0.001	0.001	0.023	0.015	0.001	3.9	5.009	0.373	1.825	0.12	0.001	0.018	0.017	0.059	0.593	0.005
Oleur061Scf8574g00018.1	21.867	up	0.843	18.426	-0.24704	4.20366	7.854	4.393	4.658	9.721	8.166	13.645	0.851	5.738	0.077	0.047	5.13	4.204	14.41	12.093	12.709	12.5	0.078	0.077	26.559	0.406	8.719	7.312	15.369	11.899	0.001	0.001	0.001	0.001	0.072	0.076	0.001	0.612	20.613	3.598	21.388	33.924	5.455	9.757	4.429	6.297	7.677	6.257	12.972
Oleur061Scf3384g00011.1	21.854	up	0.278	6.075	-1.84691	2.60296	13.283	12.458	7.089	6.586	0.148	1.079	0.001	0.001	7.407	9.844	3.296	4.304	5.895	5.672	3.646	4.84	6.313	6.098	9.982	5.892	2.306	2.789	3.519	3.911	0.001	1.373	0.001	0.001	1.013	0.993	6.627	0.001	4.898	5.976	7.289	10.591	0.001	0.001	0.001	0.004	0.005	0.001	0.615
Oleur061Scf1929g02001.1	21.833	up	0.137	2.996	-2.86536	1.58313	0.001	0.016	0.001	0.001	1.299	1.627	14.689	19.818	0.001	0.017	3.886	0.563	13.269	15.476	18.613	7.744	0.024	0.07	0.001	0.001	0.689	1.517	7.81	35.157	11.108	9.069	0.014	0.001	0.001	0.005	8.091	0.001	8.732	1.544	0.784	0.713	0.001	0.001	0.34	0.137	5.533	7.056	0.389
Oleur061Scf2200g00003.1	21.814	up	0.002	0.046	-8.89172	-4.44451	0.001	0.001	0.011	0.001	0.001	0.001	0.001	0.003	0.001	0.001	0.001	0.003	0.001	0.001	0.013	0.077	0.001	0.014	0.001	0.001	0.005	0.001	0.001	0.001	0.058	0.137	0.001	0.001	0.001	0.001	0.001	0.001	0.001	0.003	0.076	0.059	0.022	0.001	0.001	0.001	0.001	0.001	0.001
Oleur061Scf0895g03002.1	21.773	up	0.128	2.784	-2.96752	1.47699	0.009	0.009	0.001	0.001	3.121	0.354	0.085	0.529	0.047	0.306	2.106	2.41	0.178	7.073	2.301	1.733	3.353	0.255	1.965	0.009	0.337	0.36	0.34	0.311	2.766	3.981	0.001	0.001	0.007	0.197	5.236	0.043	0.007	1.479	4.048	3.721	0.001	0.001	0.008	0.054	0.001	0.001	0.008
Oleur061Scf2094g01028.1	21.714	up	0.003	0.074	-8.19329	-3.75273	0.001	0.001	0.005	0.005	0.018	0.001	0.006	0.698	0.001	0.014	0.001	0.004	0.001	0.005	0.134	0.087	0.139	0.275	0.001	0.005	0.004	0.005	0.001	0.001	0.3	0.001	0.001	0.005	0.001	0.001	0.001	0.001	0.001	0.001	0.219	0.012	0.001	0.001	0.001	0.001	0.021	0.005	0.004
Oleur061Scf0724g04020.1	21.669	up	0.023	0.488	-5.47388	-1.03626	0.005	0.005	0.004	0.001	1.154	0.172	0.038	0.061	0.001	0.006	0.708	0.447	0.057	1.77	0.83	0.086	0.001	0.001	0.004	0.015	0.847	1.406	0.031	0.085	0.001	0.004	0.005	0.001	0.001	0.001	0.004	0.001	0.093	0.001	0.698	1.132	0.964	0.183	0.031	0.001	0.018	0.898	0.005
Oleur061Scf3168g00023.1	21.647	up	0.166	3.589	-2.59268	1.84347	0.001	0.113	0.866	0.931	3.452	3.061	0.001	0.001	0.078	0.504	4.341	3.79	1.857	3.932	3.232	2.746	0.631	0.182	0.001	0.006	0.001	0.001	0.005	0.001	3.682	4.549	0.001	0.001	1.401	0.163	4.467	0.001	0.946	0.001	3.081	6.065	0.129	0.006	12.818	4.268	2.981	2.423	3.004
Oleur061Scf0360g09057.1	21.639	up	0.048	1.043	-4.37454	0.06103	0.207	0.167	0.578	0.111	0.006	0.193	0.022	0.25	1.074	0.137	0.027	0.123	0.073	0.062	7.252	3.048	0.035	0.151	0.005	0.047	0.004	0.055	4.638	7.306	0.66	0.005	0.424	0.026	0.808	0.004	0.239	0.024	0.022	0.029	0.405	0.132	0.003	0.001	0.752	0.029	0.016	0.014	0.031
Oleur061Scf0470g00009.1	21.578	up	0.257	5.537	-1.96248	2.46903	5.224	6.631	9.97	9.727	7.454	7.038	0.018	0.06	10.416	8.491	8.108	6.647	3.087	0.001	7.562	4.717	3.616	2.907	0.004	0.001	0.001	0.013	14.935	18.724	0.001	1.705	2.015	2.792	4.641	6.019	4.934	9.597	8.425	6.548	5.196	5.071	0.001	0.001	0.001	0.001	0.004	0.004	5.902
Oleur061Scf0048g11002.1	21.576	up	0.084	1.814	-3.57207	0.85932	0.001	0.003	0.001	0.011	0.001	0.18	1.262	0.66	0.381	0.443	1.46	0.81	0.469	1.238	1.642	2.491	0.474	0.708	0.005	0.001	1.571	1.599	0.065	0.161	1.209	0.784	0.004	0.003	0.001	0.01	0.119	0.041	1.233	0.186	2.184	1.213	0.004	0.001	0.004	0.063	1.933	1.848	0.004
Oleur061Scf0330g01014.1	21.548	up	1.252	26.981	0.32435	4.75386	0.001	0.001	3.211	17.104	10.524	6.034	34.704	15.902	3.18	9.342	38.928	1.755	25.57	3.55	33.816	82.977	17.194	34.328	1.029	0.032	15.106	31.778	23.936	22.825	15.6	26.933	0.001	0.005	0.006	0.006	0.222	2.648	91.224	4.214	11.683	16.165	0.001	0.001	47.808	27.683	10.835	19.413	6.296
Oleur061Scf6414g00005.1	21.444	up	0.021	0.446	-5.58799	-1.16543	0.021	0.001	0.649	0.302	0.019	0.62	0.444	0.798	0.001	0.001	1.022	0.332	0.037	0.001	0.523	0.704	0.005	0.058	0.001	0.084	0.005	0.001	0.286	0.787	0.082	0.422	0.001	0.004	0.017	0.001	0.024	0.019	0.058	0.001	1.646	0.065	0.339	0.015	0.005	0.001	0.005	0.68	0.001
Oleur061Scf0794g02029.1	21.426	up	0.135	2.885	-2.89295	1.52837	0.041	0.027	1.136	0.006	3.082	4.125	2.931	12.589	0.138	0.058	9.027	2.359	0.108	0.001	2.183	3.741	0.026	0.099	2.089	0.001	2.297	2.37	0.216	0.688	0.005	0.108	2.731	4.528	0.001	0.058	0.032	0.156	0.589	4.173	3.205	2.645	4.76	7.015	0.008	0.027	4.641	5.036	0.022
Oleur061Scf6045g02031.1	21.417	up	0.395	8.463	-1.3395	3.08118	6.053	9.831	0.06	0.402	0.001	4.536	0.4	3.713	6.683	14.984	0.044	2.049	2.58	0.007	1.148	14.069	6.937	7.479	0.319	0.318	0.038	0.007	6.663	0.062	10.099	24.88	7.777	4.918	0.011	0.681	4.163	5.342	0.036	0.501	15.43	20.578	0.168	0.235	0.053	0.008	0.01	2.229	6.351
Oleur061Scf0291g04001.1	21.398	up	0.023	0.498	-5.42503	-1.00557	1.88	3.547	0.001	0.001	0.001	0.323	0.001	0.232	0.001	0.001	0.001	0.001	0.001	0.001	1.468	0.083	0.001	0.001	3.365	0.158	0.005	0.005	0.972	3.709	0.001	0.005	0.017	0.001	0.001	0.001	1.331	0.027	0.019	1.593	0.875	0.576	0.001	0.001	0.001	0.001	1.993	1.512	1.526
Oleur061Scf0951g00004.1	21.398	up	0.278	5.946	-1.84744	2.57197	0.001	0.001	0.001	0.001	4.331	5.135	9.542	9.249	0.001	0.001	12.531	6.261	16.697	18.171	10.545	14.058	0.006	0.001	12.778	0.047	3.149	3.099	31.622	26.774	14.073	12.013	0.001	0.005	0.021	0.001	4.058	0.122	4.818	0.504	2.251	3.747	3.319	7.593	0.001	0.001	12	16.711	13.299
Oleur061Scf6826g01014.1	21.372	up	0.023	0.486	-5.45821	-1.04055	1.479	2.983	0.034	0.031	1.005	0.157	0.001	0.001	0.001	0.001	0.705	0.005	0.001	0.001	0.855	0.176	0.001	0.001	0.234	0.047	1.805	1.08	0.199	1.068	1.526	3.03	0.001	0.001	0.006	0.001	0.177	1.055	0.766	0.195	1.185	0.313	0.001	0.001	0.001	0.001	0.03	1.316	0.001
Oleur061Scf3863g03005.1	21.295	up	0.009	0.19	-6.80844	-2.39594	0.005	0.001	0.001	0.001	0.939	0.013	0.001	0.001	0.001	0.001	0.001	0.001	0.012	0.001	0.316	0.023	0.037	0.015	0.069	0.001	0.436	0.428	0.366	0.016	0.652	0.375	0.001	0.001	0.001	0.001	0.001	0.001	0.013	2.737	0.575	0.307	0.045	0.018	0.001	0.001	0.504	0.91	0.001
Oleur061Scf3466g00018.1	21.211	up	0.103	2.192	-3.27441	1.1324	0.014	0.336	0.24	0.185	0.082	1.247	0.006	0.004	0.27	0.607	0.038	0.004	0.484	0.877	5.662	9.423	0.016	0.004	2.815	0.046	0.855	1.094	2.668	3.275	0.396	2.4	0.001	0.004	0.003	0.034	0.019	0.005	2.666	0.266	0.538	0.805	0.295	0.059	0.003	0.004	2.109	4.201	0.01
Oleur061Scf7910g04010.1	21.208	up	0.825	17.497	-0.27751	4.12906	5.377	4.382	3.412	5.024	15.03	17.738	27.993	17.089	0.001	0.018	15.43	17.199	20.247	23.645	15.713	17.342	3.506	3.863	0.001	5.008	14.959	16.901	14.7	15.379	0.001	1.334	0.001	0.001	3.22	3.36	0.001	6.147	8.727	2.35	18.404	18.69	0.001	0.001	0.001	0.001	3.293	3.705	16.547
Oleur061Scf2165g00003.1	21.093	up	0.127	2.686	-2.97313	1.42559	2.069	1.347	0.008	0.006	0.001	0.802	3.109	0.001	1.671	2.576	0.033	0.078	0.027	0.033	1.85	16.489	0.001	0.001	0.181	0.037	1.476	0.049	10.118	1.83	0.006	0.001	2.706	0.032	3.951	0.405	0.033	0.001	0.924	0.568	0.848	2.012	1.914	0.006	0.001	0.001	0.006	0.359	0.231
Oleur061Scf1724g03021.1	21.091	up	0.318	6.7	-1.65439	2.74422	6.341	5.756	6.639	3.852	0.007	0.031	0.001	0.001	4.332	4.593	0.007	0.001	1.939	0.001	6.269	7.674	3.001	4.774	0.001	0.06	5.139	5.686	3.001	5.809	4.34	3.889	4.413	5.279	8.361	6.316	4.542	0.001	0.001	0.031	8.582	4.882	4.057	3.299	5.428	5.343	0.001	0.001	0.001
Oleur061Scf1033g01008.1	21.006	up	0.028	0.59	-5.15335	-0.76057	0.001	0.001	3.409	3.358	0.373	0.535	0.011	7.155	0.001	0.011	5.052	0.001	0.063	0.007	3.347	0.779	0.362	0.008	0.001	0.001	0.001	0.001	1.958	2.433	0.317	0.001	0.044	0.03	0.008	0.001	4.241	0.038	0.008	0.051	0.611	0.076	0.001	0.001	0.042	0.057	0.065	0.055	0.042
Oleur061Scf2813g17027.1	20.935	up	1.069	22.377	0.09602	4.48392	0.001	0.005	0.021	0.028	0.005	0.001	0.028	0.016	6.195	5.363	27.189	19.81	31.499	40.288	36.271	41.366	5.495	7.175	22.821	0.04	8.068	9.021	69.84	42.21	0.001	6.02	0.005	0.001	4.132	4.002	44.912	0.091	0.825	9.92	12.948	12.906	10.39	8.643	16.057	26.307	45.518	41.887	17.18
Oleur061Scf2796g00027.1	20.935	up	0.513	10.749	-0.96169	3.42619	0.018	0.019	0.162	0.094	0.001	1.049	8.954	9.162	0.015	0.016	7.567	15.153	5.672	9.788	8.865	10.789	0.02	0.017	0.004	0.016	9.818	9.529	8.292	9.271	9.338	5.697	4.235	3.808	0.004	0.183	5.122	1.197	2.41	0.254	10.305	13.547	0.021	0.006	9.047	8.502	9.346	9.601	8.933
Oleur061Scf7595g00023.1	20.901	up	0.16	3.336	-2.64727	1.73829	0.057	2.193	0.047	2.166	0.053	0.237	0.011	0.443	3.269	4.478	0.375	0.203	0.238	2.409	3.975	2.649	0.321	0.451	0.352	0.001	2.595	3.167	1.752	2.391	3.615	0.046	0.332	2.661	0.293	0.222	0.008	0.047	0.001	0.001	2.53	4.651	0.207	3.819	0.053	0.001	0.347	1.542	1.603
Oleur061Scf3011g01014.1	20.899	up	0.145	3.028	-2.78711	1.59825	2.165	1.221	0.212	1.29	0.007	0.096	0.209	1.318	0.085	0.031	2.228	2.575	0.087	0.209	2.901	3.052	0.026	1.126	0.001	0.006	0.023	0.005	0.006	0.2	1.953	1.555	0.023	0.108	0.02	0.006	0.001	0.493	2.382	0.943	2.655	3.576	2.28	1.729	0.007	0.026	2.623	2.738	0.123
Oleur061Scf5492g00004.1	20.776	up	0.206	4.271	-2.28248	2.09441	0.004	0.143	0.049	0.051	0.083	0.451	0.004	0.088	0.034	0.01	3.847	3.51	2.137	4.439	3.927	5.358	0.015	0.004	0.01	0.017	0.353	0.337	4.123	4.478	0.331	0.311	0.162	0.056	0.011	0.001	0.045	0.005	2.944	0.412	4.097	3.857	0.083	0.011	0.647	0.066	4.393	4.399	0.115
Oleur061Scf0303g03005.1	20.763	up	0.497	10.323	-1.00815	3.36784	0.643	0.01	0.05	1.762	11.718	7.662	0.001	1.723	0.689	6.564	4.46	5.645	3.891	9.319	6.036	12.719	5.253	7.077	0.057	0.008	0.008	0.036	0.179	0.038	8.078	8.81	0.367	0.304	3.387	0.458	8.839	0.009	1.132	0.218	12.12	12.205	0.305	1.623	0.073	0.059	0.083	0.001	0.001
Oleur061Scf2077g01001.1	20.758	up	0.035	0.718	-4.85262	-0.47698	0.007	0.006	0.043	0.032	0.904	0.122	0.001	0.001	0.119	0.486	0.001	0.001	0.683	0.798	2.014	1.667	0.001	0.001	0.037	0.048	0.025	0.001	1.252	1.087	0.177	0.623	0.001	0.001	0.95	1.378	0.001	0.006	0.193	0.005	0.776	0.102	1.138	0.825	0.565	0.001	0.229	1.012	2.401
Oleur061Scf5224g02008.1	20.708	up	0.61	12.629	-0.71345	3.65867	0.703	0.088	0.036	0.008	44.049	0.526	5.352	6.861	0.046	0.122	11.791	4.545	1.991	1.358	15.452	5.803	0.019	0.227	0.498	0.001	12.151	15.406	34.062	1.252	33.788	17.955	0.031	0.084	0.004	0.009	3.912	0.523	7.348	37.255	25.054	11.323	0.425	0.042	0.005	0.035	11.385	6.949	0.023
Oleur061Scf1044g00005.1	20.664	up	0.209	4.32	-2.25802	2.11108	1.413	2.635	0.001	0.071	0.001	0.001	0.061	0.012	0.003	0.046	0.016	0.001	2.329	0.085	5.304	3.064	0.001	0.001	2.909	1.798	6.206	7.311	0.004	0.001	0.072	3.077	5.346	2.449	0.004	0.004	7.941	6.265	14.959	11.354	5.023	4.268	4.426	2.76	0.028	0.023	0.001	0.001	2.016
Oleur061Scf0008g02017.1	20.662	up	0.013	0.259	-6.3203	-1.95136	0.059	0.047	1.375	0.037	0.004	0.001	0.007	0.044	0.267	0.176	0.037	0.007	0.264	0.009	0.12	0.18	0.001	0.001	0.001	0.004	0.001	0.001	0.167	0.525	0.003	0.003	0.361	0.033	0.008	0.001	0.015	0.001	0.018	0.001	0.451	0.461	0.001	0.001	0.109	0.174	0.001	0.001	0.001
Oleur061Scf8009g06015.1	20.612	up	1.133	23.36	0.18049	4.54597	0.614	0.246	3.902	8.816	8.275	0.278	14.753	14.712	3.119	3.137	23.399	1.311	2.026	0.154	26.401	25.697	0.297	2.128	0.006	0.022	16.931	17.788	29.545	1.991	11.597	20.336	0.001	0.001	1.036	0.444	0.304	0.007	60.521	24.338	9.348	46.952	3.833	4.285	1.547	0.119	10.081	14.496	0.001
Oleur061Scf0477g00016.1	20.564	up	0.223	4.591	-2.16334	2.19874	0.001	0.095	0.006	0.001	5.009	4.847	4.607	4.399	0.001	0.001	6.066	4.041	2.579	4.112	5.288	5.793	0.032	0.001	3.009	0.033	6.579	8.41	6.104	5.867	0.006	0.001	0.082	0.101	0.001	0.001	0.001	0.25	4.988	1.343	4.227	3.43	5.8	4.964	0.001	0.001	8.021	6.364	5.97
Oleur061Scf2305g00005.1	20.505	up	0.158	3.246	-2.6593	1.69865	0.001	0.004	0.001	0.001	4.237	4.377	7.169	1.167	0.004	0.001	2.642	2.752	0.689	4.964	2.384	4.196	2.449	2.487	2.988	0.005	0.001	0.004	3.607	2.956	0.185	0.067	1.421	0.964	7.525	3.053	0.001	0.637	0.045	0.001	4.54	2.445	0.001	0.004	3.281	2.388	3.115	4.671	0.001
Oleur061Scf3499g01002.1	20.461	up	0.322	6.598	-1.63282	2.722	7.425	5.352	0.661	0.214	0.001	0.159	12.513	14.534	0.001	0.001	5.437	5.816	1.857	0.001	6.385	5.197	14.907	9.305	0.982	0.001	12.565	10.203	0.04	0.03	0.001	0.006	0.2	0.243	0.001	0.001	3.832	5.763	0.862	1.781	7.236	7.892	4.374	6.529	2.03	1.531	5.192	9.709	2.969
Oleur061Scf0554g05027.1	20.42	up	0.005	0.099	-7.68311	-3.33114	0.004	0.001	0.001	0.003	0.001	0.003	0.004	0.001	0.001	0.001	0.029	0.116	0.006	0.008	0.371	0.271	0.001	0.001	0.003	0.013	0.001	0.001	0.107	0.523	0.001	0.001	0.001	0.001	0.001	0.001	0.156	0.019	0.162	0.001	0.037	0.026	0.001	0.001	0.041	0.037	0.004	0.001	0.001
Oleur061Scf0936g01021.1	20.399	up	0.16	3.264	-2.64398	1.70651	0.001	0.001	0.216	0.808	0.001	0.005	1.791	2.759	1.21	3.132	4.649	4.025	3.904	9.009	2.822	4.288	0.001	0.001	7.166	3.17	5.599	3.711	3.487	3.127	0.001	0.784	0.001	0.001	1.242	1.061	0.001	0.63	1.091	0.001	3.222	2.911	0.006	0.001	0.001	0.001	4.491	5.656	5.516
Oleur061Scf0243g00023.1	20.376	up	0.462	9.415	-1.11392	3.2349	0.021	0.021	0.022	0.006	4.112	3.767	9.748	10.453	0.022	0.006	7.43	5.103	9.263	6.68	10.436	9.703	0.024	0.005	0.001	0.006	10.774	11.522	10.085	9.683	10.397	8.342	0.027	0.016	0.06	0.007	12.073	0.676	9.861	2.008	9.981	7.773	0.017	0.026	9.652	9.022	14.079	9.94	5.327
Oleur061Scf1701g01035.1	20.367	up	1.117	22.76	0.16023	4.50841	0.639	0.126	0.231	0.023	19.673	0.813	12.786	10.364	0.115	0.49	87.969	9.871	0.488	1.518	36.449	31.093	0.16	0.054	0.416	0.525	21.656	35.823	42.257	0.122	23.266	44.873	0.185	0.005	0.092	0.09	22.277	0.179	71.101	125.895	8.389	28.223	0.368	0.251	0.049	0.285	0.221	15.107	0.06
Oleur061Scf8760g00014.1	20.297	up	1.085	22.032	0.11831	4.46151	0.001	0.006	0.001	0.006	23.369	17.024	41.113	26.228	10.073	15.257	64.55	34.79	12.241	34.105	16.585	27.786	24.392	28.067	48.537	1.552	11.477	11.804	0.006	0.001	27.978	29.165	0.007	0.001	0.005	0.006	26.741	11.059	18.276	27.643	26.471	19.314	11.066	10.316	0.001	0.031	9.804	14.383	19.165
Oleur061Scf2212g00012.1	20.285	up	0.009	0.176	-6.8513	-2.50893	0.005	0.001	0.001	0.001	0.859	0.012	0.001	0.001	0.001	0.001	0.001	0.001	0.012	0.001	0.289	0.022	0.035	0.015	0.065	0.001	0.398	0.391	0.334	0.015	0.597	0.343	0.001	0.001	0.001	0.001	0.001	0.001	0.012	2.503	0.526	0.28	0.042	0.018	0.001	0.001	0.461	0.832	0.001
Oleur061Scf0968g00013.1	20.273	up	0.043	0.869	-4.54449	-0.203	0.001	0.001	0.001	0.001	7.641	4.324	0.009	2.06	0.001	0.001	0.487	5.517	1.735	4.056	0.307	4.705	0.001	0.001	0.001	0.001	6.559	0.582	5.84	0.348	0.001	0.001	0.001	0.001	0.001	0.001	0.001	0.001	2.51	0.04	0.526	0.75	1.923	0.083	0.008	2.576	5.839	2.16	0.517
Oleur061Scf1166g11020.1	20.246	up	0.04	0.8	-4.66068	-0.32106	0.011	0.004	0.001	0.011	0.537	0.442	0.022	0.041	0.047	0.047	0.308	0.177	0.077	0.13	0.756	2.646	0.001	0.004	0.048	0.005	0.433	0.464	0.015	0.02	0.327	0.387	0.001	0.026	0.004	0.011	0.023	0.004	0.143	0.255	0.663	0.309	0.204	0.372	0.582	0.185	1.014	0.176	0.054
Oleur061Scf6443g01055.1	20.224	up	0.06	1.215	-4.057	0.28106	0.001	0.001	0.006	0.006	3.652	1.233	3.377	2.996	0.001	0.001	0.008	0.006	0.284	2.558	2.069	1.318	0.001	0.001	0.032	2.414	0.178	0.007	1.875	1.832	0.842	2.607	0.006	0.001	0.001	0.041	0.001	0.001	4.532	3.562	0.322	2.478	0.008	0.006	0.183	1.407	0.007	0.055	2.238
Oleur061Scf0251g02003.1	20.223	up	0.191	3.872	-2.38497	1.95302	0.03	0.511	0.14	0.029	8.729	8.567	1.029	1.91	0.07	0.491	0.001	0.019	3.429	8.939	11.241	10.01	0.006	0.127	0.005	0.008	2.577	2.669	10.666	16.658	0.643	0.892	0.083	0.548	0.006	0.148	0.027	1.786	0.573	0.389	1.749	1.142	0.001	0.001	0.026	2.216	0.001	0.001	0.001
Oleur061Scf3932g00030.1	20.215	up	0.289	5.852	-1.78859	2.54883	4.929	2.144	8.619	5.974	0.001	0.878	0.006	0.016	8.705	6.77	0.107	0.062	5.021	0.001	3.832	6.612	0.001	0.006	0.001	2.189	4.232	5.788	3.526	7.545	2.708	3.117	3.916	2.171	4.117	1.178	8.694	0.524	0.219	0.007	7.844	5.899	0.005	0.001	5.761	4.607	0.001	0.001	0.001
Oleur061Scf8784g03039.1	20.203	up	0.174	3.522	-2.52011	1.81639	0.888	0.746	0.001	0.001	1.064	1.071	3.597	2.589	0.98	0.139	2.257	1.944	2.037	2.443	3.404	3.278	0.006	0.001	0.001	0.188	2.906	2.378	2.808	2.313	0.425	0.313	0.001	0.005	1.015	0.918	1.747	0.023	2.449	0.02	3.483	3.959	0.004	0.001	2.3	3.181	2.56	0.264	3.369
Oleur061Scf2480g00007.1	20.164	up	0.013	0.256	-6.29885	-1.9651	0.001	0.001	0.001	0.001	0.314	0.305	0.001	0.043	1.535	4.37	0.001	0.001	1.513	0.173	0.248	0.237	0.001	0.001	0.001	0.001	0.001	0.001	0.001	0.001	0.375	0.329	0.001	0.001	3.186	0.039	0.001	0.052	0.327	0.05	0.242	0.302	0.313	2.823	0.34	0.049	0.001	0.001	0.303
Oleur061Scf3669g00013.1	20.16	up	0.027	0.552	-5.19142	-0.85795	0.001	0.045	0.017	0.001	0.014	0.118	0.005	0.001	0.015	0.001	0.001	0.014	0.036	0.554	0.609	0.758	0.057	0.001	0.063	0.567	0.001	0.015	0.238	0.099	0.01	0.038	0.001	0.012	0.24	0.001	0.434	0.017	0.114	0.213	0.272	0.736	0.003	0.026	0.319	0.022	0.019	0.018	0.005
Oleur061Scf1746g00002.1	20.144	up	0.096	1.935	-3.3798	0.95254	0.005	0.005	0.001	0.013	0.001	0.103	2.414	2.52	0.001	0.004	0.003	0.05	1.167	0.014	2.42	1.401	1.377	1.438	0.235	0.006	1.958	2.28	0.001	0.005	0.001	0.001	2.803	0.95	0.004	0.033	2.17	1.428	3.802	0.503	1.992	2.077	1.345	1.125	2.718	2.891	1.805	2.659	0.111
Oleur061Scf0213g01009.1	20.141	up	1.909	38.447	0.93269	5.2648	11.083	12.411	0.001	0.001	5.573	5.181	6.471	8.162	0.022	0.023	18.34	27.027	16.074	34.327	25.491	40.36	0.001	0.001	4.346	0.006	18.377	23.95	32.947	37.815	23.983	16.875	0.001	0.001	6.356	7.896	5.468	0.63	7.46	2.878	33.524	63.352	24.271	13.214	23.191	16.941	8.768	12.134	17.249
Oleur061Scf0288g04008.1	20.13	up	0.091	1.835	-3.45568	0.87566	0.001	0.001	4.027	2.971	0.001	0.001	0.033	0.001	0.001	0.001	2.138	3.014	0.799	2.555	1.187	1.48	0.001	0.001	0.001	0.001	5.197	2.773	5.471	22.44	10.007	5.651	0.005	0.001	1.601	1.456	0.001	0.124	0.001	0.001	6.927	0.931	13.797	11.224	1.568	6.312	0.109	0.986	2.781
Oleur061Scf0126g03014.1	20.118	up	0.054	1.078	-4.22183	0.10861	0.001	0.001	0.001	0.001	0.29	0.033	0.001	0.001	0.001	0.004	0.294	0.601	0.001	0.637	0.317	2.003	0.632	0.13	0.001	0.017	0.206	0.314	1.345	0.734	0.097	0.267	0.001	0.001	0.223	0.206	0.001	0.011	0.001	0.315	1.604	1.328	1.582	1.846	0.001	0.001	0.004	0.015	1.042
Oleur061Scf7752g00004.1	20.112	up	0.409	8.226	-1.28978	3.04027	0.001	0.001	6.841	5.136	12.821	10.827	0.066	0.025	0.004	0.001	3.658	4.609	0.004	0.103	3.634	4.121	19.414	23.927	6.314	16.22	16.834	16.948	0.001	0.004	6.124	4.93	0.001	0.001	0.001	0.001	12.825	12.711	12.805	4.034	13.16	23.243	18.803	29.267	29.717	21.391	26.875	22.747	0.001
Oleur061Scf0929g03024.1	20.112	up	0.451	9.076	-1.14794	3.1821	3.526	2.413	5.856	4.571	3.983	4.072	0.001	0.001	1.513	0.992	2.771	1.821	5.434	15	8.223	7.855	0.001	0.023	0.001	1.681	0.167	0.181	9.217	8.277	1.953	1.784	2.172	1.221	0.136	0.172	0.007	1.914	4.416	0.12	10.816	9.714	0.122	0.006	2.15	1.888	11.683	15.291	0.902
Oleur061Scf7534g00004.1	19.987	up	0.022	0.436	-5.52002	-1.19902	0.001	0.001	0.005	0.001	3.595	1.889	0.006	0.001	0.017	0.519	0.021	0.024	2.767	5.731	0.132	0.136	0.001	0.001	0.001	0.001	0.023	0.001	0.001	0.001	0.372	0.396	0.001	0.004	0.001	0.001	2.177	0.001	0.023	0.279	1.026	1.951	0.017	0.006	0.001	0.001	0.174	1.469	0.02
Oleur061Scf2961g00001.1	19.952	up	0.164	3.277	-2.60598	1.71255	0.006	0.001	0.001	0.001	1.354	1.097	0.007	1.929	0.001	0.001	2.693	1.517	2.668	4.254	3.72	3.906	0.001	0.006	1.961	0.001	4.067	4.52	8.427	7.955	2.712	3.821	0.021	0.001	0.001	0.001	2.547	0.001	4.793	0.213	3.253	2.441	0.001	0.028	0.001	0.001	4.951	3.136	0.034
Oleur061Scf2073g00010.1	19.936	up	0.043	0.863	-4.53059	-0.21328	0.001	0.001	0.001	0.001	0.022	0.006	1.698	0.959	0.001	0.001	0.027	0.064	0.02	0.001	0.75	1.618	1.618	0.397	0.321	0.001	1.529	1.39	0.001	0.003	0.021	0.016	0.001	0.001	0.104	0.159	1.113	0.021	0.601	0.023	1.031	0.442	1.177	0.026	0.05	0.736	0.638	1.595	0.005
Oleur061Scf7640g00003.1	19.914	up	0.029	0.58	-5.10272	-0.78701	0.001	0.166	0.029	0.03	0.026	0.032	0.001	0.71	0.754	0.902	0.097	0.096	0.005	0.001	0.167	0.682	0.194	0.026	0.006	0.001	0.198	0.007	0.038	0.114	0.03	0.022	1.279	0.139	0.672	0.044	0.007	0.006	0.127	0.153	1.244	0.796	0.033	0.001	0.028	0.006	0.007	0.912	0.001
Oleur061Scf0745g00011.1	19.89	up	0.014	0.273	-6.18616	-1.87217	0.006	0.001	0.001	0.001	0.001	0.111	0.007	0.026	0.678	0.001	0.032	0.006	0.035	0.028	1.614	0.801	0.006	0.001	0.153	0.211	0.735	0.026	0.024	0.023	0.682	0.682	0.128	0.023	0.001	0.006	0.008	0.006	0.936	0.103	0.03	0.144	0.1	0.008	0.001	0.001	0.001	0.006	0.009
Oleur061Scf0432g00006.1	19.771	up	0.266	5.253	-1.91215	2.39321	0.001	0.001	3.83	3.423	8.596	7.414	0.001	0.001	3.89	3.27	4.389	2.509	0.585	1.498	7.956	8.431	7.456	4.042	0.001	0.001	0.001	0.001	2.519	2.879	11.582	7.013	0.001	0.001	0.001	0.001	0.001	0.118	0.953	0.001	2.625	4.325	7.281	11.248	5.1	8.743	5.204	10.282	2.735
Oleur061Scf3669g00014.1	19.711	up	0.033	0.655	-4.9106	-0.6096	0.06	0.016	0.005	0.006	0.001	0.32	0.001	0.018	0.005	0.001	0.191	0.627	0.961	1.696	0.801	0.772	0.028	0.019	0.014	0.006	0.064	0.213	0.001	0.001	0.001	0.001	0.016	0.001	0.019	0.001	2.065	0.017	0.876	0.006	0.949	0.315	0.004	0.059	0.005	0.305	0.004	0.001	0.004
Oleur061Scf7863g00002.1	19.656	up	0.108	2.127	-3.20843	1.08853	0.02	0.072	0.005	0.005	0.025	0.098	0.961	0.512	0.02	0.004	0.074	0.064	0.105	0.404	3.92	1.984	0.073	0.059	0.071	0.119	2.965	2.604	3.394	3.24	2.753	3.149	0.111	0.4	0.019	0.018	0.868	0.419	0.017	0.091	1.608	1.636	0.013	0.005	0.074	0.566	1.233	1.06	0.017
Oleur061Scf6020g02057.1	19.655	up	0.021	0.419	-5.5516	-1.25474	0.104	0.02	0.738	0.023	0.025	0.125	0.001	0.105	0.018	0.038	0.021	0.001	0.018	0.021	0.598	0.609	0.109	0.028	0.006	0.001	0.001	0.027	0.026	0.001	0.546	0.024	0.001	0.001	0.013	0.005	0.035	0.001	0.086	0.019	0.171	0.494	0.029	0.007	0.024	0.182	0.001	0.029	0.021
Oleur061Scf6046g00014.1	19.53	up	0.148	2.892	-2.75538	1.53229	0.022	0.001	0.023	0.001	0.001	0.458	3.24	2.182	0.001	0.001	0.001	0.001	2.154	5.582	2.402	2.079	3.473	3.023	2.035	0.813	3.599	3.746	2.773	2.582	3.203	3.524	0.005	0.001	1.614	1.391	6.411	2.769	0.001	0.001	4.98	2.814	4.259	1.681	1.548	3.341	2.97	2.426	0.02
Oleur061Scf9160g11010.1	19.494	up	0.029	0.57	-5.09561	-0.81064	0.001	0.001	0.001	0.005	0.102	0.51	0.001	0.07	0.001	0.004	0.006	0.387	1.89	0.084	0.627	0.656	0.197	0.076	0.107	0.001	0.611	0.542	0.001	0.001	0.355	0.445	0.018	0.821	0.019	0.023	0.135	0.005	0.935	0.005	0.087	2.949	0.381	0.15	0.001	0.001	0.025	0.007	0.001
Oleur061Scf1127g05028.1	19.482	up	0.074	1.45	-3.74845	0.53564	0.001	0.001	0.001	0.02	2.347	0.666	1.418	1.618	0.001	0.001	1.696	0.663	1.863	0.984	1.412	1.202	1.296	0.786	0.001	0.001	0.813	0.136	4.654	4.286	1.339	0.523	0.001	0.001	0.02	0.005	2.264	0.001	3.137	0.534	1.106	2.352	0.001	0.001	0.972	2.165	0.038	1.299	1.1
Oleur061Scf2560g00004.1	19.444	up	0.53	10.3	-0.91666	3.36462	0.006	0.302	0.005	0.093	0.005	0.071	10.212	11.254	0.004	0.004	8.511	7.895	9.682	10.955	10.873	10.132	0.914	1.142	0.082	0.001	0.329	0.067	8.27	9.526	13.196	9.145	0.014	0.194	0.09	0.082	0.005	0.022	11.436	1.498	9.966	10.253	9.134	7.128	8.485	7.036	13.221	10.504	0.018
Oleur061Scf7448g00011.1	19.422	up	0.178	3.466	-2.48655	1.79314	0.001	0.001	0.223	0.045	6.693	1.913	0.313	3.007	0.005	0.001	1.939	0.039	0.028	1.204	2.789	4.579	2.945	0.035	2.028	0.001	6.075	2.147	2.545	0.81	3.822	1.871	0.523	0.001	0.006	0.006	3.047	0.001	5.942	2.55	4.235	2.667	3.698	0.039	0.932	0.635	2.93	4.363	0.131
Oleur061Scf1662g03017.1	19.412	up	0.386	7.494	-1.37327	2.90564	0.001	0.001	0.001	0.007	9.843	21.495	14.75	9.919	0.197	0.001	10.349	11.934	10.019	14.9	8.566	3.972	0.001	0.001	14.607	5.883	14.649	13.18	9.585	18.998	0.001	0.293	0.32	4.066	0.001	0.001	0.06	13.936	3.757	0.042	10.767	8.607	4.845	5.721	0.001	0.001	9.54	15.431	21.511
Oleur061Scf2094g02003.1	19.4	up	0.201	3.907	-2.3119	1.96612	10.763	13.026	0.001	0.001	1.913	0.787	0.001	0.001	0.001	0.001	0.005	0.005	0.019	1.247	2.185	0.716	0.001	0.001	0.024	9.028	1.639	1.799	1.651	1.638	9.039	10.518	0.001	0.006	0.001	0.001	0.001	0.001	11.442	1.74	11.525	12.933	11.272	14.497	17.193	15.654	0.199	0.798	13.586
Oleur061Scf4168g00005.1	19.4	up	0.014	0.274	-6.1445	-1.86651	0.001	0.004	0.001	0.023	0.01	0.037	0.018	0.001	0.021	0.005	0.012	0.003	0.053	0.249	0.571	0.661	0.004	0.011	0.001	0.001	0.069	0.229	0.491	0.277	0.165	0.224	0.001	0.005	0.332	0.427	0.005	0.06	0.122	0.055	0.063	0.24	0.003	0.001	0.001	0.044	0.014	0.001	0.041
Oleur061Scf3403g05013.1	19.357	up	2.442	47.263	1.28779	5.56264	1.594	1.346	1.628	1.06	0.672	0.489	0.027	0.458	0.149	0.495	7.374	13.866	23.944	100.17	66.809	54.424	1.628	0.037	0.835	0.006	1.297	1.487	72.348	26.545	29.127	38.8	5.489	0.13	0.001	0.001	0.276	2.9	32.353	7.529	78.687	17.441	0.081	0.006	16.973	27.656	73.146	111.032	8.8
Oleur061Scf2974g03024.1	19.357	up	0.37	7.171	-1.43261	2.84218	3.608	5.417	0.07	0.384	10.589	6.039	0.001	0.001	0.076	0.398	0.28	0.057	0.039	0.001	6.425	7.185	0.009	0.009	5.067	1.164	6.032	10.915	7.506	7.668	0.001	1.897	3.55	0.589	0.059	0.037	0.242	0.061	10.556	4.129	6.063	9.447	0.047	5.025	4.069	0.713	0.08	0.011	0.001
Oleur061Scf8144g00033.1	19.304	up	0.133	2.571	-2.90841	1.36245	0.001	0.001	0.006	0.001	4.074	3.277	5.64	8.309	4.132	5.096	7.023	3.539	1.428	3.828	2.625	3.429	0.001	0.001	0.201	0.001	1.905	2.048	1.318	2.422	4.037	3.03	0.001	0.001	0.001	0.001	0.001	0.006	0.001	2.062	2.215	2.191	3.48	4.421	0.16	0.174	3.849	3.289	1.69
Oleur061Scf3259g00005.1	19.196	up	0.004	0.077	-7.96393	-3.70114	0.001	0.001	0.007	0.022	0.001	0.001	0.001	0.001	0.001	0.001	0.001	0.001	0.001	0.001	0.023	0.074	0.022	0.023	0.001	0.029	0.006	0.02	0.001	0.001	0.001	0.001	0.001	0.001	0.001	0.02	0.001	0.001	0.001	0.022	0.026	0.795	0.022	0.137	0.001	0.022	0.022	0.095	0.001
Oleur061Scf1024g01005.1	19.195	up	0.173	3.317	-2.53272	1.72996	0.001	0.001	0.001	0.001	6.038	5.375	5.217	5.067	0.001	0.258	0.016	0.001	4.034	7.03	3.238	2.374	6.39	2.917	0.001	0.001	3.708	4.298	2.727	3.165	1.478	1.86	3.868	5.866	0.001	0.001	0.001	0.015	1.309	4.389	5.368	2.934	0.017	0.001	3.99	4.236	4.839	7.205	3.88
Oleur061Scf6780g00006.1	19.194	up	0.169	3.239	-2.56717	1.69542	0.004	0.001	0.017	0.017	4.104	3.936	4.153	3.667	0.014	0.033	4.238	4.056	2.322	1.167	3.566	2.567	0.014	0.004	5.304	0.032	5.072	5.574	0.219	0.351	0.058	0.905	0.001	0.003	0.012	0.014	0.004	0.053	0.103	3.631	3.75	3.204	5.036	3.282	0.015	0.018	4.285	4.055	0.012
Oleur061Scf7947g00004.1	19.189	up	0.04	0.772	-4.63521	-0.37299	0.021	0.018	0.019	0.017	0.005	0.072	0.001	0.001	0.018	0.07	0.015	0.015	0.001	0.7	0.221	4.232	0.001	0.001	0.416	0.006	0.073	0.734	12.489	0.071	0.023	1.855	0.242	0.015	0.938	0.979	0.001	0.06	0.095	0.005	0.203	1.869	0.019	0.001	0.019	0.459	0.728	0.887	0.018
Oleur061Scf7268g00015.1	19.138	up	0.137	2.615	-2.87144	1.38699	0.035	1.635	0.001	0.001	0.245	0.019	0.001	0.001	3.173	3.949	3.076	2.072	1.379	0.025	3.033	2.718	0.001	0.001	0.001	0.17	3.243	2.226	2.815	1.611	0.001	0.005	1.112	1.537	0.001	0.001	0.028	1.349	1.071	0.001	1.304	4.353	0.969	0.866	1.981	1.95	3.414	4.088	0.001
Oleur061Scf2499g01021.1	19.092	up	0.295	5.625	-1.763	2.49197	0.109	0.74	2.204	4.259	0.001	0.017	3.706	2.857	0.488	0.812	0.015	0.005	3.702	2.62	7.87	6.604	3.8	4.571	0.018	1.483	0.005	0.001	2.562	3.996	0.604	1.443	0.001	0.005	0.569	0.595	0.953	0.215	3.597	4.857	3.775	5.104	0.167	0.005	0.211	0.717	0.006	0.001	0.392
Oleur061Scf9146g06010.1	19.085	up	0.099	1.886	-3.33913	0.91529	1.435	0.254	2.796	3.701	0.001	0.001	7.043	9.491	5.1	2.224	0.757	1.331	1.153	0.001	1.624	2.217	0.001	0.001	0.001	0.001	0.001	0.001	2.515	3.037	0.001	0.032	2.109	2.24	0.001	0.001	0.001	0.001	2.869	1.446	1.619	2.17	0.001	0.001	1.878	5.953	2.523	1.277	1.54
Oleur061Scf7677g02011.1	18.998	up	0.004	0.08	-7.89345	-3.6456	0.001	0.001	0.001	0.001	0.001	0.044	0.001	0.001	0.004	0.001	0.001	0.004	0.004	0.262	0.025	0.418	0.001	0.001	0.001	0.001	0.019	0.005	0.541	0.822	0.022	0.021	0.001	0.001	0.001	0.005	0.021	0.001	0.919	0.043	0.055	0.07	0.001	0.001	0.001	0.001	0.001	0.001	0.627
Oleur061Scf8992g00005.1	18.99	up	0.475	9.012	-1.07545	3.17179	0.004	0.004	2.202	2.43	0.046	0.528	1.281	2.21	0.005	0.001	5.782	5.214	2.389	8.502	13.448	10.5	0.004	0.015	0.004	1.999	8.278	8.513	9.554	9.82	5.227	4.575	0.011	0.004	0.01	0.004	0.001	0.199	0.908	2.314	6.233	7.493	2.263	2.136	0.012	0.005	4.06	4.262	3.37
Oleur061Scf3339g00004.1	18.985	up	0.066	1.259	-3.91434	0.33247	0.081	0.026	0.001	0.001	4.034	3.681	3.266	4.255	3.236	3.059	0.004	0.001	2.551	0.001	0.58	0.858	0.001	0.017	0.021	0.001	1.794	2.084	0.001	0.015	4.235	4.374	0.001	0.001	0.001	0.001	0.001	0.217	2.094	3.865	2.864	1.764	0.014	0.006	2.399	2.923	3.337	3.551	0.001
Oleur061Scf5226g00007.1	18.957	up	1.844	34.96	0.88296	5.12762	3.801	8.48	11.048	14.661	37.252	28.2	0.029	0.268	7.338	7.771	0.462	0.05	19.885	14.553	34.586	54.535	0.623	0.119	0.001	3.399	13.98	17.35	14.555	18.497	0.076	6.308	10.342	4.99	6.419	10.514	6.655	1.665	18.829	10.056	30.725	25.776	22.328	12.011	1.728	0.817	1.499	2.394	11.375
Oleur061Scf4308g00004.1	18.935	up	0.091	1.72	-3.46028	0.78276	0.001	0.242	0.001	0.001	0.014	0.016	1.693	0.001	0.114	0.409	1.131	1.039	1.509	2.362	2.373	0.9	0.004	0.001	1.271	0.02	0.519	0.436	2.11	2.305	1.352	0.062	0.067	0.001	0.001	0.013	0.001	0.014	0.139	0.117	2.023	2.027	0.001	0.005	1.359	1.211	0.904	1.159	1.166
Oleur061Scf6823g00025.1	18.926	up	0.035	0.666	-4.82918	-0.58683	0.035	0.006	0.001	0.04	0.001	0.528	0.001	0.035	0.004	0.057	0.006	0.001	0.005	0.001	0.31	0.252	0.149	0.006	0.035	0.023	1.451	2.486	0.174	0.006	0.007	0.16	0.142	0.186	0.017	0.02	0.001	0.06	0.03	0.007	1.497	1.683	0.044	0.213	0.925	1.128	0.059	0.32	0.043
Oleur061Scf1084g00008.1	18.894	up	0.136	2.574	-2.87611	1.36375	3.29	2.958	0.246	0.22	0.001	0.007	1.543	4.242	0.001	0.121	0.001	0.001	0.908	2.034	4.333	4.378	0.032	0.63	0.236	0.001	1.55	0.174	0.989	1.952	0.006	0.024	0.197	0.235	0.033	0.227	0.037	0.212	0.536	0.143	1.864	1.24	0.241	1.55	14.836	13.332	0.197	0.17	0.203
Oleur061Scf1956g01034.1	18.823	up	0.251	4.728	-1.99321	2.24129	6.087	7.904	0.001	0.001	0.006	0.178	41.183	75.651	5.425	2.75	5.916	0.235	3.912	2.549	11.953	3.628	0.001	0.001	0.006	0.001	3.182	1.675	17.331	18.627	15.549	8.016	0.001	0.006	1.444	0.408	0.001	0.001	25.12	2.062	3.407	3.382	1.897	3.033	3.972	8.695	5.321	0.254	0.001
Oleur061Scf6476g00014.1	18.783	up	0.509	9.565	-0.97359	3.25778	0.364	4.648	1.697	1.297	7.249	6.811	0.706	5.365	8.17	5.815	1.951	2.129	12.026	12.066	7.13	10.102	5.328	6.117	0.007	0.001	0.043	0.243	0.305	0.033	0.123	2.179	3.052	0.361	5.485	0.087	0.01	0.429	7.057	0.24	10.588	10.977	4.542	5.25	16.58	11.772	0.046	0.042	0.383
Oleur061Scf8457g01013.1	18.771	up	0.06	1.134	-4.04941	0.18107	0.005	0.001	0.005	0.022	5.781	3.76	0.001	0.001	0.014	0.015	1.398	1.119	1.672	2.249	1.064	0.952	0.005	0.001	0.418	0.707	0.001	0.001	3.12	4.516	1.919	2.05	0.014	0.001	0.001	0.001	0.021	2.889	0.359	0.004	2.006	0.813	0.001	0.005	0.58	1.407	1.023	1.756	0.001
Oleur061Scf0685g02039.1	18.759	up	0.696	13.052	-0.5233	3.70623	0.779	0.527	0.226	0.3	0.969	2.819	1.178	0.336	0.232	0.998	0.594	0.271	8.385	27.381	12.73	12.46	0.331	0.049	0.335	0.294	0.572	0.377	8.394	20.619	11.963	7.751	0.956	0.106	0.013	0.016	0.449	0.932	13.558	1.828	12.683	14.427	0.497	0.52	15.517	10.253	9.583	13.213	0.293
Oleur061Scf1164g00001.1	18.747	up	0.1	1.874	-3.32239	0.90623	1.701	0.728	0.156	0.78	1.323	1.098	0.001	0.001	0.118	2.259	0.001	0.001	0.483	0.212	2.218	3.194	0.035	0.02	0.988	0.042	0.001	0.001	1.726	0.939	0.427	0.645	1.32	0.594	1.668	0.031	0.005	0.024	0.372	2.11	1.367	1.273	0.001	0.006	1.042	0.96	0.007	0.006	0.604
Oleur061Scf0626g08004.1	18.707	up	0.428	7.998	-1.22582	2.99972	0.001	0.001	4.42	5.877	12.204	11.434	7.644	5.447	0.001	0.001	4.395	4.84	9.262	12.764	10.382	8.326	0.001	0.001	13.043	1.147	6.605	5.271	4.247	3.896	0.004	1.202	0.001	0.001	0.069	0.005	3.446	0.103	6.323	0.624	6.017	7.869	11.15	11.863	3.676	7.049	14.289	12.446	6.057
Oleur061Scf7759g00019.1	18.667	up	0.017	0.325	-5.8444	-1.62191	0.014	0.045	0.22	0.287	0.001	0.001	3.588	2.577	0.048	0.227	2.135	4.158	0.341	0.01	0.809	0.233	0.001	0.007	0.001	0.005	0.001	0.001	0.03	0.683	0.003	0.003	0.468	0.275	0.001	0.001	0.001	0.001	0.448	0.001	0.556	0.106	0.001	0.001	0.881	0.183	0.001	0.001	0.001
Oleur061Scf0090g02018.1	18.626	up	0.143	2.668	-2.80358	1.41572	2.905	3.813	0.005	0.004	0.011	0.02	0.098	0.028	0.001	0.001	2.681	2.041	1.439	0.018	3.947	2.948	0.004	0.013	4.89	3.188	3.039	1.783	3.45	3.066	0.001	0.347	0.001	0.001	4.723	4.106	3.402	3.058	3.333	2.996	2.428	1.794	0.012	0.026	0.012	0.005	1.69	2.004	0.015
Oleur061Scf1098g06026.1	18.624	up	1.665	31.006	0.7353	4.95445	1.281	13.303	11.408	3.628	5.061	3.714	92.204	2.002	0.001	0.022	4.194	1.268	0.071	9.669	21.918	83.221	2.462	0.017	10.651	0.006	6.943	13.22	156.313	12.091	3.253	35.645	13.687	3.239	5.825	2.893	0.04	0.156	5.817	65.823	13.394	37.826	1.656	1.597	0.001	0.001	6.04	9.865	17.953
Oleur061Scf0325g02008.1	18.601	up	0.142	2.633	-2.82066	1.39666	3.074	6.518	0.052	1.487	8.289	1.67	0.316	0.006	0.975	7.602	0.936	0.001	0.001	2.076	0.879	6.101	0.174	0.006	0.053	0.008	6.774	7.854	0.001	0.001	0.006	0.808	2.261	0.027	2.112	0.146	0.001	0.008	1.792	0.958	1.761	5.087	1.485	0.001	0.001	0.001	0.197	3.288	0.001
Oleur061Scf1057g13025.1	18.539	up	0.38	7.043	-1.3964	2.8161	0.001	0.006	0.001	0.001	0.006	0.006	26.531	20.336	0.006	0.031	30.737	20.203	8.999	0.076	3.33	3.594	14.753	12.033	0.341	0.001	15.447	16.734	0.006	0.006	23.741	23.457	0.125	0.023	0.006	0.006	0.001	0.006	14.955	3.488	12.29	16.725	0.001	0.001	0.001	0.001	9.133	9.908	0.084
Oleur061Scf1181g02006.1	18.518	up	0.017	0.323	-5.84188	-1.631	0.004	0.287	0.006	0.001	0.001	0.001	0.001	0.001	0.034	0.001	0.001	0.202	0.001	0.007	0.041	0.477	0.283	0.298	0.087	0.001	0.001	0.047	0.246	0.027	0.001	0.006	0.001	0.005	0.001	0.122	0.176	0.029	0.001	0.995	0.528	1.057	0.005	0.005	0.001	0.007	0.037	0.007	0.032
Oleur061Scf6314g00016.1	18.501	up	0.012	0.221	-6.38681	-2.17728	0.127	0.02	0.001	0.001	0.482	0.09	0.001	0.015	0.015	0.012	0.011	0.055	0.115	0.408	0.096	1.209	0.001	0.005	0.001	0.001	0.303	0.061	0.359	0.311	0.001	0.001	0.001	0.001	0.001	0.001	0.017	0.001	0.073	0.001	0.329	0.063	0.088	0.005	0.001	0.016	0.197	0.312	0.001
Oleur061Scf6733g00018.1	18.494	up	0.692	12.799	-0.53103	3.67801	8.96	11.676	0.001	0.001	8.1	9.277	8.18	9.033	10.283	9.654	12.53	7.454	8.926	12.096	11.782	8.637	15.943	14.205	0.001	19.475	15.167	12.672	9.881	11.141	0.001	4.193	0.001	0.001	10.489	8.678	6.096	0.686	11.315	6.338	14.9	17.702	0.001	0.001	6.892	7.785	8.769	9.17	0.001
Oleur061Scf0107g05011.1	18.485	up	0.027	0.502	-5.20262	-0.99427	0.137	2.38	0.008	0.134	0.006	0.005	2.151	0.001	0.001	0.038	0.027	0.005	0.001	0.005	0.103	2.309	0.001	0.001	1.043	0.184	0.006	0.001	0.534	0.021	0.033	0.19	0.033	0.001	0.984	0.1	0.001	0.001	0.115	0.886	0.152	1.757	0.001	0.001	0.001	0.001	0.185	1.113	0.024
Oleur061Scf6461g01017.1	18.464	up	0.107	1.981	-3.22082	0.98588	0.001	0.001	2.317	1.649	7.972	4.212	0.001	0.006	0.034	0.031	0.006	0.001	0.006	0.006	5.187	3.357	8.486	6.045	0.001	0.001	0.279	0.048	9.006	5.324	2.562	3.32	0.001	0.001	1.352	0.033	4.736	3.956	2.187	4.177	0.334	2.647	0.147	0.001	0.001	0.001	3.137	5.675	0.001
Oleur061Scf9170g03010.1	18.446	up	0.034	0.633	-4.86444	-0.65919	0.001	0.001	0.001	0.001	0.95	0.93	0.006	0.001	0.631	0.501	0.001	0.001	0.001	0.001	0.585	0.981	2.918	2.114	0.866	0.005	0.018	0.017	1.318	1.067	0.001	0.001	0.426	0.753	1.025	0.403	0.001	0.001	0.001	0.79	0.454	0.616	0.818	0.13	0.001	0.005	1.229	0.731	0.006
Oleur061Scf9145g03002.1	18.427	up	2.336	43.044	1.224	5.42776	0.534	2.8	0.001	0.001	20.451	19.305	0.017	0.001	6.354	4.137	27.33	26.145	9.668	11.89	42.806	42.933	4.284	3.038	9.864	32.149	14.319	15.816	0.001	0.001	32.016	57.354	10.56	6.685	11.928	13.164	0.005	0.021	0.487	0.011	31.37	59.547	9.907	4.997	4.629	2.624	14.759	24.317	22.415
Oleur061Scf2487g01026.1	18.293	up	0.106	1.932	-3.24291	0.95038	0.006	0.404	0.001	0.005	0.38	0.017	3.194	2.103	0.001	0.005	1.59	0.861	1.563	0.971	2.528	0.697	0.005	0.001	0.605	0.272	1.935	1.509	1.694	2.535	0.025	0.976	0.574	0.634	0.006	0.081	0.006	0.022	0.962	0.005	2.295	3.447	0.083	0.001	0.005	0.001	1.318	1.109	1.119
Oleur061Scf1341g00010.1	18.272	up	0.103	1.887	-3.27535	0.91625	0.288	0.215	3.951	2.08	0.001	0.001	0.065	0.272	3.561	1.321	1.135	0.337	0.254	2.857	1.471	1.223	3.603	3.055	3.849	0.463	0.001	0.001	0.035	0.149	2.763	0.229	0.001	0.001	0.033	0.007	0.377	0.035	1.444	0.032	2.111	3.341	0.001	0.001	4.138	2.027	0.56	0.224	1.836
Oleur061Scf3265g00001.1	18.25	up	0.116	2.114	-3.10967	1.08022	2.635	1.261	0.384	1.856	5.65	4.368	3.984	2.272	2.743	0.266	0.001	0.001	1.203	0.001	4.188	1.658	5.84	2.362	0.034	0.048	1.683	2.657	5.399	4.396	0.001	0.027	5.248	0.311	1.636	1.551	3.396	1.136	1.787	0.141	1.702	1.691	0.001	0.001	0.217	1.815	0.001	0.001	3.404
Oleur061Scf3407g02007.1	18.219	up	0.092	1.68	-3.4388	0.74858	0.001	0.001	0.001	0.001	1.453	2.224	0.001	0.001	8.388	6.439	9.03	8.058	1.391	1.576	0.821	1.957	0.001	0.001	0.001	0.001	1.991	0.979	6.157	9.42	0.001	2.074	0.005	0.001	0.001	0.001	0.001	0.001	0.07	0.001	2.261	2.195	0.724	0.867	2.645	1.631	0.323	1.695	3.44
Oleur061Scf6841g00025.1	18.217	up	1.79	32.6	0.83957	5.02681	3.785	6.438	33.062	29.913	38.613	32.212	0.001	0.004	0.004	0.02	5.457	9.305	10.08	24.738	32.547	47.84	6.15	6.929	13.572	0.006	7.832	9.576	7.566	10.979	15.543	9.118	0.001	0.001	28.142	35.305	0.007	1.306	6.476	0.001	22.513	32.222	9.798	6.934	11.779	9.026	37.413	37.914	7.857
Oleur061Scf9073g00001.1	18.214	up	1.022	18.611	0.03106	4.21808	3.6	4.39	0.001	0.001	17.894	16.662	4.591	6.52	4.599	3.778	4.634	3.782	2.218	11.407	14.362	12.242	0.528	2.116	5.452	0.046	16.859	13.314	9.667	8.618	8.858	6.04	7.132	6.753	0.001	0.001	0.001	10.337	22.319	0.757	21.692	31.457	7.991	6.948	5.727	4.701	5.733	7.788	0.006
Oleur061Scf0826g05003.1	18.214	up	0.116	2.106	-3.11242	1.07457	0.001	0.005	0.084	0.059	1.517	2.245	3.765	2.021	2.637	1.929	2.284	1.544	1.349	0.03	3.639	1.473	0.005	0.017	1.078	0.007	0.005	0.017	0.394	0.452	0.766	1.282	0.073	0.074	0.023	0.017	0.001	0.005	0.71	0.005	1.532	2.396	0.018	0.005	0.27	2.105	1.244	2.202	0.03
Oleur061Scf8992g00011.1	18.197	up	0.069	1.248	-3.86571	0.31998	0.221	0.028	0.115	0.021	0.001	0.001	0.001	0.001	0.001	0.005	2.609	5.866	0.582	0.91	1.344	0.991	0.023	0.001	0.001	0.042	0.796	1.111	2.383	0.854	1.587	2.953	0.007	0.032	0.001	0.001	0.001	0.205	0.03	0.006	1.291	1.412	0.007	0.001	0.025	0.129	1.068	1.074	1.219
Oleur061Scf0010g00030.1	18.175	up	0.162	2.941	-2.6274	1.5565	0.402	3.719	1.897	2.112	3.626	2.47	0.43	1.768	7.132	5.804	2.502	2.403	2.483	0.2	5.076	4.11	2.234	2.928	0.001	3.149	0.001	0.001	3.053	2.342	2.36	2.22	0.001	0.001	0.426	4.495	3.166	7.286	4.148	0.039	1.33	2.698	0.001	0.001	10.065	5.176	0.05	3.091	0.044
Oleur061Scf6485g01012.1	18.144	up	0.024	0.445	-5.3511	-1.16961	0.006	1.124	0.038	0.008	0.007	0.03	0.007	0.008	0.006	0.001	0.007	0.106	0.005	0.001	1.351	1.045	0.046	0.128	0.14	0.001	0.259	0.035	0.021	0.037	0.001	0.021	0.001	0.129	0.053	0.925	0.001	0.041	0.098	0.876	0.876	0.032	1.214	0.001	0.032	0.006	0.041	0.344	0.159
Oleur061Scf6507g02001.1	18.119	up	0.594	10.77	-0.7505	3.429	6.294	5.377	0.407	0.394	0.001	0.001	0.007	0.001	4.296	6.241	51.107	19.925	8.328	14.91	10.203	14.631	3.691	4.755	0.001	0.001	3.688	6.017	11.484	31.721	1.086	0.384	0.001	0.001	4.137	2.991	0.001	3.291	0.001	4.182	15.993	5.636	10.853	4.255	6.574	8.435	5.259	14.765	2.654
Oleur061Scf3082g12003.1	18.105	up	0.024	0.441	-5.35957	-1.18126	0.001	0.005	0.244	0.116	0.024	0.031	0.001	0.001	0.001	0.001	0.863	0.53	0.44	0.001	1.238	1.11	0.001	0.001	0.175	0.001	0.631	0.506	0.001	0.001	0.023	0.512	0.121	0.103	0.027	0.006	0.008	0.001	0.9	0.999	0.759	0.036	0.4	0.006	0.04	0.008	0.001	0.774	0.001
Oleur061Scf4260g00010.1	18.085	up	0.027	0.493	-5.19595	-1.01915	0.001	0.018	0.004	0.085	0.001	0.072	0.006	0.962	0.005	0.005	2.283	1.553	0.078	1.864	0.111	0.754	0.134	0.001	0.594	0.124	0.019	0.019	1.606	0.822	0.027	0.09	0.819	0.445	0.02	0.02	0.005	0.024	1.485	0.026	0.618	1.144	0.001	0.001	0.001	0.001	0.005	0.005	0.005
Oleur061Scf0155g02021.1	18.062	up	0.119	2.153	-3.06872	1.10621	1.874	1.404	2.594	3.488	0.005	0.004	3.923	6.321	8.838	5.348	0.735	0.548	0.745	0.005	2.239	1.984	0.001	0.001	0.005	0.001	0.001	0.005	2.55	4.401	0.155	0.888	3.16	1.964	0.017	0.001	0.001	0.001	1.008	0.594	1.731	2.793	0.001	0.005	2.688	5.97	1.371	2.373	2.416
Oleur061Scf1218g05001.1	18.041	up	0.186	3.351	-2.42876	1.74452	0.001	0.001	3.261	2.205	6.53	4.808	2.882	0.613	4.353	3.248	0.906	0.219	2.351	3.616	2.915	3.367	0.485	4.207	0.001	2.274	1.143	1.167	0.228	1.811	0.196	1.253	0.001	0.001	0.001	0.001	0.042	0.001	1.364	0.001	2.852	4.504	3.664	3.235	0.007	0.264	0.008	0.001	0.027
Oleur061Scf4703g00006.1	18.026	up	1.862	33.566	0.89688	5.06895	11.114	20.458	10.13	18.229	5.727	6.122	9.632	8.25	0.001	0.001	31.705	25.236	6.813	6.161	24.773	34.775	0.001	0.001	0.001	0.052	1.424	2.008	32.113	60.098	50.518	41.308	0.109	0.001	25.129	20.705	6.074	0.348	5.016	23.239	33.436	44.073	38.948	14.124	2.155	1.49	30.005	37.919	3.263
Oleur061Scf0538g01026.1	18.023	up	0.056	1.01	-4.15701	0.01482	0.2	2.097	0.279	0.784	0.001	0.001	1.155	0.909	0.001	0.001	3.379	2.23	0.011	0.015	1.891	0.34	0.021	0.022	0.001	1.025	0.564	0.035	0.025	0.001	1.673	0.743	0.217	0.487	0.001	0.001	0.001	0.114	2.722	0.178	1.137	1.426	0.001	0.001	0.001	0.001	0.899	1.286	1.097
Oleur061Scf7103g00021.1	18.015	up	0.015	0.266	-6.08173	-1.9106	0.047	0.003	0.122	0.044	0.007	0.074	0.012	0.065	0.016	0.009	0.021	0.238	0.088	0.008	0.124	1.819	0.203	0.02	0.014	0.012	0.001	0.154	0.021	0.012	0.008	0.053	0.001	0.037	0.008	0.001	0.004	0.008	0.001	0.001	0.085	0.262	0.024	0.01	0.003	0.009	1.216	0.029	0.009
Oleur061Scf1303g07025.1	17.992	up	0.146	2.631	-2.77358	1.39577	0.001	0.001	0.001	0.001	0.001	0.037	2.245	2.576	0.001	0.001	3.8	3.027	0.732	3.35	3.804	1.63	0.008	0.001	4.09	0.001	4.782	0.401	0.001	0.001	0.001	0.001	4.022	3.015	4.533	3.485	0.06	0.361	3.731	0.034	3.66	2.112	0.001	0.001	1.597	0.572	2.628	2.893	2.912
Oleur061Scf1362g02010.1	17.984	up	0.482	8.664	-1.05366	3.11498	0.001	0.007	0.001	0.001	17.808	15.426	0.001	0.006	10.021	15.641	11.078	4.158	5.429	0.009	11.376	5.879	0.001	0.007	0.009	6.093	8.051	8.401	0.399	0.011	11.764	7.892	0.163	0.001	0.001	0.001	9.314	0.032	8.231	12.74	13.062	6.45	9.9	8.672	15.883	18.483	9.417	7.012	8.662
Oleur061Scf1777g00039.1	17.973	up	0.076	1.357	-3.72737	0.4404	0.13	0.897	0.001	0.001	1.588	2.209	0.001	0.001	0.001	0.001	0.001	0.001	0.401	0.001	1.229	1.131	0.001	0.001	0.158	0.001	0.001	0.001	1.071	1.473	2.926	2.962	0.599	1.143	0.824	0.879	2.155	0.001	1.773	2.072	1.872	1.304	0.485	0.037	1.801	0.805	1.586	1.488	1.387
Oleur061Scf1584g00009.1	17.959	up	0.359	6.444	-1.47883	2.68786	0.001	0.001	0.001	0.001	0.021	0.511	7.13	8.309	9.469	68.289	2.365	1.179	2.41	10.788	5.289	8.976	11.146	19.434	0.001	0.001	9.011	6.777	34.956	7.728	2.153	13.589	0.001	0.001	0.825	2.718	15.232	0.001	28.384	2.525	5.513	6.588	0.001	0.001	0.039	0.146	6.508	7.138	1.035
Oleur061Scf8641g04006.1	17.911	up	0.056	1.009	-4.14937	0.01341	0.018	0.001	0.001	0.001	1.774	0.2	0.004	0.027	0.227	0.028	7.896	2.111	0.862	1.924	1.044	0.865	0.001	0.001	0.051	0.001	1.738	0.188	1.445	0.721	8.618	3.189	0.004	0.011	0.001	0.12	0.001	1.423	3.426	1.6	0.795	1.447	0.003	0.026	0.001	0.004	1.044	1.142	0.104
Oleur061Scf0354g00007.1	17.875	up	1.037	18.53	0.05191	4.21183	0.02	0.001	9.148	10.71	23.244	19.169	0.001	0.004	0.016	0.004	0.005	0.001	5.851	0.005	18.116	37.687	0.001	0.001	12.358	8.918	14.32	10.77	25.468	17.691	15.235	19.239	9.912	8.366	25.262	14.494	30.755	0.754	15.54	11.711	13.146	13.136	17.776	13.15	0.018	0.005	0.001	0.005	15.226
Oleur061Scf9128g01002.1	17.873	up	0.26	4.645	-1.94408	2.21567	2.227	3.597	1.525	5.991	0.167	1.161	5.756	4.017	6.758	6.794	0.001	0.001	0.017	1.302	5.163	2.096	7.776	5.169	0.819	4.816	1.447	3.341	0.001	0.019	4.107	3.5	0.001	0.001	8.211	13.219	0.001	8.126	5.088	4.309	5.713	7.531	1.379	1.47	5.746	2.964	2.345	2.984	0.005
Oleur061Scf0191g00024.1	17.858	up	0.273	4.884	-1.87061	2.28793	1.833	2.107	0.159	1.322	0.81	4.682	0.121	0.008	0.006	0.001	0.06	0.019	1.346	0.113	2.171	5.598	0.016	0.004	0.005	2.579	3.908	1.732	8.215	2.026	0.129	0.926	0.436	2.104	11.162	3.621	1.631	0.007	2.583	0.024	5.811	8.054	2.292	2.703	8.896	0.403	0.001	0.001	1.188
Oleur061Scf8335g00005.1	17.834	up	1.443	25.743	0.5295	4.68611	39.562	38.985	0.001	0.001	0.001	0.066	50.555	44.278	27.59	27.962	37.852	24.169	45.217	32.953	25.469	22.628	0.001	0.001	0.007	0.001	29.568	23.248	0.006	0.006	44.577	33.204	0.001	0.001	0.001	0.001	35.922	28.467	22.89	6.82	32.822	23.217	0.006	0.042	28.932	32.958	44.724	34.277	30.909
Oleur061Scf0350g01013.1	17.824	up	0.013	0.233	-6.25485	-2.09907	0.006	0.005	0.001	0.006	1.954	1.698	0.001	0.001	0.061	0.005	2.731	1.138	0.005	0.819	0.031	0.113	0.001	0.001	0.006	0.001	0.001	0.001	0.001	0.018	0.006	0.024	0.018	0.006	0.005	0.001	0.031	0.001	0.017	0.001	0.862	0.986	0.001	0.001	0.004	0.025	0.001	0.001	0.025
Oleur061Scf1505g00019.1	17.82	up	0.238	4.243	-2.07028	2.08519	0.02	0.117	1.521	0.004	5.139	4.809	0.001	0.001	0.083	0.004	3.481	1.962	0.943	6.797	2.661	5.947	0.133	0.024	0.015	0.005	0.867	0.235	11.77	7.301	0.023	0.094	0.001	0.653	0.258	0.018	2.072	0.014	0.786	0.006	6.014	3.406	3.901	3.116	0.021	0.001	9.837	5.041	6.318
Oleur061Scf9164g06015.1	17.817	up	0.127	2.257	-2.98055	1.17469	2.414	2.924	1.126	1.09	0.001	0.39	0.001	0.001	0.001	0.001	3.95	1.498	0.958	1.674	1.773	2.791	0.001	0.001	6.071	0.034	4.209	4.122	2.322	1.967	0.001	0.165	0.001	0.001	0.001	0.001	0.043	0.006	0.001	0.235	3.168	1.657	0.001	0.001	1.676	7.996	4.081	3.272	4.516
Oleur061Scf7849g00015.1	17.789	up	0.043	0.76	-4.54892	-0.396	0.004	0.005	0.005	0.001	0.949	1.194	0.666	0.221	0.017	0.084	0.022	0.343	0.142	0.356	1.09	0.477	0.027	0.339	0.504	0.046	0.025	0.051	0.75	0.736	0.019	0.086	0.027	0.005	0.037	0.001	0.945	0.018	0.334	0.345	0.499	1.286	0.099	0.001	1.23	0.393	0.024	0.033	0.001
Oleur061Scf7897g00014.1	17.726	up	1.347	23.872	0.42941	4.57723	16.513	10.897	0.001	0.001	31.95	21.25	34.118	38.483	0.001	0.001	15.558	16.86	18.209	17.711	25.709	41.051	0.001	0.001	30.88	10.108	13.358	17.199	10.701	12.15	15.057	20.21	0.001	0.001	30.292	33.407	0.001	20.195	16.626	18.405	20.504	15.007	22.884	32.196	0.001	0.001	16.693	14.976	10.167
Oleur061Scf1639g02023.1	17.706	up	0.127	2.245	-2.97965	1.16656	0.001	0.001	2.443	2.308	3.123	2.064	0.295	0.901	3.787	2.335	1.082	2.81	2.394	1.44	2.938	1.812	0.275	1.798	1.064	0.001	0.001	0.001	1.07	0.746	0.001	1.149	0.686	0.229	0.947	0.888	1.337	1.571	0.729	1.095	2.367	2.015	0.001	0.001	0.035	0.001	0.006	0.001	0.001
Oleur061Scf0677g00002.1	17.675	up	0.222	3.923	-2.17171	1.97195	0.023	0.024	0.156	0.093	1.315	1.015	0.007	0.545	0.005	0.006	4.731	4.735	1.483	3.993	3.93	4.062	0.151	0.615	0.098	0.007	0.544	1.557	1.897	2.879	1.696	2.079	0.031	0.051	0.017	0.018	0.005	1.697	3.4	0.706	3.653	4.062	0.006	0.001	0.113	0.851	2.24	4.164	1.253
Oleur061Scf5208g02006.1	17.666	up	0.107	1.89	-3.22459	0.91835	0.008	0.255	0.161	1.283	0.007	0.041	0.038	0.043	0.007	0.007	9.916	1.56	0.044	0.341	4.187	1.196	0.65	1.246	0.522	0.212	0.278	0.007	1.374	0.008	2.842	4.452	0.007	0.001	0.064	0.01	2.546	0.005	14.153	3.946	0.443	5.75	0.048	0.046	0.104	1.164	2.02	3.094	0.006
Oleur061Scf2411g01018.1	17.612	up	0.804	14.155	-0.31527	3.82326	12.948	7.48	0.001	0.001	9.091	10.056	0.316	4.436	15.287	8.796	0.006	0.001	15.198	17.921	13.459	10.379	17.273	46.374	1.827	3.2	4.324	0.468	1.779	2.239	0.001	2.382	3.506	1.908	2.385	1.187	0.001	0.165	13.311	2.706	17.278	16.635	10.069	9.857	6.917	8.921	0.001	0.001	1.793
Oleur061Scf7635g02001.1	17.467	up	0.031	0.548	-4.99482	-0.86822	0.05	0.019	0.003	0.001	0.581	0.277	0.005	0.025	0.001	0.093	0.327	0.062	0.364	1.132	0.406	0.432	0.013	0.001	0.005	0.001	0.051	0.271	0.851	0.909	0.001	0.116	0.001	0.004	0.001	0.008	0.015	0.671	0.21	0.118	0.48	1.071	0.001	0.001	0.379	0.137	1.125	1.022	1.427
Oleur061Scf7912g00001.1	17.455	up	3.866	67.481	1.95083	6.0764	0.6	4.401	3.109	0.515	78.992	61.839	0.001	0.025	0.054	0.137	64.883	33.636	52.004	59.695	88.45	60.44	42.932	49.298	0.001	0.702	111.125	117.934	4.252	0.118	0.001	13.442	47.222	57.07	0.416	0.357	74.059	38.93	69.025	11.776	66.03	58.743	73.454	52.288	17.604	30.198	16.99	11.734	57.85
Oleur061Scf1278g00025.1	17.345	up	2.948	51.139	1.55988	5.67636	14.541	17.938	12.732	12.439	36.726	37.573	0.001	0.001	27.487	26.478	0.306	1.443	66.804	29.119	57.866	35.586	39.457	34.028	0.031	31.043	34.4	25.682	10.477	12.748	0.001	15.639	24.567	34.281	59.439	45.329	23.378	24.793	45.599	9.033	46.963	70.724	46.526	68.619	0.001	0.007	1.424	2.059	21.558
Oleur061Scf3087g01002.1	17.316	up	1.323	22.903	0.40336	4.51746	0.005	0.001	0.001	0.001	53.088	23.314	18.717	12.959	0.015	0.001	13.207	9.239	8.791	10.173	21.586	18.346	0.001	0.001	6.375	0.006	45.942	41.325	33.65	17.601	4.989	10.103	5.433	2.599	0.001	0.001	25.196	2.275	23.433	3.112	30.939	22.456	34.137	28.061	2.809	5.389	16.269	14.452	4.936
Oleur061Scf8284g02005.1	17.22	up	0.025	0.43	-5.32239	-1.21634	0.001	0.001	0.247	1.36	0.005	0.001	0.001	0.088	0.001	0.005	0.001	0.001	0.093	0.191	0.989	0.033	1.252	0.729	0.142	0.301	0.026	0.043	0.026	0.036	0.001	0.022	0.005	0.566	1.166	0.035	0.001	0.226	0.018	0.001	1.124	0.931	0.707	1.066	0.007	0.927	0.207	0.007	0.027
Oleur061Scf0511g02025.1	17.206	up	0.016	0.273	-5.97995	-1.87507	0.006	0.039	0.005	0.004	0.001	0.005	0.134	0.444	0.004	0.005	0.347	0.001	0.022	0.375	0.712	0.537	0.005	0.006	0.067	0.001	0.436	0.077	0.294	0.473	0.005	0.021	0.006	0.003	0.004	0.005	0.004	0.001	0.017	0.001	0.528	0.027	0.089	0.077	0.001	0.053	0.004	0.29	0.017
Oleur061Scf8770g02019.1	17.167	up	0.079	1.355	-3.66363	0.43796	6.318	0.851	0.001	0.011	0.119	0.073	0.001	0.001	0.105	0.15	6.966	0.087	3.584	0.455	6.312	0.865	0.068	0.051	0.01	0.001	0.607	0.001	0.089	0.745	0.001	0.046	5.355	4.38	0.001	0.001	15.278	0.622	0.048	0.553	0.762	0.81	0.001	0.001	0.001	0.012	0.116	0.01	0.538
Oleur061Scf4610g00031.1	17.156	up	0.627	10.76	-0.67305	3.42766	0.001	0.001	0.024	0.02	0.001	0.97	14.806	2.239	0.675	2.7	16.633	28.727	31.118	28.459	6.902	15.394	0.001	0.001	12.287	0.15	7.242	8.385	18.916	6.906	7.341	12.208	0.001	0.001	0.001	0.001	106.433	0.566	11.385	28.753	19.397	6.505	0.001	0.001	29.505	9.755	8.668	10.82	5.942
Oleur061Scf9159g10029.1	17.065	up	0.069	1.172	-3.86414	0.22886	0.006	0.001	0.009	0.011	0.032	0.017	0.607	1.199	0.078	0.004	0.001	0.066	1.003	0.012	1.495	1.119	2.064	1.18	0.009	0.004	1.501	1.348	0.071	0.001	0.001	0.012	1.921	2.198	0.001	0.001	0.686	0.976	1.47	0.25	1.124	1.003	1.047	1.04	1.7	1.339	0.961	1.128	0.001
Oleur061Scf9152g02003.1	17.049	up	0.013	0.229	-6.21861	-2.12699	0.001	0.001	0.001	0.001	0.44	1.377	0.001	0.001	0.001	0.001	0.001	0.004	0.001	0.013	0.039	0.234	0.005	0.013	0.001	0.001	0.001	0.013	1.152	2.126	2.155	1.818	0.001	0.001	0.001	0.001	1.522	0.001	1.923	1.24	0.465	0.64	0.001	0.001	0.014	0.004	0.086	0.656	0.001
Oleur061Scf5143g00043.1	16.987	up	1.287	21.868	0.36436	4.45076	0.001	0.001	0.001	0.001	17.196	16.949	14.406	10.726	13.249	29.625	39.483	21.378	6.109	30.242	14.635	18.034	28.389	14.439	19.051	0.168	22.23	21.87	4.481	10.022	30.483	27.818	0.001	0.001	0.001	0.001	0.001	0.129	0.017	11.766	32.194	26.915	23.656	27.599	14.883	11.817	22.845	24.898	14.102
Oleur061Scf5738g00004.1	16.977	up	0.19	3.223	-2.39709	1.68845	0.001	0.001	2.3	2.984	0.305	1.43	2.707	3.239	0.157	0.001	1.295	0.851	0.877	1.133	2.927	5.23	0.523	1.705	0.207	0.353	4.553	3.41	2.086	2.132	2.459	1.998	0.001	0.001	0.006	0.007	0.353	0.001	0.005	1.534	2.633	2.678	0.001	0.001	0.001	0.008	2.209	2.292	0.23
Oleur061Scf2481g10004.1	16.952	up	0.037	0.626	-4.75905	-0.67562	0.637	3.56	0.279	2.877	0.001	0.001	0.001	0.028	0.001	0.001	0.241	0.625	0.005	0.001	1.321	0.899	0.006	0.001	1.705	0.371	0.981	0.006	0.001	0.001	0.151	0.245	0.001	0.001	0.044	0.007	0.007	1.335	0.158	0.163	0.126	1.03	0.001	0.001	0.007	1.09	1.154	0.233	0.039
Oleur061Scf8725g00001.1	16.952	up	0.037	0.626	-4.75905	-0.67562	0.637	3.56	0.279	2.877	0.001	0.001	0.001	0.028	0.001	0.001	0.241	0.625	0.005	0.001	1.321	0.899	0.006	0.001	1.705	0.371	0.981	0.006	0.001	0.001	0.151	0.245	0.001	0.001	0.044	0.007	0.007	1.335	0.158	0.163	0.126	1.03	0.001	0.001	0.007	1.09	1.154	0.233	0.039
Oleur061Scf1033g01002.1	16.916	up	35.879	606.957	5.16507	9.24545	1315.59	1885.72	491.745	577.391	722.425	382.059	449.001	151.991	835.717	1446.77	0.001	0.007	257.296	0.008	613.789	564.753	1042.2	472.752	0.001	289.783	620.403	286.454	761.036	651.019	0.008	316.511	1896.66	753.47	327.119	510.817	762.152	541.18	1255.78	1022.04	802.647	487.786	0.001	0.001	0.001	0.001	537.159	0.818	331.769
Oleur061Scf3289g02010.1	16.893	up	0.228	3.853	-2.13249	1.94591	0.001	0.001	0.001	0.001	6.838	4.888	0.001	0.023	0.001	0.001	7.369	3.502	1.085	0.001	4.242	2.722	0.001	0.001	0.001	0.001	0.023	0.032	2.833	2.856	2.849	3.674	4.598	4.229	0.108	0.023	3.762	8.645	5.474	4.167	5.873	3.249	4.628	3.968	1.987	3.254	2.088	3.2	0.685
Oleur061Scf6546g01020.1	16.889	up	0.154	2.594	-2.70285	1.37525	2.661	2.238	0.001	0.001	5.356	3.591	0.005	0.059	5.25	4.612	1.57	0.054	4.199	7.972	0.733	6.455	0.007	0.005	4.014	0.001	0.001	0.001	0.363	1.988	3.648	3.543	6.231	7.782	0.017	0.001	0.01	5.222	0.001	0.001	1.724	5.549	0.001	0.001	0.335	4.678	5.463	4.192	9.255
Oleur061Scf1369g06007.1	16.859	up	0.61	10.282	-0.71348	3.36199	0.009	0.054	0.038	4.228	6.158	0.636	0.514	4.414	0.438	13.631	0.474	1.297	2.957	9.203	3.258	26.626	3.991	5.444	4.839	2.404	6.334	0.073	5.528	0.535	9.255	11.326	0.069	0.04	0.037	0.044	0.316	0.035	0.676	19.309	14.461	8.908	9.253	4.296	5.891	0.473	22.788	9.886	0.052
Oleur061Scf1517g07042.1	16.839	up	0.743	12.518	-0.42782	3.64592	11.636	11.399	11.544	11.89	14.233	14.436	0.001	0.001	12.446	9.477	0.023	0.022	3.62	0.001	10.519	17.58	0.027	0.005	0.025	7.446	0.019	0.077	7.634	6.594	4.299	5.581	0.019	0.001	12.281	12.828	5.757	0.162	5.928	6.231	10.533	12.607	0.088	0.007	0.006	0.566	4.411	6.273	7.931
Oleur061Scf0633g01021.1	16.796	up	0.097	1.628	-3.36668	0.70341	0.004	0.004	0.64	0.34	0.999	2.623	0.018	0.115	0.055	0.011	0.857	0.971	1.321	3.135	1.05	1.306	0.001	0.01	1.934	0.609	1.649	1.456	1.184	1.988	0.01	0.203	0.001	0.009	0.281	0.711	0.001	0.262	0.887	0.265	2.627	1.952	0.001	0.001	0.004	0.004	0.001	0.004	1.603
Oleur061Scf1555g00001.1	16.792	up	0.07	1.184	-3.82637	0.24339	0.962	1.81	0.001	0.005	1.615	1.931	0.016	0.036	1.33	0.208	1.877	2.269	0.521	3.74	1.841	0.208	1.748	2.034	0.293	0.007	1.767	2.313	0.78	1.694	0.006	0.01	0.018	0.005	3.139	2.69	0.075	0.005	0.02	1.232	1.372	3.734	0.003	0.004	0.001	0.004	1.28	0.98	2.369
Oleur061Scf3011g00001.1	16.774	up	0.312	5.228	-1.68184	2.38633	0.476	1.404	0.001	0.001	0.001	0.001	0.75	1.599	0.621	0.642	1.524	1.47	3.06	8.787	4.348	3.517	0.001	0.001	0.001	0.189	6.332	5.573	2.615	3.279	6.07	2.987	0.001	0.001	1.124	0.539	0.001	0.051	4.798	0.99	7.733	6.319	4.271	6.535	7.291	7.377	5.689	4.86	1.008
Oleur061Scf1275g01014.1	16.761	up	0.097	1.632	-3.36047	0.70662	0.001	0.001	0.001	0.001	6.645	3.772	0.001	0.001	0.001	0.001	2.194	3.077	0.89	12.985	0.365	7.387	0.001	0.001	3.271	0.007	6.441	7.53	3.45	2.905	0.001	0.655	0.001	0.001	0.001	0.001	4.531	0.001	2.026	0.001	1.413	1.86	3.546	2.731	2.872	3.02	2.59	7.663	5.893
Oleur061Scf0169g08006.1	16.756	up	0.065	1.09	-3.94186	0.12478	0.105	0.115	0.001	0.001	0.387	0.385	0.972	0.797	0.021	0.02	3.022	0.806	0.273	1.927	1.487	0.926	0.001	0.001	0.001	0.001	2.256	0.867	0.741	1.661	0.926	0.541	0.376	0.016	0.001	0.001	0.032	0.001	0.075	0.24	1.016	1.01	0.048	0.113	0.001	0.03	1.401	0.7	1.901
Oleur061Scf0255g00018.1	16.74	up	1.629	27.265	0.70373	4.769	4.616	3.397	0.001	0.023	0.001	2.158	15.189	16.584	3.992	4.849	12.713	11.229	20.465	10.924	23.841	35.477	0.006	0.001	12.964	4.625	9.115	10.708	8.401	6.252	0.001	0.001	0.005	0.001	4.484	4.305	0.001	0.027	24.939	6.754	23.073	28.318	0.001	0.001	18.988	13.192	10.009	10.217	21.356
Oleur061Scf2392g00015.1	16.727	up	0.018	0.295	-5.82352	-1.75941	0.006	0.066	0.256	1.837	0.034	0.024	0.006	0.001	0.005	0.005	0.001	0.001	0.072	0.024	0.077	0.279	0.001	0.018	0.025	0.035	0.001	0.001	0.664	0.065	0.005	3.192	0.093	0.001	0.566	0.084	0.001	0.001	0.03	0.401	1.168	0.302	0.005	0.001	0.001	0.001	0.001	0.001	0.001
Oleur061Scf6944g02007.1	16.662	up	0.082	1.358	-3.61685	0.44165	0.006	0.005	0.005	0.005	0.001	0.005	0.214	1.108	0.019	0.001	1.864	1.207	1.42	0.006	1.799	1.839	0.001	0.005	0.005	0.001	1.504	2.125	0.001	0.001	1.766	1.384	1.485	1.401	0.018	0.005	0.026	0.001	1.778	1.671	0.967	1.064	1.148	1.282	1.628	1.211	2.327	1.849	0.005
Oleur061Scf0167g01023.1	16.653	up	0.137	2.285	-2.86544	1.19227	0.005	0.074	0.004	0.023	0.005	0.555	3.988	2.605	0.19	0.092	2.103	1.288	1.842	1.327	2.13	3.573	0.001	0.004	0.004	0.005	3.312	2.418	2.436	2.956	1.455	1.509	0.241	0.059	0.001	0.001	1.968	0.004	1.808	0.735	1.304	2.748	0.015	0.005	1.484	1.12	1.99	2.411	0.872
Oleur061Scf6406g01001.1	16.651	up	0.327	5.437	-1.61472	2.44288	0.001	0.001	0.001	0.001	4.953	6.189	9.745	8.696	3.146	3.969	6.579	3.247	2.106	0.001	6.406	5.932	0.001	0.001	3.459	0.226	6.561	6.903	4.15	8.067	0.001	1.082	0.001	0.001	4.411	5.672	4.982	0.001	5.412	5.09	5.016	4.586	9.634	5.614	0.001	0.001	4.341	6.041	0.001
Oleur061Scf2577g01006.1	16.642	up	0.2	3.336	-2.31867	1.73813	6.106	4.442	0.001	0.001	0.335	5.056	0.008	0.03	0.001	0.001	4.457	5.758	4.243	3.923	3.053	3.382	0.001	0.142	0.001	0.001	4.033	5.654	2.222	1.559	5.522	4.497	0.001	0.006	8.906	6.661	2.014	1.163	4.647	0.22	4.675	2.566	10.503	8.224	0.008	0.336	1.089	4.801	0.055
Oleur061Scf0333g04003.1	16.633	up	1.112	18.494	0.15293	4.20899	0.001	0.001	0.001	0.001	6.602	8.846	27.662	18.234	0.045	0.015	23.735	52.293	16.311	46.117	35.888	23.953	0.001	0.001	41.977	0.045	23.256	25.007	21.953	13.991	42.71	42.849	0.001	0.001	0.001	0.001	5.954	3.985	13.833	0.561	10.578	12.865	9.074	7.8	60.772	37.311	34.447	32.245	29.313
Oleur061Scf0937g01004.1	16.626	up	0.518	8.618	-0.94812	3.10727	1.582	1.956	0.001	0.005	6.849	4.928	18.408	17.305	0.001	0.001	13.883	8.725	3.016	10.317	9.807	11.251	34.807	26.082	9.086	0.006	9.208	12.829	7.422	10.264	9.568	5.648	0.005	0.001	48.265	51.005	0.001	0.001	0.018	0.005	6.291	7.945	0.001	0.001	10.614	9.332	7.399	9.337	0.001
Oleur061Scf1102g01007.1	16.561	up	0.196	3.247	-2.35057	1.69916	2.453	2.084	0.448	0.28	2.257	0.027	0.009	0.004	1.755	0.922	3.675	3.788	1.982	2.168	7.095	1.952	0.904	8.75	0.005	0.001	0.001	0.086	0.124	12.585	0.251	0.031	0.566	0.006	0.88	5.235	0.058	0.004	0.287	1.712	2.395	3.353	0.006	0.005	0.049	0.07	0.001	3.501	3.029
Oleur061Scf2002g00011.1	16.514	up	0.044	0.734	-4.49216	-0.44649	0.001	0.001	0.001	0.001	0.001	0.51	0.001	0.001	0.005	0.001	0.027	0.242	2.295	0.137	0.426	3.031	0.001	0.001	0.001	6.802	0.505	0.033	0.001	0.006	0.001	0.006	0.624	0.704	0.001	0.001	0.001	2.337	1.109	1.933	1.637	0.137	0.613	0.212	0.006	0.001	0.001	0.001	3.657
Oleur061Scf0623g02024.1	16.513	up	0.938	15.492	-0.09215	3.95341	0.001	0.001	0.001	0.001	10.122	6.257	9.768	5.805	0.001	0.001	11.212	12.434	24.431	35.288	12.67	11.581	0.001	0.001	11.193	4.619	21.63	24.501	8.089	3.15	14.577	18.193	0.001	0.001	0.001	0.001	28.104	4.243	0.001	0.001	21.403	18.338	20.727	11.586	8.235	11.003	22.271	25.495	14.141
Oleur061Scf2817g00015.1	16.497	up	0.093	1.541	-3.42071	0.62349	0.059	0.296	0.001	0.008	0.25	1.663	0.078	0.035	2.075	0.315	0.041	0.053	0.037	3.082	0.496	3.051	0.009	0.001	0.008	0.06	0.355	0.204	0.209	0.007	0.007	0.272	0.403	0.008	3.714	0.009	0.001	0.043	0.008	0.036	1.942	1.918	2.533	0.008	4.01	3.308	0.01	0.49	0.043
Oleur061Scf0650g04007.1	16.447	up	0.191	3.134	-2.39198	1.64779	0.005	0.051	0.001	0.004	0.015	0.122	1.703	4.09	0.005	0.017	4.644	4.512	3.757	3.358	4.102	2.205	0.005	0.225	5.442	0.121	0.004	0.052	3.846	3.767	13.421	7.079	0.048	0.013	0.083	0.016	0.001	0.018	1.099	0.004	3.69	2.889	0.055	0.081	2.888	3.49	3.933	3.984	3.259
Oleur061Scf2759g01040.1	16.445	up	1.399	23.008	0.48445	4.52408	0.001	0.001	0.001	0.001	21.056	28.44	0.603	0.294	17.082	17.768	16.062	7.084	5.961	0.768	17.892	20.03	6.617	5.338	0.073	0.009	23.493	19.106	5.802	5.033	13.273	10.977	5.112	4.153	0.001	0.001	12.59	0.729	14.695	4.779	29.398	26.6	4.846	0.2	4.565	18.201	20.494	1.938	34.173
Oleur061Scf1923g00025.1	16.439	up	0.292	4.802	-1.7753	2.26378	5.784	6.259	7.893	6.476	0.001	1.591	4.811	3.481	7.986	4.505	0.001	0.001	0.003	0.007	5.595	4.217	0.001	0.001	0.001	0.001	0.001	0.001	4.396	7.902	0.001	0.933	5.593	7.358	4.6	5.715	0.001	6.673	1.996	3.515	5.1	4.421	4.947	4.852	5.04	6.636	0.001	0.001	6.217
Oleur061Scf0554g04052.1	16.439	up	0.292	4.802	-1.7753	2.26378	5.784	6.259	7.893	6.476	0.001	1.591	4.811	3.481	7.986	4.505	0.001	0.001	0.003	0.007	5.595	4.217	0.001	0.001	0.001	0.001	0.001	0.001	4.396	7.902	0.001	0.933	5.593	7.358	4.6	5.715	0.001	6.673	1.996	3.515	5.1	4.421	4.947	4.852	5.04	6.636	0.001	0.001	6.217
Oleur061Scf6276g00024.1	16.418	up	1.441	23.666	0.52747	4.56472	0.324	4.238	19.71	27.17	3.994	20.105	27.906	6.388	0.001	0.001	3.936	2.219	4.609	18.631	7.466	101.504	13.629	8.103	0.032	0.001	20.564	19.976	60.371	26.613	5.028	12.752	9.764	22.923	5.329	4.215	0.001	18.649	0.001	0.006	11.716	35.327	46.146	32.751	0.001	0.001	11.48	33.79	22.58
Oleur061Scf2991g00011.1	16.34	up	0.256	4.18	-1.96682	2.06358	4.13	4.805	0.001	0.001	6.048	6.99	6.182	6.003	0.001	0.001	0.102	0.028	6.498	8.082	5.525	3.18	5.737	4.806	0.001	0.001	0.172	0.252	0.001	0.001	0.19	1.642	9.598	8.448	4.678	2.765	0.028	6.852	7.866	4.643	4.097	4.242	4.042	6.45	0.006	0.025	0.035	0.001	0.005
Oleur061Scf0470g02019.1	16.329	up	0.119	1.945	-3.06933	0.96008	0.124	1.443	0.639	0.653	0.026	1.686	0.001	0.005	0.859	1.121	0.135	0.395	0.006	2.693	1.041	6.75	0.119	0.006	0.512	0.008	0.028	0.024	4.01	0.792	0.021	0.149	0.901	0.005	0.099	0.666	0.001	0.02	1.069	2.048	1.031	1.977	0.018	0.028	0.124	0.037	1.101	0.027	0.131
Oleur061Scf1489g00027.1	16.319	up	0.009	0.155	-6.71794	-2.68944	0.001	0.001	0.018	0.016	0.005	0.022	0.001	0.014	0.016	0.021	0.025	0.001	0.022	0.975	0.029	0.088	0.005	0.006	0.005	0.001	0.085	0.001	0.016	0.015	0.067	0.036	0.021	0.007	0.001	0.001	0.001	0.059	0.004	0.051	0.166	1.339	0.016	0.001	0.412	1.314	0.001	0.024	0.005
Oleur061Scf3669g01009.1	16.305	up	0.033	0.545	-4.90315	-0.87589	0.004	0.078	0.015	0.001	0.004	0.044	0.028	0.321	0.001	0.004	0.31	0.583	0.839	0.441	0.805	0.309	0.001	0.015	0.01	0.115	0.004	0.25	0.016	0.004	0.324	0.004	0.004	0.001	0.015	0.001	1.531	0.001	0.252	0.204	0.672	0.527	0.034	0.004	0.009	0.001	0.047	0.138	0.001
Oleur061Scf3539g02025.1	16.299	up	0.989	16.116	-0.01634	4.01041	0.05	1.604	0.613	0.007	19.939	1.465	23.153	61.538	0.883	1.034	0.001	0.001	2.091	2.257	25.345	5.506	0.001	0.041	0.554	2.426	13.575	13.623	0.001	0.001	16.699	12.151	0.997	2.766	0.109	0.034	8.146	2.889	22.606	17.019	15.376	31.437	1.839	1.387	0.577	1.191	9.328	4.198	2.831
Oleur061Scf8458g01034.1	16.287	up	0.55	8.964	-0.86151	3.16415	0.121	0.024	0.006	0.001	0.005	0.001	0.001	0.001	0.373	0.504	6.726	5.143	2.639	7.724	8.203	8.299	0.005	0.024	0.437	1.88	7.064	6.152	7.125	9.526	10.142	13.562	1.138	1.163	0.195	0.759	0.03	0.514	8.828	1.247	10.375	9.141	0.001	0.001	10.068	9.175	7.979	6.64	10.095
Oleur061Scf9159g07016.1	16.274	up	0.042	0.682	-4.57631	-0.55181	0.001	0.001	0.007	0.036	0.135	0.837	0.006	0.001	0.11	0.672	0.132	0.005	0.465	0.13	0.603	0.813	0.001	0.001	0.001	0.734	0.111	0.118	0.782	0.104	0.001	0.017	0.001	0.001	1.109	1.332	0.083	0.466	0.093	0.02	0.515	0.857	1.129	1.191	0.025	0.006	0.001	0.611	1.645
Oleur061Scf3287g01028.1	16.269	up	0.027	0.438	-5.21596	-1.19188	0.399	0.066	0.001	0.001	0.001	0.017	0.093	0.283	0.001	0.001	0.001	0.001	0.431	0.107	0.434	0.087	0.001	0.001	0.401	0.001	0.642	0.026	0.64	0.386	0.001	0.001	0.001	0.001	0.004	0.001	0.001	0.001	0.758	0.427	1.142	0.85	0.001	0.012	0.104	0.875	0.187	1.535	0.019
Oleur061Scf6638g04015.1	16.257	up	0.096	1.568	-3.37397	0.64909	0.006	0.224	0.843	0.17	0.729	0.81	0.006	0.309	0.695	1.314	0.005	0.001	3.393	2.292	1.551	1.33	0.001	0.001	0.186	0.007	1.724	1.6	0.42	0.244	1.509	1.358	0.001	0.001	0.001	0.001	0.635	0.507	1.17	0.783	1.601	1.831	1.106	0.05	0.981	0.186	0.932	1.24	1.011
Oleur061Scf2275g09008.1	16.246	up	0.023	0.375	-5.43792	-1.41582	0.001	0.067	0.017	0.017	0.001	0.003	0.004	0.003	0.004	0.001	0.081	0.465	1.367	0.441	0.359	0.238	0.01	0.001	0.478	0.07	0.406	0.478	0.387	0.1	0.001	0.282	0.001	0.001	0.001	0.004	0.001	0.001	1.162	0.096	0.613	0.376	0.001	0.013	0.005	0.001	0.044	0.082	0.558
Oleur061Scf2457g00006.1	16.196	up	0.727	11.781	-0.45915	3.55842	0.555	3.157	3.934	2.646	4.924	0.06	8.167	11.075	0.043	2.385	15.492	7.151	0.447	10.535	12.651	12.28	4.852	0.674	1.017	4.243	9.466	6.974	8.734	9.618	11.993	13.63	0.049	0.001	8.084	10.773	0.001	0.009	18.664	4.444	10.281	12.061	0.009	0.04	0.03	0.063	5.417	7.829	0.001
Oleur061Scf0650g00006.1	16.179	up	0.737	11.919	-0.44085	3.57525	6.753	9.287	0.013	0.012	0.422	0.929	0.425	0.064	0.001	0.001	9.296	8.773	3.354	0.78	15.093	17.796	0.253	0.036	19.996	9.73	8.231	10.308	7.629	9.649	0.096	1.741	0.001	0.004	11.675	9.254	7.992	8.2	7.082	7.987	8.416	8.93	9.634	7.271	0.887	0.075	9.593	10.032	0.48
Oleur061Scf0031g02002.1	16.179	up	0.153	2.477	-2.70729	1.30877	0.001	0.006	0.533	0.032	0.255	0.005	4.065	1.598	0.001	0.001	1.207	0.291	0.152	2.143	3.377	14.382	0.156	0.13	0.038	0.005	0.544	6.117	8.695	2.642	0.631	1.21	0.006	0.017	0.001	0.004	0.049	0.006	1.536	0.273	2.767	0.28	0.024	0.001	1.094	0.27	0.008	0.044	0.931
Oleur061Scf9160g09018.1	16.171	up	1.715	27.735	0.77822	4.79364	23.136	23.46	0.001	0.001	19.704	25.116	4.893	5.489	0.001	0.001	32.458	11.698	13.639	23.54	33.587	38.772	12.6	10.469	20.172	0.049	26.111	27.916	35.503	34.494	22.015	20.162	0.001	0.001	0.001	0.001	16.093	0.006	18.247	0.336	20.882	21.76	36.767	25.743	20.727	24.595	27.972	35.544	9.242
Oleur061Scf8651g00019.1	16.17	up	0.003	0.042	-8.59421	-4.57891	0.001	0.001	0.001	0.001	0.001	0.001	0.001	0.001	0.001	0.001	0.023	0.896	0.001	0.101	0.037	0.006	0.001	0.001	0.001	0.001	0.001	0.001	0.005	0.027	0.001	0.001	0.001	0.001	0.001	0.001	0.001	0.001	0.026	0.024	0.111	0.13	0.001	0.001	0.001	0.001	0.001	0.001	0.001
Oleur061Scf8129g00036.1	16.152	up	0.202	3.263	-2.30739	1.70634	0.268	0.008	0.899	0.024	3.296	4.017	0.348	0.169	0.008	0.009	0.32	2.994	0.413	3.42	3.544	1.757	0.093	0.085	0.354	0.038	0.04	0.205	0.025	0.007	2.25	1.555	0.025	0.132	1.605	1.373	1.964	1.73	3.773	2.411	2.883	6.317	1.633	0.234	0.125	0.007	0.2	0.198	0.248
Oleur061Scf8201g01017.1	16.105	up	0.056	0.91	-4.14613	-0.13662	0.001	0.004	0.001	0.004	0.694	1.034	0.005	0.011	1.731	2.072	1.439	1.052	0.426	0.932	1.024	0.489	0.001	0.001	1.286	0.001	1.042	0.864	0.536	0.457	0.047	0.012	0.001	0.001	0.001	0.004	0.03	0.004	0.152	0.001	1.222	1.12	0.539	0.68	0.585	1.2	0.864	0.488	0.687
Oleur061Scf1130g02014.1	16.102	up	0.571	9.199	-0.80781	3.20142	0.011	0.055	2.305	0.068	0.639	5.767	7.857	8.741	3.892	0.339	3.738	9.678	2.449	6.824	6.369	10.34	0.001	0.001	0.289	0.001	16.491	16.447	0.234	0.007	8.104	13.06	0.047	0.007	4.512	4.64	0.001	0.094	13.607	20.253	11.871	9.157	2.885	6.412	11.23	8.871	0.1	3.775	2.404
Oleur061Scf1359g04018.1	16.085	up	0.244	3.923	-2.0359	1.9718	0.001	0.005	0.024	0.001	4.24	3.164	0.001	0.001	0.001	0.001	0.001	0.001	2.664	8.133	5.602	3.537	0.001	0.001	20.845	5.729	21.824	13.533	5.281	5.988	6.266	6.103	0.001	0.001	0.001	0.001	3.571	0.001	0.001	0.001	1.419	8.418	19.249	12.015	5.264	3.393	11.361	9.528	4.533
Oleur061Scf3599g00010.1	16.075	up	0.122	1.968	-3.02987	0.97696	0.001	0.001	0.025	0.001	0.547	0.024	0.31	3.38	0.829	0.494	0.114	0.006	0.647	5.196	2.532	1.772	0.182	0.635	1.035	0.001	0.028	0.566	1.694	0.105	0.006	5.824	0.384	0.025	0.032	1.34	0.27	0.028	6.232	1.269	4.301	0.778	0.006	0.001	0.006	0.001	0.946	0.122	0.16
Oleur061Scf6805g00056.1	16.02	up	1.06	16.983	0.0842	4.08602	13.296	9.899	0.001	0.001	10.49	12.07	0.011	0.001	14.618	19.145	12.682	6.475	8.682	13.611	14.02	7.146	9.101	9.424	5.053	13.902	15.417	11.402	15.332	14.995	0.001	0.44	0.001	0.001	0.001	0.001	13.1	6.334	16.514	4.23	30.506	27.22	20.833	33.046	5.453	12.476	23.456	36.965	0.001
Oleur061Scf8857g00003.1	16.019	up	0.14	2.245	-2.83485	1.16689	0.765	0.042	0.008	0.031	2.262	1.78	0.001	0.129	1.975	3.184	0.023	0.001	1.1	0.033	2.476	2.354	0.047	0.043	3.102	0.008	0.028	0.696	0.027	0.006	0.16	0.546	0.04	0.007	3.791	2.267	1.994	0.224	0.535	0.422	1.855	2.35	0.022	0.21	0.047	0.187	0.228	0.006	0.56
Oleur061Scf3112g06025.1	15.999	up	0.834	13.347	-0.26153	3.73845	0.001	0.001	0.001	0.001	19.448	12.959	24.027	38.809	3.711	9.117	25.882	16.946	17.534	40.309	21.08	9.759	2.313	3.457	3.191	6.109	0.001	0.001	41.517	40.583	10.638	11.163	0.005	0.001	0.006	0.001	19.066	0.719	19.747	2.463	14.929	10.334	0.001	0.001	0.007	0.006	18.306	15.001	8.532
Oleur061Scf3161g06023.1	15.991	up	0.086	1.372	-3.54284	0.45641	0.001	0.001	0.014	0.004	2.006	0.799	3.69	0.731	1.498	1.836	0.55	0.903	2.914	0.567	2.612	1.75	0.001	0.001	1.56	0.001	1.101	1.408	1.307	0.414	0.681	0.019	0.001	0.001	0.001	0.001	0.875	8.307	0.526	0.517	0.814	0.953	0.012	0.031	1.847	0.027	0.025	0.004	0.925
Oleur061Scf3583g00042.1	15.987	up	0.784	12.535	-0.35104	3.64786	0.001	0.001	0.001	0.001	18.949	15.666	0.413	1.44	3.029	3.45	0.001	0.001	3.535	9.877	12.815	13.815	0.001	0.001	13.188	1.665	17.181	11.426	0.001	0.001	21.644	19.824	6.448	4.006	5.064	2.927	5.249	7.013	3.137	2.593	9.275	15.033	6.136	9.697	1.913	2.478	17.227	12.246	10.308
Oleur061Scf0073g01017.1	15.975	up	0.079	1.27	-3.65344	0.34437	0.055	1.695	2.903	1.096	1.919	0.005	5.249	0.004	0.152	0.001	0.027	2.259	0.648	0.161	0.183	1.284	0.001	0.109	0.001	0.001	5.298	2.946	0.41	0.001	0.007	0.024	3.394	0.005	0.001	0.005	0.005	0.006	1.4	0.039	2.577	4.29	0.03	0.026	0.001	0.005	0.007	0.26	0.022
Oleur061Scf2134g04029.1	15.929	up	0.103	1.633	-3.28627	0.70731	0.013	0.093	0.13	0.043	0.015	0.318	2.943	1.965	0.189	0.134	0.035	0.001	1.056	0.171	2.691	1.208	0.071	0.042	0.001	0.049	1.25	0.806	2.596	3.563	0.808	0.709	0.009	0.003	0.004	0.01	0.001	0.326	2.498	0.447	1.591	1.373	0.012	0.015	0.468	1.3	0.717	0.514	1.752
Oleur061Scf0022g04012.1	15.909	up	0.148	2.353	-2.75717	1.23468	2.42	2.472	0.001	0.001	1.809	2.466	0.007	0.126	2.139	2.567	0.709	0.04	1.221	0.508	3.679	6.091	1.518	1.241	1.465	0.001	3.418	5.644	6.161	4.165	0.136	0.509	0.001	0.005	0.239	0.04	3.061	0.001	2.15	1.687	1.082	1.265	0.021	0.033	2.75	1.26	0.043	0.039	0.006
Oleur061Scf1242g11028.1	15.869	up	0.132	2.096	-2.92055	1.0676	0.339	10.157	0.173	0.001	0.005	0.12	2.172	0.001	3.555	6.537	0.001	0.004	0.032	0.001	1.227	0.727	1.02	0.001	1.222	0.001	1.798	1.413	3.672	0.025	0.015	0.091	1.502	0.001	0.231	0.026	0.013	0.205	0.312	1.365	3.094	6.996	0.085	0.001	8.115	0.07	0.198	0.052	0.619
Oleur061Scf3225g03037.1	15.839	up	0.307	4.861	-1.70425	2.28116	0.001	0.001	0.001	0.001	4.869	6.597	14.808	13.279	1.118	0.162	6.878	2.352	4.235	14.649	12.431	7.129	0.001	0.005	2.868	0.001	2.918	3.778	10.091	7.581	10.284	6.61	1.317	0.192	0.001	0.022	0.456	2.522	5.035	4.067	6.047	1.042	0.001	0.001	0.169	0.034	5.436	3.047	0.397
Oleur061Scf2846g00001.1	15.823	up	0.417	6.593	-1.26292	2.72104	0.001	0.015	0.005	0.418	4.297	0.964	6.908	5.6	0.384	0.014	21.34	3.326	2.792	5.883	7.63	10.231	0.001	0.234	1.071	0.001	9.734	5.546	8.057	0.19	3.651	11.638	1.01	0.004	0.001	0.021	2.242	0.001	22.843	28.028	2.968	8.157	0.394	0.407	0.021	0.011	2.389	8.265	0.145
Oleur061Scf0275g01005.1	15.79	up	0.363	5.731	-1.46218	2.51883	0.001	0.038	11.349	6.36	4.293	3.74	0.001	0.001	0.041	0.005	5.336	7.485	4.894	3.778	5.351	6.202	6.652	5.256	5.934	0.007	3.27	5.305	3.617	0.764	0.001	1.518	0.032	0.005	4.388	3.807	0.534	4.12	6.453	1.18	4.154	7.825	0.247	1.526	0.468	4.7	3.615	6.247	0.001
Oleur061Scf0602g04014.1	15.79	up	0.227	3.592	-2.13635	1.84464	0.372	9.519	1.327	0.001	0.197	0.748	0.009	0.001	1.08	2.643	1.139	0.113	0.933	1.962	1.757	25.956	0.972	0.647	1.255	0.001	1.416	4.053	12.768	3.036	0.006	2.702	1.587	0.037	0.13	0.001	0.001	0.001	3.066	0.001	1.354	2.695	2.044	0.042	0.918	1.052	0.007	2.874	0.17
Oleur061Scf4738g01033.1	15.718	up	0.003	0.046	-8.41257	-4.4382	0.001	0.001	0.039	0.001	0.007	0.03	0.001	0.006	0.001	0.001	0.006	0.024	0.006	0.007	0.264	0.038	0.001	0.001	0.001	0.001	0.001	0.028	0.036	0.158	0.001	0.001	0.001	0.001	0.027	0.006	0.001	0.001	0.001	0.001	0.058	0.008	0.001	0.001	0.001	0.001	0.001	0.001	0.001
Oleur061Scf0399g01032.1	15.702	up	6.508	102.19	2.70216	6.67511	71.72	64.071	0.115	0.151	74.912	57.032	26.307	26.328	121.127	91.948	2.293	1.698	73.881	81.624	115.728	88.007	39.227	51.621	76.628	2.009	3.481	39.133	132.89	108.11	0.204	23.076	0.001	0.001	29.883	66.248	0.016	41.5	74.34	0.103	87.228	122.751	112.5	123.382	1.783	42.688	0.001	0.001	77.262
Oleur061Scf2246g01039.1	15.671	up	0.179	2.805	-2.48189	1.48821	0.001	0.001	0.723	0.981	4.69	3.828	0.323	0.812	0.549	0.178	0.664	0.33	0.512	1.098	2.284	2.046	0.001	0.001	0.034	0.194	1.059	0.168	0.005	0.001	1.011	1.277	0.001	0.021	2.281	2.073	0.006	0.021	0.544	0.001	4.01	3.306	0.57	0.185	0.001	0.933	2.916	2.97	1.048
Oleur061Scf5356g00004.1	15.644	up	1.221	19.107	0.28848	4.25603	0.001	0.155	0.006	0.033	38.262	30.528	17.923	25.277	27.672	25.21	23.946	18.27	13.133	39.601	20.053	18.176	0.138	0.006	0.006	14.216	24.095	14.06	0.02	0.005	0.001	7.124	21.346	26.322	0.024	0.025	0.001	36.553	30.366	5.426	20.616	17.737	0.006	0.007	40.383	36.53	29.207	35.089	41.034
Oleur061Scf5983g00015.1	15.639	up	0.048	0.748	-4.38627	-0.41912	2.771	1.935	0.001	0.001	0.001	0.023	0.001	0.001	2.437	1.368	0.804	0.786	0.076	0.001	0.899	0.666	0.571	2.439	0.001	0.001	0.001	0.001	1.088	0.106	3.365	6.195	0.481	0.12	0.001	0.001	9.175	0.756	0.001	0.001	1.1	0.475	0.001	0.001	0.001	0.001	0.001	0.001	1.273
Oleur061Scf2454g00013.1	15.635	up	0.393	6.146	-1.34706	2.61973	0.006	0.001	0.001	0.005	0.001	0.005	0.492	0.317	1.389	1.103	8.432	3.71	3.108	7.322	6.992	8.777	0.001	0.001	6.24	0.001	10.989	7.677	4.602	3.423	7.959	5.496	1.333	0.707	0.177	0.23	0.001	2.643	1.153	0.007	4.279	5.434	2.067	4.489	1.435	6.978	7.029	6.167	5.709
Oleur061Scf5355g01005.1	15.609	up	0.507	7.912	-0.98021	2.98412	0.001	0.01	0.001	0.006	4.728	5.773	0.001	0.001	0.001	0.008	2.016	1.39	2.227	2.985	4.661	8.604	3.454	8.455	6.958	0.001	8.757	9.383	4.549	7.102	6.503	5.879	4.434	9.266	0.001	0.001	0.031	3.57	5.185	5.423	6.78	14.418	4.788	5.814	4.142	3.459	0.053	0.037	8.098
Oleur061Scf4667g01006.1	15.594	up	0.589	9.186	-0.76352	3.1994	0.026	0.806	5.804	6.621	4.066	3.356	3.293	2.819	2.771	5.606	0.226	0.063	0.14	0.033	11.093	14.106	0.44	6.628	2.286	2.922	0.027	0.039	3.181	2.234	0.711	1.361	3.617	3.685	4.339	5.62	0.273	0.058	0.152	0.176	4.557	9.984	0.034	0.001	4.683	3.961	6.072	3.321	0.035
Oleur061Scf5520g01013.1	15.575	up	0.028	0.435	-5.16143	-1.20021	0.037	0.005	0.006	0.004	0.001	0.065	0.001	0.053	0.07	0.081	0.39	0.201	0.041	0.052	0.374	1.343	3.167	0.849	0.023	0.001	0.005	0.001	0.177	0.005	0.803	0.932	0.014	0.011	1.116	0.674	0.006	0.015	0.163	0.056	0.086	0.831	0.015	0.001	0.006	0.004	0.026	0.479	0.004
Oleur061Scf5759g01005.1	15.559	up	0.191	2.979	-2.38467	1.57504	0.458	0.063	0.077	0.02	1.969	1.123	2.485	0.483	0.139	0.285	0.59	0.354	0.198	2.645	2.984	16.165	0.001	0.004	1.742	0.004	0.937	0.777	9.722	0.694	1.342	1.319	0.782	0.056	0.001	0.004	0.642	0.017	0.718	2.043	1.214	1.346	0.056	0.015	0.001	0.019	0.802	1.49	0.143
Oleur061Scf2496g00001.1	15.557	up	0.142	2.212	-2.8144	1.14511	0.013	0.001	0.001	0.004	0.01	0.563	2.95	2.137	0.01	0.086	0.004	0.003	0.004	0.014	1.256	1.553	5.263	3.25	1.302	0.016	0.81	0.813	1.555	1.49	0.621	0.821	0.014	0.011	0.032	0.004	0.042	0.017	2.937	4.405	3.854	3.182	0.01	0.004	5.673	5.541	0.012	0.001	0.004
Oleur061Scf0829g01002.1	15.499	up	0.022	0.347	-5.48002	-1.52584	0.008	0.035	0.033	0.001	0.152	0.085	0.007	0.727	0.006	0.006	0.186	1.241	0.006	0.032	1.632	0.043	0.001	0.006	0.006	0.001	0.007	1.105	2.476	1.159	0.162	1.328	0.031	0.084	0.001	0.006	0.06	0.001	0.108	0.136	0.828	0.249	0.16	0.186	0.006	0.008	0.001	0.006	0.006
Oleur061Scf7542g00013.1	15.469	up	0.094	1.448	-3.4171	0.53422	0.271	0.031	0.398	0.031	0.452	0.763	0.029	6.026	2.275	0.428	0.017	0.007	3.034	0.049	0.609	1.102	0.016	0.246	0.517	0.006	0.715	1.533	0.224	0.104	0.001	0.106	0.007	0.129	0.077	0.007	0.001	0.271	0.001	0.028	1.561	4.202	2.802	2.364	0.005	0.005	1.124	1.246	0.072
Oleur061Scf5497g00013.1	15.447	up	0.065	1.001	-3.94718	0.00213	0.001	0.001	0.001	0.001	0.332	0.208	0.495	8.013	0.001	0.001	0.001	0.043	1.195	0.007	0.256	1.707	0.001	0.041	0.009	0.001	0.495	3.711	0.174	0.047	4.079	5.567	1.838	2.9	0.001	0.009	0.439	0.001	2.621	6.052	0.52	4.43	0.001	0.001	1.812	0.008	3.079	0.008	0.001
Oleur061Scf3288g00020.1	15.443	up	0.903	13.946	-0.14721	3.80175	4.826	8.284	61.614	50.846	11.221	9.477	0.004	0.094	9.13	8.668	12.605	10.541	3.099	21.886	11.398	7.04	32.746	38.144	0.014	14.838	11.647	9.293	18.845	30.062	0.003	0.007	15.59	27.29	1.527	1.984	0.004	26.603	4.51	13.87	16.515	28.541	0.004	0.001	0.001	0.009	14.293	14.047	23.863
Oleur061Scf5125g02008.1	15.439	up	0.995	15.369	-0.00664	3.94192	14.564	15.456	9.328	7.701	19.039	13.07	0.007	0.137	0.101	0.005	0.005	0.006	1.143	3.947	12.335	22.679	1.483	0.937	0.119	0.321	1.021	0.154	10.803	6.135	2.704	3.916	0.006	0.028	2.588	4.341	7.728	0.167	10.494	12.198	11.312	17.629	8.534	9.625	7.582	6.937	9.424	10.263	14.439
Oleur061Scf0057g14026.1	15.437	up	0.216	3.336	-2.21028	1.73813	3.365	4.007	0.03	0.154	4.524	3.069	0.169	0.022	3.187	3.02	0.123	0.035	2.1	0.025	5.899	3.838	2.805	2.965	2.685	0.009	3.106	3.215	5.284	8.729	0.001	0.977	3.809	3.893	1.961	3.604	1.854	4.678	2.945	0.902	2.564	2.134	0.001	0.001	1.913	3.603	0.034	0.023	0.116
Oleur061Scf0603g02001.1	15.424	up	0.205	3.16	-2.28724	1.65988	0.026	0.006	0.667	0.188	2.487	1.764	0.001	0.001	0.001	0.018	1.675	1.241	1.193	3.114	3.378	3.867	0.117	0.717	0.018	0.007	1.111	2.051	0.312	0.015	3.132	3.764	0.005	0.005	0.022	0.12	2.21	1.355	4.315	0.16	2.191	3.483	1.305	0.213	0.754	0.001	4.95	2.535	0.117
Oleur061Scf2188g01026.1	15.413	up	0.504	7.773	-0.98762	2.95847	3.393	3.461	1.94	2.958	0.001	0.001	0.001	0.001	0.001	0.001	0.4	0.231	2.46	5.362	9.062	9.019	0.014	0.066	0.072	0.001	11.135	10.679	17.821	9.771	3.653	3.839	4.086	2.347	2.044	2.068	0.001	2.765	9.43	7.055	6.361	7.022	5.165	4.181	1.936	3.627	4.506	3.217	5.02
Oleur061Scf4900g00001.1	15.386	up	0.007	0.102	-7.23379	-3.29018	0.075	0.024	0.001	0.004	0.009	0.064	0.005	0.001	0.007	0.02	0.001	0.001	0.001	0.106	0.149	0.025	0.005	0.086	0.015	0.001	0.001	0.028	0.001	0.004	0.148	0.001	0.001	0.001	0.265	0.004	0.006	0.004	0.001	0.005	0.144	0.201	0.02	0.001	0.005	0.001	0.005	0.015	0.33
Oleur061Scf2974g04048.1	15.371	up	0.11	1.689	-3.18585	0.75635	0.001	0.001	7.082	3.412	0.001	0.006	0.001	0.001	0.005	0.001	0.001	0.001	1.753	0.001	1.686	2.175	2.663	3.224	2.009	0.428	0.001	0.001	9.167	2.85	2.657	2.314	3.023	0.634	4.576	2.507	5.57	0.24	2.134	4.407	2.184	1.016	0.001	0.001	0.001	0.001	0.001	0.001	0.98
Oleur061Scf8014g02017.1	15.312	up	0.107	1.644	-3.21949	0.71719	0.241	1.449	1.34	1.858	1.342	1.62	0.001	0.006	1.186	0.649	0.001	0.001	0.116	0.001	1.699	1.36	0.029	0.019	1.093	0.301	0.006	0.005	1.117	1.332	0.005	0.017	2.597	3.521	2.125	1.577	1.053	2.506	0.378	1.123	1.972	1.603	0.001	0.001	0.224	0.498	0.001	0.001	0.253
Oleur061Scf0327g02005.1	15.298	up	0.069	1.058	-3.85447	0.08088	0.035	0.66	0.005	0.001	1.073	0.834	0.005	0.011	2.803	0.071	0.047	0.001	0.014	0.001	0.422	3.587	1.363	0.017	0.001	0.028	0.567	1.224	1.782	0.544	0.001	0.016	0.001	0.004	0.044	0.012	0.258	0.001	0.004	0.202	0.959	0.863	0.733	0.933	1.08	0.005	0.497	0.422	0.866
Oleur061Scf0936g01023.1	15.26	up	0.108	1.643	-3.21527	0.7165	0.001	0.001	0.001	0.001	0.005	0.267	2.513	1.305	0.001	0.001	1.057	0.85	2.519	4.107	1.272	1.324	0.018	0.297	1.212	0.006	1.041	1.051	1.027	1.668	0.001	0.221	0.397	0.473	0.067	0.087	0.001	0.028	0.223	0.001	2.082	2.08	0.034	0.025	0.001	0.005	0.997	1.524	1.722
Oleur061Scf0101g02031.1	15.25	up	0.08	1.225	-3.63791	0.29283	0.01	0.003	0.005	0.049	0.472	0.389	0.098	0.139	0.042	0.042	0.27	0.156	0.367	0.709	0.664	2.326	0.001	0.003	0.277	0.005	0.381	0.408	0.291	0.108	0.287	0.341	0.001	0.142	0.004	0.011	0.083	0.07	0.126	0.224	0.583	2.499	0.179	0.327	0.511	0.163	0.891	0.934	0.049
Oleur061Scf5705g00035.1	15.222	up	3.563	54.237	1.83305	5.7612	4.616	11.426	20.726	33.669	29.516	10.487	28.765	13.282	3.229	6.173	2.543	0.006	0.787	0.006	23.126	158.365	2.246	2.062	4.55	0.362	3.059	13.077	45.052	5.881	0.722	15.516	1.885	1.779	3.203	9.676	2.55	6.775	3.819	2.204	28.548	82.766	10.039	4.439	0.284	0.224	6.448	20.769	0.327
Oleur061Scf1571g14040.1	15.2	up	0.339	5.16	-1.55871	2.36731	0.006	0.001	0.115	0.001	0.001	0.001	2.716	2.743	0.018	0.005	5.089	6.127	1.962	6.551	4.986	6.134	0.102	0.022	8.285	1.137	6.559	6.512	2.845	2.003	5.716	3.696	0.001	0.005	2.306	1.843	0.001	0.639	0.026	0.001	5.15	4.501	1.675	1.526	3.191	3.907	4.092	4.704	5.151
Oleur061Scf0037g02029.1	15.196	up	0.182	2.764	-2.45895	1.46675	0.001	0.001	3.115	3.676	0.241	1.332	0.001	0.001	3.771	6.507	3.701	6.121	1.939	0.27	1.343	2.158	0.001	0.001	2.23	0.065	0.001	0.001	6.18	3.194	0.377	2.489	2.222	0.04	0.001	0.001	2.578	1.551	2.369	3.363	3.771	5.34	5.644	3.588	0.001	0.001	0.001	0.001	0.001
Oleur061Scf8845g01006.1	15.194	up	0.174	2.648	-2.52053	1.40494	1.971	1.334	0.285	0.029	4.489	1.021	0.001	0.283	0.315	2.592	0.682	0.005	0.015	0.259	0.925	6.938	0.024	0.016	0.017	0.001	0.319	0.103	5.713	1.029	0.919	2.244	0.347	0.017	0.903	0.308	0.981	0.005	0.199	2.284	2.939	2.606	1.029	0.005	0.437	1.062	0.919	0.514	0.006
Oleur061Scf0435g00002.1	15.176	up	0.086	1.298	-3.54762	0.37612	2.149	2.289	0.001	0.001	2.473	1.892	5.941	3.371	2.25	0.129	2.335	1.265	0.529	0.835	1.809	0.804	1.725	0.702	0.001	3	2.272	0.935	0.001	0.001	0.001	0.001	1.647	1.426	0.738	0.832	0.001	0.001	1.051	1.179	2.032	0.96	0.001	0.001	0.137	0.487	0.571	0.783	0.001
Oleur061Scf0252g08012.1	15.161	up	0.084	1.269	-3.57851	0.34388	0.001	0.001	1.432	1.523	0.001	0.237	0.556	1.16	0.001	0.001	2.041	1.902	1.538	0.945	1.318	0.689	0.001	0.001	0.001	2.376	1.228	1.259	0.74	0.928	1.37	0.445	0.001	0.001	0.001	0.001	0.001	0.001	0.001	0.001	1.988	1.438	1.176	1.614	0.001	0.001	1.331	0.627	1.644
Oleur061Scf2838g04016.1	15.099	up	0.283	4.273	-1.82109	2.09538	0.001	0.001	0.001	0.001	0.001	0.015	7.316	5.753	0.001	0.001	6.142	8.095	1.911	0.001	1.465	1.528	0.001	0.005	5.784	0.032	6.366	6.829	1.893	1.605	6.304	6.948	6.959	4.25	3.929	5.119	0.001	5.034	1.763	0.001	11.408	13.057	1.202	0.848	5.177	4.666	4.969	5.177	4.97
Oleur061Scf2272g06044.1	15.095	up	1.323	19.966	0.40342	4.3195	16.77	13.254	8.472	9.53	0.001	0.043	0.001	0.001	42.572	70.262	0.001	0.001	10.556	0.008	21.398	30.997	2.184	0.061	17.881	0.01	0.001	0.009	25.529	16.65	24.692	16.015	0.322	0.007	26.965	13.338	17.595	0.063	19.943	2.862	21.903	10.94	42.463	39.81	7.414	14.929	0.008	0.001	69.368
Oleur061Scf6492g00010.1	15.064	up	0.049	0.735	-4.35782	-0.44477	1.683	0.006	0.018	0.164	0.231	0.001	0.033	0.037	1	1.264	0.007	1.624	0.045	0.007	1.541	0.14	1.153	0.18	0.153	1.501	1.696	0.24	0.018	0.195	0.042	0.036	0.317	0.379	0.001	0.001	0.001	1.535	0.033	0.19	1.25	1.083	0.237	0.025	0.001	0.001	0.186	1.172	0.001
Oleur061Scf3260g00005.1	15.006	up	0.059	0.886	-4.0829	-0.17541	0.404	0.899	0.874	0.035	0.001	0.005	0.001	0.001	0.64	0.853	0.001	0.001	0.077	0.001	1.614	1.777	0.001	0.001	0.001	1.416	2.922	2.45	2.25	0.147	2.741	1.156	1.332	0.741	0.635	0.023	0.745	0.001	0.005	0.001	0.177	1.214	1.246	2.19	0.037	0.158	0.001	0.001	0.001
Oleur061Scf0153g02010.1	14.971	up	1.267	18.966	0.34125	4.24537	0.006	0.136	0.15	2.5	18.1	22.183	1.176	2.337	2.134	0.586	58.572	45.321	70.764	26.819	52.615	5.624	0.001	0.001	0.001	1.038	18.99	20.856	15.606	13.037	37.686	46.238	0.017	0.635	0.165	0.132	19.506	0.184	23.531	1.807	21.94	19.932	0.001	0.001	0.117	0.097	0.049	1.147	15.304
Oleur061Scf1269g03028.1	14.958	up	1.206	18.041	0.2703	4.1732	0.038	0.479	0.028	0.021	0.032	1.851	36.002	40.305	0.113	1	11.914	13.6	13.822	19.593	19.092	21.5	0.029	0.001	0.094	0.174	28.609	29.783	0.004	0.553	0.168	0.033	0.097	0.068	0.022	0.022	0.15	0.118	17.184	2.326	12.775	20.202	0.006	0.1	9.725	21.735	19.884	24.011	19.963
Oleur061Scf0701g02043.1	14.957	up	0.098	1.469	-3.34807	0.55476	0.001	0.001	0.031	0.006	2.107	1.905	0.042	0.577	0.001	0.005	1.189	1.675	0.964	1.097	2.807	1.634	0.006	0.001	0.006	0.007	1.274	2.207	3.817	2.433	1.041	1.184	0.028	0.005	0.143	0.001	2.351	0.006	1.062	0.119	1.503	0.675	0.025	0.022	0.168	0.143	0.228	1.787	1.054
Oleur061Scf4372g00009.1	14.947	up	0.018	0.275	-5.76633	-1.86452	0.001	0.001	0.001	0.004	1.116	0.004	0.005	0.013	0.003	0.001	0.039	0.004	0.822	0.001	1.122	0.096	0.055	0.004	0.001	0.001	0.484	0.417	0.147	0.001	0.518	0.557	0.001	0.001	0.001	0.072	0.025	0.001	1.24	0.087	0.533	0.099	0.004	0.023	0.005	0.068	0.016	0.069	0.015
Oleur061Scf0994g00002.1	14.938	up	0.021	0.312	-5.58133	-1.68035	0.006	0.645	0.073	0.001	0.001	0.019	0.017	0.003	0.014	0.036	0.021	0.123	0.062	0.023	0.126	1.812	0.115	0.021	0.119	0.015	0.089	0.02	0.013	0.001	0.549	0.97	0.064	0.001	0.004	0.001	0.017	0.004	1.149	1.151	0.176	0.237	0.094	0.001	0.18	0.027	0.005	0.123	0.017
Oleur061Scf0090g02016.1	14.911	up	0.494	7.362	-1.01818	2.88015	8.412	3.859	2.98	0.089	0.046	0.254	4.355	0.064	0.001	0.001	4.468	7.681	5.163	0.465	5.885	7.738	0.055	0.065	7.819	5.132	5.676	8.147	5.463	4.985	0.838	0.477	0.048	0.05	26.679	19.379	3.352	5.106	0.402	2.77	8.409	7.672	0.001	0.001	0.085	0.103	6.277	9.053	6.018
Oleur061Scf3448g00013.1	14.9	up	0.165	2.453	-2.60282	1.29451	4.091	4.144	0.031	0.032	0.201	0.695	6.623	2.148	0.001	0.001	6.503	4.573	1.939	0.387	3.144	1.654	0.006	0.03	2.464	0.062	0.989	1.234	0.744	0.394	0.001	0.802	12.55	3.048	0.114	0.022	0.001	0.023	0.018	6.914	2.089	3.332	0.142	0.001	1.544	1.659	0.254	1.73	1.157
Oleur061Scf7696g00009.1	14.869	up	0.013	0.193	-6.26862	-2.37436	0.001	0.019	0.005	0.001	0.001	0.062	0.001	0.001	0.027	0.755	0.023	0.001	0.013	0.001	0.032	0.461	0.006	0.001	0.023	0.037	0.019	0.005	0.001	0.001	0.538	0.121	0.632	0.131	0.004	0.001	0.015	0.001	0.441	0.005	0.107	0.866	0.047	0.005	0.001	0.046	0.096	0.001	0.267
Oleur061Scf0213g03033.1	14.858	up	0.453	6.726	-1.14346	2.74974	0.006	0.001	0.006	0.022	12.922	12.212	4.696	3.841	0.001	0.114	0.768	0.542	11.057	5.755	12.762	10.938	3.835	2.303	0.006	0.222	4.402	5.235	8.362	10.361	8.524	8.876	1.391	0.959	0.001	0.027	0.24	0.348	8.816	2.01	4.484	3.27	0.114	0.006	6.337	9.392	5.694	8.029	7.218
Oleur061Scf2041g01034.1	14.798	up	0.246	3.637	-2.0248	1.86262	0.005	0.005	3.146	3.754	0.005	0.689	5.377	6.672	0.014	0.063	0.162	0.022	3.626	3.945	4.7	4.14	0.001	0.001	0.023	0.006	4.883	3.777	0.005	0.019	0.005	0.004	0.015	0.005	2.879	2.537	0.088	0.001	3.75	0.467	2.993	3.004	0.004	0.006	3.403	4.703	2.41	4.156	3.56
Oleur061Scf0348g03014.1	14.763	up	0.074	1.085	-3.76566	0.11827	0.001	0.162	0.005	0.022	0.021	0.013	0.46	1.351	0.021	0.472	0.366	0.004	0.022	0.022	0.893	0.814	0.005	0.018	0.023	0.018	0.086	0.017	1.326	0.338	3.054	1.439	0.001	0.001	0.029	0.118	0.032	1.415	1.374	0.668	1.06	1.802	0.017	0.005	0.678	0.302	1.308	0.142	0.005
Oleur061Scf3438g00008.1	14.727	up	0.18	2.653	-2.47297	1.40751	0.037	0.007	0.006	0.001	2.918	1.609	0.056	0.073	0.024	0.001	0.16	1.742	0.095	2.674	0.942	3.144	0.001	0.001	3.21	0.001	6.212	3.029	4.704	1.935	0.291	3.259	0.001	0.001	0.005	0.001	0.188	0.006	2.963	0.036	3.025	5.529	0.682	0.008	1.694	0.165	3.488	2.972	4.676
Oleur061Scf3016g00007.1	14.726	up	0.174	2.563	-2.52263	1.3577	0.001	0.001	7.116	4.21	1.206	1.158	0.001	0.004	0.849	0.749	2.46	2.659	2.328	0.001	1.735	1.038	4.181	2.727	1.307	0.109	0.001	0.001	3.344	2.514	4.553	3.127	1.911	2.474	5.882	6.333	1.712	0.001	1.555	1.35	4.815	4.973	0.001	0.001	0.001	0.001	0.001	0.005	4.194
Oleur061Scf2083g00005.1	14.717	up	0.027	0.398	-5.20911	-1.32969	0.007	0.001	0.019	0.021	0.033	0.024	0.001	0.001	0.004	0.077	0.021	0.005	0.019	0.059	0.512	0.09	0.075	0.001	0.005	0.031	0.001	0.005	0.613	0.266	0.135	0.653	0.001	0.016	0.102	0.076	1.194	0.001	0.758	0.736	0.57	0.95	0.016	0.576	0.442	0.583	0.005	0.025	0.001
Oleur061Scf1207g00034.1	14.716	up	0.193	2.845	-2.37107	1.50833	0.001	0.001	2.752	1.232	3.888	2.558	0.186	1.032	0.098	0.114	1.607	0.597	3.409	0.69	2.572	1.862	0.022	0.001	0.001	0.032	4.179	5.352	4.272	2.763	3.161	3.921	0.001	0.001	0.005	0.001	0.245	0.001	2.05	0.79	3.983	3.434	0.029	0.033	0.021	0.001	4.294	4.638	2.381
Oleur061Scf2092g00022.1	14.716	up	0.009	0.128	-6.84798	-2.96861	0.001	0.233	0.001	0.004	0.078	0.014	0.005	0.004	0.001	0.034	0.001	0.001	0.001	0.057	0.023	0.225	0.001	0.013	1.318	0.02	0.011	0.004	0.004	0.012	0.001	0.011	0.068	0.15	0.013	0.011	0.001	0.001	0.052	0.075	0.361	0.145	0.001	0.001	0.132	0.017	0.057	0.016	0.005
Oleur061Scf6020g02043.1	14.682	up	1.278	18.77	0.35434	4.23035	13.212	20.474	7.837	7.836	18.847	14.029	14.463	12.996	8.078	13.906	0.011	0.012	7.421	0.063	11.627	11.037	12.966	9.58	0.247	6.855	13.561	16.248	0.043	0.184	0.004	0.001	0.004	0.037	0.016	0.004	0.001	17.906	22.251	19.512	35.598	27.171	0.012	0.001	16.317	17.668	8.182	14.861	0.004
Oleur061Scf0301g02016.1	14.575	up	0.335	4.887	-1.57656	2.28895	0.021	0.001	0.238	1.156	0.001	2.423	12.138	16.147	2.189	1.685	2.207	1.736	24.886	14.772	2.938	2.07	0.019	0.005	0.005	0.001	11.85	13.374	2.292	4.287	3.181	2.303	1.14	1.423	0.001	0.001	12.069	1.917	15.199	2.374	8.301	11.296	0.001	0.001	0.037	0.197	0.03	0.031	0.158
Oleur061Scf0393g01003.1	14.517	up	0.239	3.471	-2.06456	1.7952	0.001	0.001	8.262	7.755	9.172	7.875	3.671	4.775	0.001	0.001	0.001	0.001	1.201	0.001	5.696	3.705	3.347	2.889	0.001	3.157	0.005	0.019	0.016	0.017	0.005	0.004	9.196	6.438	3.792	4.434	0.001	4.566	5.94	6.492	2.24	3.069	7.095	9.216	0.001	0.005	0.001	0.001	1.955
Oleur061Scf3015g00009.1	14.506	up	0.563	8.17	-0.82824	3.03037	0.001	0.001	5.741	4.412	0.045	1.094	10.509	13.718	7.014	5.974	14.322	5.209	0.007	0.007	3.721	6.561	0.001	0.001	0.001	0.001	9.628	9.962	11.205	12.476	0.001	0.006	4.438	3.767	12	7.538	0.001	6.568	9.4	3.328	17.132	10.652	0.001	0.008	5.634	8.855	22.787	16.466	0.008
Oleur061Scf2594g04018.1	14.49	up	0.065	0.944	-3.94039	-0.08336	0.068	0.013	0.029	0.001	1.651	0.71	0.258	0.618	0.001	0.001	0.001	0.009	0.071	0.84	0.528	0.813	0.067	0.036	0.385	0.016	2.121	2.737	0.381	0.295	0.041	0.359	0.001	0.163	0.001	0.004	0.023	0.744	0.173	0.747	0.979	1.89	0.35	0.047	0.342	0.173	0.69	1.082	0.069
Oleur061Scf6401g00014.1	14.399	up	0.104	1.499	-3.26392	0.58399	2.454	2.455	1.876	0.771	0.001	0.073	0.001	0.001	0.001	0.001	0.001	0.096	0.001	0.001	1.435	0.828	2.446	2.209	0.001	0.001	0.001	0.005	2.564	1.473	2.989	1.828	0.001	0.001	1.768	0.78	3.931	0.001	0.645	1.757	3.406	1.247	2.406	1.891	1.097	1.934	0.001	0.001	0.001
Oleur061Scf0274g01027.1	14.388	up	11.163	160.62	3.48069	7.32751	0.121	0.667	0.137	0.075	343.065	180.265	0.822	0.014	113.325	133.401	59.325	47.19	89.855	85.611	341.095	126.686	162.057	110.933	1.431	0.191	286.265	217.436	0.392	1.021	0.547	61.315	0.096	0.51	0.106	0.43	424.109	116.494	223.675	349.815	226.813	67.909	190.716	118.092	52.735	225.223	232.39	280.348	99.716
Oleur061Scf2594g00013.1	14.383	up	0.384	5.521	-1.3813	2.46503	0.001	0.005	7.844	9.186	1.926	1.905	8.415	11.687	0.001	0.001	9.51	6.927	2.254	0.018	3.606	2.824	2.573	2.61	0.001	0.006	0.001	0.136	2.359	2.294	13.064	10.531	2.199	2.921	0.005	0.001	8.562	1.812	1.914	0.022	7.274	12.545	0.078	0.1	0.14	0.126	8.243	6.977	10.638
Oleur061Scf2933g00001.1	14.38	up	0.094	1.346	-3.41686	0.42918	0.001	0.001	0.001	0.001	0.685	0.661	0.005	0.289	0.055	0.407	0.162	0.035	0.612	0.021	2.516	1.419	0.92	0.091	0.03	0.001	1.268	1.989	1.141	0.949	2.12	0.685	0.106	0.239	0.061	0.023	3.326	0.118	1.507	1.615	0.92	1	0.703	0.028	0.073	0.018	0.112	0.746	0.005
Oleur061Scf2526g00011.1	14.362	up	0.133	1.909	-2.91119	0.93306	0.006	0.001	0.005	0.023	1.857	2.699	0.007	0.099	0.152	1.039	1.451	2.758	2.671	2.186	1.418	1.172	0.812	0.025	0.001	0.001	0.85	1.914	1.95	0.9	0.673	4.409	0.074	0.001	0.001	0.001	4.44	0.001	1.233	0.58	2.228	3.591	0.005	0.001	0.026	0.007	1.591	2.232	1.545
Oleur061Scf8242g00002.1	14.344	up	0.452	6.478	-1.14688	2.69553	17.704	17.881	5.053	7.056	4.844	7.728	0.008	0.001	4.487	2.264	12.143	5.695	2.916	0.007	11.41	12.174	0.001	0.001	0.001	0.001	13.023	8.285	13.971	12.869	0.009	0.309	3.743	6.354	0.223	1.936	0.001	0.28	4.163	3.733	3.815	3.323	11.591	6.338	0.021	0.009	7.819	7.905	0.001
Oleur061Scf0931g01002.1	14.318	up	0.004	0.053	-8.07242	-4.23261	0.001	0.001	0.006	0.001	0.001	0.001	0.001	0.005	0.001	0.004	0.081	0.005	0.354	0.029	0.02	0.109	0.006	0.006	0.001	0.001	0.117	0.023	0.001	0.005	0.001	0.001	0.004	0.004	0.001	0.001	0.001	0.001	0.001	0.001	0.022	0.169	0.004	0.001	0.046	0.001	0.006	0.001	0.001
Oleur061Scf5054g00014.1	14.308	up	0.021	0.295	-5.59991	-1.76107	0.105	0.167	0.158	0.105	0.006	0.001	0.362	0.024	0.36	0.216	0.006	0.005	0.001	0.001	0.181	0.069	0.004	0.004	0.143	0.004	0.006	0.025	0.001	0.001	0.306	0.005	0.11	0.306	0.098	0.034	0.558	0.001	0.419	0.001	0.855	0.713	0.001	0.006	0.025	0.007	0.037	0.047	0.001
Oleur061Scf0351g02059.1	14.273	up	0.042	0.606	-4.55822	-0.72298	0.025	0.004	0.056	0.097	0.004	0.011	0.005	1.82	0.102	0.017	0.961	0.076	0.218	0.017	0.421	0.225	0.019	0.312	0.064	0.404	0.004	0.054	0.383	0.39	0.02	0.167	0.001	0.004	0.001	0.005	0.001	0.004	1.094	0.728	1.077	1.32	0.187	0.09	0.336	0.101	0.595	0.236	0.013
Oleur061Scf3288g00001.1	14.234	up	0.175	2.491	-2.51486	1.31647	0.097	1.554	0.572	0.293	4.152	0.049	2.889	3.161	0.012	0.064	2.143	0.931	0.019	0.3	4.304	0.939	0.285	1.114	0.531	0.928	2.585	1.954	14.841	2.033	18.13	10.236	0.001	0.74	0.001	0.004	0.001	0.949	1.864	12.546	1.9	5.013	0.313	0.012	0.005	0.018	3.774	0.665	0.005
Oleur061Scf7356g00004.1	14.228	up	0.682	9.7	-0.55277	3.27796	0.41	2.279	0.469	2.18	3.863	0.176	4.373	10.238	0.878	0.124	12.129	2.388	1.9	0.001	7.107	19.031	0.016	0.426	0.437	0.001	12.828	12.399	19.722	1.123	9.131	28.248	0.022	0.018	0.017	0.323	0.336	0.015	51.381	24.513	2.51	26.074	0.789	0.44	0.019	0.935	0.15	2.897	0.001
Oleur061Scf1127g07017.1	14.214	up	0.147	2.094	-2.76291	1.06642	0.001	0.001	0.005	0.001	0.005	0.001	1.033	1.325	0.001	0.001	2.836	4.279	12.27	13.723	2.189	2.053	0.001	0.001	0.001	0.03	2.376	1.4	2.156	2.559	3.653	6.139	0.001	0.005	24.623	15.936	0.024	5.118	3.93	1.026	2.832	1.511	0.005	0.001	0.025	0.001	2.299	4.609	6.679
Oleur061Scf2874g04005.1	14.201	up	2.841	40.34	1.50619	5.33414	7.836	7.143	16.704	21.199	17.3	20.719	16.177	18.488	6.604	9.553	72.127	32.97	12.714	23.748	60.593	46.613	0.001	0.001	0.001	0.006	10.864	12.269	12.121	14.097	1.785	9.379	7.888	7.249	0.001	0.001	35.429	1.212	17.364	11.45	34.087	27.506	0.025	0.001	7.963	14.457	16.948	19.089	30.333
Oleur061Scf1697g00009.1	14.196	up	0.267	3.786	-1.90674	1.92073	0.019	0.391	2.912	5.87	0.005	0.328	3.001	6.6	0.013	0.001	8.621	5.366	4.5	8.297	3.535	2.306	0.001	0.001	4.169	0.024	4.408	5.237	0.001	0.001	5.172	5.8	0.001	0.001	0.001	0.001	1.42	0.001	5.232	0.464	4.142	6.084	3.016	4.661	1.657	1.787	1.797	1.44	3.782
Oleur061Scf6900g00026.1	14.192	up	0.092	1.307	-3.44089	0.38614	0.001	0.102	2.053	2.784	0.078	0.001	0.006	0.639	3.24	5.031	0.001	0.001	1.025	0.006	2.313	0.61	2.457	1.28	0.093	3.567	0.314	0.029	2.807	1.761	0.001	0.321	2.256	2.697	0.001	0.001	0.001	0.005	0.67	0.001	1.724	1.2	0.001	0.001	0.2	1.684	0.001	0.324	0.001
Oleur061Scf2071g08005.1	14.186	up	0.264	3.738	-1.92408	1.90238	7.105	12.053	0.004	0.001	3.407	3.185	0.022	0.015	0.001	0.001	3.589	2.456	3.268	0.001	3.073	4.026	3.316	3.687	0.001	3.068	0.001	0.004	3.357	3.479	3.219	2.903	8.165	11.368	4.505	8.66	3.357	14.464	0.829	0.011	3.299	4.784	0.001	0.001	2.426	3.86	2.682	3.149	0.001
Oleur061Scf0343g00024.1	14.18	up	2.227	31.583	1.15526	4.98108	0.001	0.001	0.001	0.034	97.679	94.722	86.749	60.29	51.083	45.201	52.888	55.991	52.172	75.863	34.328	33.181	0.008	0.006	0.001	0.001	87.288	91.153	55.183	39.817	47.176	44.194	0.029	0.006	0.001	0.001	41.739	31.277	26.589	7.831	34.105	25.614	84.759	118.538	39.871	48.358	35.492	48.207	0.044
Oleur061Scf0884g00011.1	14.163	up	0.094	1.325	-3.41786	0.40621	0.016	0.017	0.015	0.003	1.113	0.154	0.163	2.94	0.015	0.064	1.011	0.105	0.496	0.473	1.499	0.947	0.005	0.017	0.715	0.07	0.623	0.83	1.359	0.756	0.898	0.926	0.026	0.006	0.004	0.015	0.021	0.005	1.365	0.368	1.314	1.653	0.167	0.012	0.005	0.028	0.076	0.078	0.106
Oleur061Scf0548g01007.1	14.13	up	0.236	3.338	-2.0819	1.73881	0.001	0.001	0.005	0.004	10.571	14.038	4.113	2.705	0.001	0.038	5.818	3.762	7.143	13.847	4.273	3.975	5.111	3.388	7.344	3.691	5.393	4.871	5.989	4.664	0.005	1.369	0.236	0.035	0.001	0.001	4.299	0.016	4.742	4.883	2.524	2.895	0.004	0.005	1.355	3.66	3.004	3.478	0.004
Oleur061Scf1369g02003.1	14.114	up	0.127	1.793	-2.97693	0.84218	8.785	8.085	0.015	0.001	0.001	0.004	0.023	0.005	6.075	5.011	0.047	0.004	3.2	0.001	2.821	3.388	0.001	0.001	0.004	0.001	0.004	0.004	8.182	8.348	0.043	1.372	4.296	2.938	8.117	6.49	0.018	0.001	8.071	3.149	1.226	0.882	0.017	0.005	0.001	0.001	4.873	5.555	0.005
Oleur061Scf3883g04002.1	14.104	up	2.022	28.515	1.01559	4.83367	0.392	0.443	0.363	0.054	0.704	1.793	46.353	27.045	0.846	0.332	26.18	26.008	33.768	61.511	33.308	30.623	0.015	0.103	31.29	2.353	29.544	26.97	32.689	39.971	0.318	6.918	1.193	1.535	0.379	0.13	0.023	0.628	7.954	0.432	28.212	22.976	0.169	0.236	0.228	1.119	25.261	31.198	32.058
Oleur061Scf0275g03007.1	14.096	up	0.542	7.647	-0.88243	2.93487	0.001	0.001	0.001	0.027	8.347	3.036	4.92	3.377	0.75	2.118	1.699	0.334	1.294	11.408	6.788	21.131	1.604	0.176	0.936	0.001	2.958	4.746	4.432	1.682	0.006	1.156	0.001	0.001	2.448	1.523	0.221	2.388	5.615	1.51	3.232	7.375	1.095	0.007	6.346	3.648	3.367	7.622	1.634
Oleur061Scf7705g00005.1	14.065	up	0.151	2.129	-2.72402	1.09008	0.833	0.598	0.518	1.735	0.095	1.392	1.351	0.05	1.025	1.958	0.005	0.008	0.024	0.451	0.673	12.216	0.017	0.475	0.854	0.08	0.02	0.001	9.077	0.797	0.01	1.095	0.493	0.477	0.778	0.504	0.02	0.049	0.241	0.13	1.151	2.171	0.009	0.013	0.857	0.615	0.092	0.108	0.312
Oleur061Scf5535g02006.1	14.065	up	0.259	3.646	-1.94783	1.86626	0.001	0.005	0.079	0.006	2.861	2.443	0.866	3.314	0.015	0.001	2.619	3.251	7.205	7.847	4.497	1.121	0.001	0.005	0.005	0.001	0.609	1.089	2.015	4.023	2.053	0.767	0.532	0.341	0.017	0.019	3.225	1.664	10.506	0.793	7.522	4.657	0.11	0.131	1.703	2.794	3.452	3.314	3.271
Oleur061Scf0889g03001.1	14.053	up	0.259	3.645	-1.94685	1.86597	0.112	1.339	0.951	5.281	1.504	0.904	0.894	0.004	0.773	6.456	0.24	0.072	0.015	0.005	1.388	17.478	0.158	0.171	1.12	0.935	0.682	1.911	3.24	0.004	0.455	3.24	0.765	0.004	25.044	1.829	0.001	0.095	0.079	0.603	1.983	3.671	0.175	0.072	3.171	0.516	0.447	2.617	0.081
Oleur061Scf5494g00004.1	14.033	up	0.131	1.84	-2.93107	0.87975	0.004	0.31	0.279	0.261	0.664	0.289	5.314	4.199	0.011	0.001	1.873	1.01	0.932	0.789	3.813	1.122	0.004	0.015	0.025	0.001	2.865	3.231	1.029	0.216	0.901	1.889	0.001	0.365	0.001	0.074	0.918	0.649	1.718	4.48	1.172	2.287	0.337	0.248	0.005	0.005	1.456	0.849	0.001
Oleur061Scf1102g08034.1	14.013	up	0.071	0.995	-3.81591	-0.00717	2.33	1.651	0.001	0.029	0.007	0.005	0.001	0.006	0.122	1.091	0.001	0.001	0.109	0.023	0.154	1.401	1.552	0.254	0.12	0.043	3.066	1.66	0.331	0.005	0.001	0.005	1.741	1.249	0.006	0.006	0.007	1.711	0.74	0.001	1.286	3.525	2.163	1.901	0.001	0.006	0.001	0.001	0.006
Oleur061Scf4295g01023.1	14.004	up	0.083	1.169	-3.58287	0.22496	0.001	0.133	0.144	0.163	0.047	1.29	0.076	0.004	0.016	0.051	0.915	0.268	0.628	0.005	0.659	1.633	0.001	0.007	0.03	0.133	0.021	0.001	0.969	1.503	0.105	0.038	0.005	0.667	0.034	2.043	0.001	0.028	0.108	0.022	1.167	1.484	0.039	0.441	0.001	0.007	0.057	0.281	0.019
Oleur061Scf1758g00031.1	14	up	0.102	1.434	-3.28707	0.52033	4.737	1.034	2.076	1.429	0.006	0.005	3.987	2.273	0.267	0.104	0.001	0.001	0.001	0.001	1.477	0.434	1.521	0.182	1.116	0.052	0.001	0.227	0.007	0.114	0.001	0.001	0.214	1.456	3.777	2.654	0.204	0.931	0.152	0.027	2.241	2.944	0.424	0.007	1.373	0.744	0.244	0.035	0.422
Oleur061Scf1606g00017.1	13.99	up	0.069	0.971	-3.84935	-0.04298	1.254	2.185	2.337	0.798	0.853	0.975	0.025	0.005	0.005	0.004	0.001	0.001	0.204	0.103	1.067	0.443	3.146	0.096	0.095	0.228	0.001	0.001	1.174	0.614	1.161	0.738	0.001	0.001	0.68	1.042	0.024	0.001	0.052	0.016	1.911	0.981	1.034	0.86	0.221	0.559	0.001	0.001	1.74
Oleur061Scf0343g00005.1	13.986	up	0.049	0.685	-4.35093	-0.54502	0.001	0.001	0.007	0.008	2.112	1.492	0.058	0.998	0.006	0.001	1.737	0.052	0.745	1.532	0.185	2.407	0.007	0.001	0.001	0.008	0.49	1.183	0.036	0.22	1.547	0.175	0.001	0.001	0.007	0.001	0.051	0.007	0.033	0.033	2.018	0.245	0.246	0.309	0.006	1.415	0.218	0.171	0.007
Oleur061Scf1255g05029.1	13.978	up	2.738	38.265	1.45288	5.25797	20.201	26.333	31.729	42.974	25.067	26.089	57.072	56.431	0.001	0.001	18.432	15.368	51.791	52.148	90.719	73.347	0.001	0.001	32.352	18.193	12.711	12.671	18.15	38.491	12.792	20.301	0.032	0.001	0.001	0.001	18.039	0.001	44.019	49.51	10.872	29.636	27.103	39.708	15.572	13.369	44.018	59.251	21.581
Oleur061Scf1893g00016.1	13.952	up	0.192	2.674	-2.38334	1.41909	1.029	2.069	0.951	1.066	3.39	1.975	0.325	0.35	2.778	2.921	0.998	1.415	3.005	9.44	5.23	4.782	0.001	0.001	0.001	3.573	3.822	3.116	1.116	0.786	0.831	1.019	0.001	0.001	0.001	0.001	0.001	8.827	0.008	0.008	1.659	1.232	0.001	0.01	2.243	1.897	2.309	2.436	0.685
Oleur061Scf0743g01008.1	13.947	up	0.051	0.711	-4.29344	-0.4915	0.027	0.462	0.001	0.018	0.001	0.001	0.145	0.467	0.004	0.189	0.013	0.004	0.034	0.001	1.002	1.596	0.024	0.047	0.429	0.012	0.357	0.75	0.411	0.687	0.016	0.186	0.746	0.119	0.001	0.001	0.017	0.501	0.105	0.557	1.168	0.137	0.004	0.001	1.058	0.638	0.096	0.081	0.066
Oleur061Scf1445g00007.1	13.945	up	0.808	11.266	-0.30788	3.49386	0.007	0.887	0.001	1.083	7.996	9.714	0.04	0.583	0.021	0.006	2.926	4.763	1.417	6.03	9.187	15.214	5.024	6.806	0.183	0.001	0.125	0.027	2.639	7.265	7.782	6.671	6.107	7.554	0.001	0.034	0.037	7.935	4.117	5.672	10.252	11.241	8.385	4.179	8.949	10.735	7.569	8.294	7.816
Oleur061Scf3771g00037.1	13.913	up	0.312	4.343	-1.67972	2.11864	0.001	0.001	0.001	0.001	3.41	2.81	5.231	1.957	0.001	0.001	1.871	3.582	2.785	2.491	2.2	3.45	1.896	0.12	0.001	0.005	5.372	5.279	2.783	2.568	1.679	2.127	0.001	0.001	0.001	0.001	1.674	0.395	3.112	0.131	7.407	6.327	1.549	0.104	6.643	4.512	3.705	6.414	1.827
Oleur061Scf3161g06018.1	13.9	up	0.047	0.657	-4.40392	-0.60688	0.005	0.019	0.005	0.001	0.77	0.544	0.021	0.056	0.54	0.526	0.402	0.673	0.083	0.206	0.869	0.434	0.005	0.02	0.021	0.014	0.43	0.616	0.044	0.069	0.746	0.058	0.001	0.005	0.001	0.001	0.452	0.607	0.097	0.019	0.657	0.75	0.004	0.109	0.056	0.297	0.076	0.104	0.372
Oleur061Scf0581g00033.1	13.895	up	0.611	8.49	-0.71082	3.08573	0.001	0.001	0.001	0.001	12.044	13.437	11.366	9.47	26.615	18.822	12.458	7.491	8.637	11.617	12.638	8.161	16.298	11.732	7.904	0.654	16.306	15.425	16.929	13.669	14.731	14.67	16.298	10.517	0.005	0.001	11.202	9.163	28.536	5.661	6.949	7.248	0.001	0.001	4.816	10.38	7.038	9.653	5.526
Oleur061Scf8806g04003.1	13.858	up	0.358	4.964	-1.48129	2.31143	0.036	0.006	0.023	0.123	0.177	0.126	7.304	4.262	0.005	0.178	4.114	4.717	7.4	8.772	3.103	3.868	0.025	0.005	0.005	0.034	3.426	4.494	4.664	5.559	6.046	6.59	0.023	0.005	0.141	0.11	0.007	0.095	8.382	0.803	5.812	8.702	0.001	0.001	7.662	4.751	7.792	11.826	3.174
Oleur061Scf4972g01011.1	13.827	up	0.378	5.22	-1.40532	2.3841	0.001	0.005	12.329	11.42	8.514	7.051	23.988	20.315	0.016	0.001	7.032	6.313	12.967	14.59	7.283	4.441	0.001	0.001	0.02	0.001	9.978	9.673	19.991	15.269	0.005	2.644	0.001	0.005	0.001	0.001	13.589	0.001	12.708	22.421	5.25	4.372	0.001	0.001	0.001	0.02	5.985	7.174	0.001
Oleur061Scf1166g10015.1	13.825	up	0.029	0.404	-5.09675	-1.30747	0.001	0.001	0.001	0.005	0.26	0.92	0.056	0.005	0.528	0.238	0.076	0.001	0.044	0.07	0.116	1.125	0.001	0.001	0.141	1.309	0.006	0.006	0.001	0.22	0.13	0.368	1.845	0.226	0.001	0.001	0.034	0.006	0.124	0.149	0.855	0.238	0.001	0.027	0.651	0.021	0.421	0.28	0.001
Oleur061Scf2698g01013.1	13.785	up	0.02	0.278	-5.62973	-1.84462	0.004	0.015	0.034	0.475	0.001	0.015	0.005	0.877	0.618	0.588	0.001	0.004	0.057	0.001	0.442	0.924	0.412	0.074	0.285	0.102	0.057	0.005	0.581	0.647	0.001	0.043	0.859	0.714	0.001	0.001	0.024	0.02	0.004	0.022	0.234	0.063	0.001	0.001	0.001	0.001	0.023	0.005	0.004
Oleur061Scf5999g03038.1	13.777	up	0.195	2.685	-2.35918	1.42501	0.123	0.077	6.878	8.948	0.435	0.049	4.154	0.049	0.001	0.082	0.779	0.381	0.009	2.22	3.31	2.031	0.01	0.078	8.191	0.074	1.965	3.933	6.833	7.557	0.646	0.009	0.071	0.011	2.716	0.053	0.011	0.001	0.001	0.001	4.048	1.911	0.073	0.457	2.247	6.531	0.066	0.851	1.244
Oleur061Scf0724g02001.1	13.774	up	0.283	3.899	-1.82095	1.96302	0.019	0.317	0.045	0.17	3.797	3.322	3.888	4.355	0.341	0.178	4.649	3.542	2.231	2.935	4.25	4.78	0.286	0.004	0.195	0.113	1.122	1.448	2.046	4.943	0.249	0.165	0.001	0.003	0.092	0.19	0.005	0.037	3.655	0.888	3.646	3.12	4.414	3.015	0.001	0.031	3.06	3.455	4.277
Oleur061Scf2836g01005.1	13.763	up	0.067	0.922	-3.90004	-0.11722	0.123	0.146	0.001	0.001	0.006	0.577	0.006	0.218	0.032	0.127	0.818	0.075	0.761	1.66	0.479	0.521	0.001	0.09	0.025	0.006	0.614	0.127	0.545	0.818	0.45	0.352	0.001	0.021	0.023	0.004	0.001	0.02	1.144	0.758	1.497	1.935	0.304	0.007	0.005	0.005	0.673	0.104	0.194
Oleur061Scf3948g02003.1	13.737	up	0.918	12.614	-0.12311	3.65697	9.261	9.555	12.212	10.675	21.515	17.486	0.007	0.078	0.4	0.158	1.696	2.021	6.079	4.247	7.494	10.484	0.049	1.29	9.798	10.891	15.88	13.035	0.005	0.001	0.005	1.751	0.018	0.001	11.695	12.379	9.078	3.409	10.739	14.814	20.402	15.796	14.917	19.119	0.992	1.067	0.007	0.129	12.977
Oleur061Scf0426g00001.1	13.712	up	0.042	0.575	-4.57526	-0.79788	0.564	0.018	0.028	0.592	0.065	0.015	0.017	0.019	0.001	0.019	0.376	0.294	0.004	0.385	0.741	0.603	0.12	0.926	0.39	0.407	0.702	0.505	0.223	0.501	0.232	0.33	0.987	0.299	0.005	0.001	0.004	0.333	0.016	0.004	0.354	0.692	0.001	0.857	0.005	0.615	0.001	0.005	0.018
Oleur061Scf7395g00018.1	13.698	up	0.239	3.268	-2.06756	1.70843	0.01	2.164	10.46	11.143	0.001	0.009	0.001	0.007	0.704	5.054	0.048	0.001	0.066	5.588	6.436	0.677	0.009	0.001	9.057	0.597	0.001	0.044	8.665	5.869	0.009	1.562	2.871	2.832	8.759	5.58	0.001	0.053	1.389	5.838	5.1	5.134	11.173	6.601	9.692	9.664	0.075	0.009	2.913
Oleur061Scf3287g01017.1	13.692	up	0.183	2.508	-2.44875	1.32654	0.252	2.526	0.001	0.005	0.001	0.403	2.439	3.821	0.602	0.147	0.001	0.001	4.521	2.954	2.944	2.659	0.005	0.005	3.39	0.001	4.864	3.668	2.958	3.718	0.005	0.005	0.001	0.005	0.005	0.001	0.001	0.022	3.577	2.487	2.641	1.914	0.086	0.005	3.267	4.023	3.457	5.066	1.17
Oleur061Scf9140g00003.1	13.685	up	0.252	3.448	-1.98888	1.78571	0.001	0.001	0.001	0.001	1.775	1.72	2.667	2.491	0.005	0.005	3.334	2.078	9.594	13.144	1.672	4.204	0.001	0.001	2.812	0.007	6.502	7.215	9.885	12.245	6.189	6.715	0.001	0.001	0.001	0.001	5.855	0.001	5.941	1.211	4.766	4.22	0.001	0.001	0.001	0.001	3.755	3.12	5.026
Oleur061Scf0863g04010.1	13.682	up	0.058	0.797	-4.10193	-0.32765	7.273	2.436	0.004	0.001	0.005	0.01	3.664	2.559	0.329	2.434	6.379	4.119	0.031	0.001	1.871	0.722	0.001	0.001	0.001	0.032	0.003	0.001	1.941	0.864	0.001	0.058	0.001	0.001	0.079	0.083	12.816	0.104	0.789	2.503	1.61	0.185	3.09	1.238	0.001	0.001	0.001	0.003	0.003
Oleur061Scf2604g00002.1	13.676	up	0.74	10.117	-0.43495	3.33869	0.001	0.001	10.358	11.892	4.57	8.298	13.44	7.024	9.306	5.457	6.767	3.28	6.484	7.223	11.566	3.423	0.001	0.001	4.504	0.008	6.472	3.858	1.989	1.734	5.5	1.878	0.001	0.001	0.001	0.001	0.53	14.165	6.733	0.043	12.9	20.515	1.51	0.973	0.001	0.001	6.944	10.947	10.961
Oleur061Scf0123g00015.1	13.664	up	0.214	2.93	-2.22153	1.55084	0.001	0.001	5.636	8.405	0.001	0.987	0.001	0.001	1.254	1.123	13.222	5.023	2.883	3.489	4.718	2.568	0.001	0.001	0.007	0.007	4.142	2.422	2.762	6.351	8.426	7.95	0.001	0.005	0.001	0.001	0.001	8.408	2.543	0.005	1.945	3.127	0.024	0.006	1.991	2.162	0.03	0.136	4.793
Oleur061Scf2199g01024.1	13.66	up	0.089	1.213	-3.49343	0.27852	4.891	3.003	0.001	0.001	0.299	4.85	0.061	2.238	0.001	0.001	3.076	1.16	2.242	4.758	2.328	0.174	0.001	0.001	0.575	0.001	2.715	1.728	2.177	4.911	0.001	0.001	0.001	0.001	0.001	0.001	0.001	0.007	2.582	0.177	2.033	2.626	1.542	0.251	1.466	3.589	0.512	1.718	0.034
Oleur061Scf7230g02031.1	13.634	up	0.024	0.321	-5.40675	-1.63759	0.017	0.158	0.001	0.014	0.023	0.021	0.001	0.108	0.154	0.422	1.261	0.568	0.072	0.204	0.477	0.749	0.001	0.014	0.001	0.001	0.422	0.001	0.457	0.251	0.014	0.155	0.123	0.013	0.019	0.014	0.005	0.223	0.017	0.023	0.207	0.144	0.004	0.001	0.015	0.015	0.001	0.196	0.001
Oleur061Scf2620g00009.1	13.621	up	0.65	8.851	-0.62199	3.14581	0.001	0.008	0.029	0.678	4.472	4.518	0.043	0.156	15.861	10.127	2.782	3.362	12.911	16.013	8.336	8.655	0.15	0.041	0.001	9.286	5.458	8.427	6.869	8.912	10.499	8.749	0.033	0.034	0.001	0.001	10.247	0.335	3.835	0.006	9.617	8.844	0.117	0.244	0.184	0.043	15.438	13.488	16.56
Oleur061Scf0538g01021.1	13.609	up	0.112	1.525	-3.15735	0.60915	0.073	0.225	0.675	1.15	0.043	0.015	1.275	1.087	0.029	0.001	2.641	0.608	0.722	0.519	1.299	2.022	0.004	0.004	0.005	0.001	1.417	1.874	0.025	0.011	0.054	0.331	0.011	0.003	0.013	0.181	0.703	0.004	4.109	1.107	0.906	2.275	0.091	0.01	0.212	0.182	0.219	0.711	0.095
Oleur061Scf0247g05014.1	13.599	up	1.406	19.121	0.49163	4.25706	0.001	0.447	0.005	0.018	0.938	2.978	25.43	25.755	2.427	1.817	17.88	41.586	7.9	6.394	21.816	15.85	0.032	0.076	0.023	1.673	26.452	29.326	0.018	0.001	1.544	1.649	1.229	2.552	0.076	0.001	0.001	0.081	10.001	1.73	20.431	18.919	0.027	0.246	25.092	23.093	21.863	16.938	14.38
Oleur061Scf0210g03001.1	13.588	up	0.024	0.325	-5.38777	-1.6235	0.004	0.008	0.001	0.001	0.012	0.001	0.001	0.039	0.051	0.004	0.412	0.39	0.034	0.001	0.373	0.138	0.005	0.011	0.014	0.001	0.18	0.277	0.009	0.004	0.019	0.279	0.016	0.004	0.001	0.009	0.005	0.001	0.299	0.123	0.561	0.385	0.296	0.235	0.017	0.047	0.284	0.038	0.004
Oleur061Scf0563g00030.1	13.586	up	0.002	0.034	-8.64785	-4.88376	0.001	0.001	0.001	0.001	0.007	0.001	0.001	0.001	0.001	0.001	0.001	0.001	0.005	0.69	0.22	0.032	0.006	0.007	0.007	0.001	0.001	0.006	0.001	0.001	0.001	0.027	0.006	0.001	0.001	0.001	0.001	0.001	0.001	0.006	0.006	0.032	0.001	0.001	0.001	0.001	0.007	0.001	0.001
Oleur061Scf9146g00022.1	13.577	up	0.315	4.282	-1.66494	2.09817	0.076	0.891	0.514	1.586	2.222	0.506	5.194	3.088	1.65	0.782	9.043	4.344	3.842	1.05	4.687	3.662	0.001	0.001	0.075	0.517	6.316	10.175	0.392	0.015	0.958	1.746	0.001	0.001	0.139	0.269	3.913	0.386	14.564	7.755	2.309	8.481	0.373	0.052	2.32	0.413	0.383	2.219	0.107
Oleur061Scf8707g00016.1	13.567	up	0.859	11.657	-0.21891	3.54318	0.005	0.018	0.153	0.077	11.559	9.387	13.086	15.629	0.556	0.019	2.785	2.617	5.655	2.059	11.871	12.463	0.023	0.821	0.103	0.031	3.221	2.919	0.101	0.434	2.433	4.113	0.024	0.3	0.005	0.005	1.468	17.713	13.303	2.156	10.297	12.122	8.515	9.376	0.591	0.658	2.214	1.992	2.23
Oleur061Scf2878g04054.1	13.553	up	0.609	8.257	-0.71495	3.04566	0.178	0.203	0.001	0.001	20.929	12.815	1.141	3.507	0.552	2.209	0.003	0.034	8.803	12.972	10.656	6.913	0.042	0.151	2.684	0.007	17.148	15.678	0.007	0.007	0.018	0.096	24.189	8.752	2.537	2.93	18.413	9.614	6.25	15.077	13.155	4.798	11.651	0.509	9.316	11.186	12.711	20.391	0.077
Oleur061Scf2833g00058.1	13.519	up	0.066	0.888	-3.92751	-0.17059	0.008	0.001	0.006	0.032	0.097	0.027	1.05	1.876	0.062	0.001	0.642	0.168	0.574	1.694	2.357	0.479	0.023	0.029	0.284	0.061	1.742	1.377	1.389	1.397	0.02	0.623	0.119	0.09	0.005	0.005	0.928	0.001	0.117	0.072	0.299	1.847	0.016	0.001	0.092	0.755	0.043	0.927	0.101
Oleur061Scf3294g00017.1	13.516	up	0.353	4.769	-1.50291	2.25377	0.038	1.233	1.319	1.298	7.109	2.335	0.341	5.685	1.637	1.645	1.052	0.798	2.203	0.252	6.308	3.373	1.549	0.725	0.006	0.044	4.686	2.661	3.361	1.812	0.001	0.879	0.209	0.152	0.258	1.199	0.945	2.024	4.156	1.367	4.442	5.474	1.841	1.562	0.63	0.895	0.001	0.001	0.701
Oleur061Scf2736g00012.1	13.506	up	21.282	287.429	4.41153	8.16706	66.429	8.553	14.195	11.155	57.308	65.17	167.388	211.456	12.157	3.327	526.806	201.452	206.617	260.231	260.575	412.192	6.704	39.299	6.373	6.801	12.985	13.401	358.731	249.472	328.307	122.857	64.167	26.872	3.352	9.885	214.4	36.366	369.047	78.612	244.373	260.037	0.032	0.008	55.328	296.933	240.657	284.324	101.422
Oleur061Scf0815g03012.1	13.476	up	4.041	54.453	2.01456	5.76694	0.001	0.001	0.001	0.001	59.09	57.093	10.177	18.224	36.528	39.085	24.524	26.937	6.236	27.45	49.742	68.538	24.87	37.014	24.926	13.126	49.797	52.728	20.549	22.368	58.367	38.868	0.007	0.001	54.42	48.544	32.877	20.062	22.659	3.195	45.002	57.307	26.258	28.462	27.051	32.771	74.819	66.258	32.691
Oleur061Scf7237g01005.1	13.47	up	0.752	10.13	-0.41125	3.34053	9.885	7.07	0.001	0.001	16.399	16.872	7.097	5.008	0.024	0.001	5.624	4.091	7.88	9.274	5.161	17.15	13.068	6.93	16.361	13.322	10.768	9.514	0.001	0.026	16.24	17.751	0.001	0.001	37.504	17.107	0.001	13.939	4.172	8.74	10.853	10.961	16.036	17.913	0.001	0.001	5.518	4.967	7.473
Oleur061Scf0139g00003.1	13.455	up	0.253	3.402	-1.98363	1.76647	0.2	0.536	0.139	0.038	2.222	3.8	0.001	0.112	0.434	0.024	2.722	5.743	1.146	4.283	2.088	8.081	0.335	1.032	1.849	0.001	3.787	5.049	19.179	3.65	1.256	3.905	0.787	0.027	0.476	0.667	0.001	0.574	1.959	0.022	2.385	3.33	0.001	0.001	0.007	0.022	1.538	2.757	0.998
Oleur061Scf0826g05032.1	13.44	up	0.082	1.098	-3.61396	0.13456	0.489	0.731	0.001	0.005	1.113	1.077	2.564	0.651	1.184	1.75	0.224	1.192	0.115	0.004	1.254	1.319	1.263	0.598	0.707	0.032	0.869	1.004	1.829	1.149	0.1	0.33	0.001	0.001	0.005	0.005	0.001	0.021	0.453	0.001	1.203	0.73	0.005	0.001	0.341	0.026	1.184	1.062	0.001
Oleur061Scf1524g00004.1	13.424	up	0.297	3.99	-1.75038	1.99643	0.001	0.001	4.139	2.835	0.001	0.185	10.244	7.346	2.213	0.049	2.626	3.386	5.646	4.606	1.73	3.115	0.738	0.397	0.001	0.001	0.311	0.345	1.256	0.052	2.217	2.108	0.001	0.001	3.488	0.334	5.786	4.082	0.007	5.259	7.046	6.674	0.001	0.001	11.68	7.758	0.496	0.433	0.059
Oleur061Scf0370g06026.1	13.41	up	0.004	0.052	-8.01379	-4.26846	0.001	0.027	0.001	0.001	0.006	0.005	0.048	0.154	0.001	0.001	0.043	0.001	0.005	0.001	0.028	0.029	0.001	0.007	0.001	0.008	0.007	0.007	0.03	0.001	0.006	0.006	0.001	0.001	0.026	0.001	0.001	0.006	0.006	0.006	0.191	0.046	0.007	0.001	0.001	0.001	0.049	0.001	0.001
Oleur061Scf4222g01036.1	13.4	up	0.641	8.586	-0.64224	3.10197	0.001	0.027	0.001	0.001	4.13	4.497	16.075	20.078	0.001	0.001	12.255	16.263	21.424	16.577	16.494	18.388	0.001	0.001	11.657	0.247	13.834	14.124	13.991	12.754	19.947	13.312	0.005	0.02	0.001	0.001	4.539	0.525	4.331	0.137	3.8	4.716	0.001	0.026	2.081	2.533	35.873	30.567	21.942
Oleur061Scf0810g02021.1	13.39	up	0.148	1.987	-2.75248	0.99071	0.001	0.001	0.001	0.001	0.001	0.016	7.517	16.873	0.077	0.001	7.352	3.514	1.8	15.78	6.645	2.433	0.001	0.018	0.001	0.001	6.012	5.336	10.4	8.466	2.307	6.175	0.07	0.001	0.001	0.001	10.478	0.001	5.046	0.767	1.102	0.875	0.001	0.006	2.131	4.786	2.632	5.141	2.116
Oleur061Scf2581g01053.1	13.374	up	0.344	4.596	-1.54088	2.20048	0.001	0.001	0.004	0.004	2.433	3.024	4.034	5.973	0.001	0.004	2.521	2.175	3.177	6.078	3.674	3.606	7.356	6.034	1.74	0.001	3.159	3.366	2.253	2.146	2.788	2.067	2.322	1.768	0.004	0.004	6.416	5.532	0.668	1.768	4.917	6.852	1.95	1.36	0.001	0.001	3.62	3.094	2.043
Oleur061Scf7272g01039.1	13.37	up	1.282	17.139	0.35821	4.09924	0.008	0.001	30.93	14.85	0.001	1.041	14.954	26.765	5.981	0.44	15.426	23.468	20.575	39.386	22.112	17.427	11.398	0.713	8.363	0.055	7.683	26.757	0.001	0.007	0.007	1.107	0.001	0.034	256.277	223.26	0.058	21.742	7.046	0.001	14.036	15.954	0.23	0.058	30.639	61.695	1.738	5.41	5.232
Oleur061Scf8698g00003.1	13.37	up	0.069	0.926	-3.85199	-0.11102	0.022	0.128	0.006	0.005	1.231	0.953	0.128	0.715	0.019	0.086	1.397	0.155	0.104	0.756	0.96	1.081	0.001	0.001	0.898	0.115	0.989	0.203	1.648	0.982	0.859	0.801	0.382	0.178	0.005	0.004	0.006	0.025	0.343	0.861	1.085	0.653	0.455	0.034	0.066	0.226	1.218	0.104	0.004
Oleur061Scf0729g01013.1	13.364	up	0.658	8.795	-0.60358	3.13676	0.028	0.528	0.617	0.007	6.819	8.722	0.001	0.015	0.088	0.024	1.667	1.54	4.296	0.059	7.91	9.666	5.253	6.525	0.001	6.278	1.09	1.317	15.77	15.763	8.687	8.086	0.075	0.001	0.001	0.066	14.591	7.837	8.932	6.476	7.482	10.462	2.02	1.299	1.672	1.672	11.032	12.142	11.925
Oleur061Scf1685g01049.1	13.36	up	0.022	0.3	-5.47632	-1.73638	0.001	0.001	0.001	0.014	0.137	0.114	0.001	0.026	0.004	0.059	0.506	0.092	0.048	0.006	0.124	0.871	0.005	0.001	0.212	0.122	0.029	0.913	1.461	0.032	0.854	1.175	0.004	0.001	0.089	0.001	0.006	0.476	0.113	0.02	0.716	0.105	0.057	0.005	0.005	0.001	0.17	0.365	0.014
Oleur061Scf1557g00013.1	13.323	up	0.28	3.736	-1.83444	1.9015	0.007	0.512	2.523	2.896	5.686	5.959	4.478	4.839	0.57	0.25	0.02	0.026	0.503	0.022	1.21	2.825	0.006	0.027	5.282	0.191	3.23	2.152	3.649	2.16	0.008	0.005	0.005	0.025	7.03	3.828	5.468	0.027	1.802	0.72	7.718	7.385	3.209	3.141	7.277	2.842	2.304	2.602	3.454
Oleur061Scf5990g01066.1	13.318	up	0.112	1.488	-3.16182	0.57359	0.383	0.027	0.06	0.091	0.82	0.916	2.873	0.266	0.228	0.001	0.306	0.005	0.049	1.199	1.26	1.709	0.574	0.075	0.729	0.025	0.342	0.08	2.694	1.696	1.193	1.367	0.708	0.018	0.506	0.018	0.001	0.094	0.358	0.027	1.131	2.013	0.15	0.023	0.004	0.097	0.146	0.352	0.006
Oleur061Scf1287g03015.1	13.253	up	0.008	0.102	-7.02325	-3.295	0.001	0.019	0.001	0.001	0.001	0.019	0.001	0.001	0.005	0.006	0.005	0.028	0.052	1.392	0.036	0.026	0.001	0.001	0.001	0.001	0.019	0.562	0.699	0.308	0.001	0.042	0.017	0.001	0.001	0.019	0.025	0.001	0.001	0.025	0.369	0.306	0.004	0.097	0.001	0.001	0.001	0.001	0.005
Oleur061Scf8342g00022.1	13.25	up	0.277	3.671	-1.85175	1.87623	13.098	22.273	5.927	5.537	0.012	0.004	4.911	2.705	10.094	11.623	0.004	0.001	2.47	0.004	9.028	3.675	5.7	3.268	0.001	2.144	0.017	0.004	16.479	13.868	10.585	8.57	0.011	0.004	7.063	9.906	0.001	8.516	8.769	14.926	4.693	1.167	0.001	0.001	0.001	0.005	6.27	6.284	3.738
Oleur061Scf7417g00020.1	13.247	up	0.844	11.174	-0.24554	3.4821	0.001	0.001	0.001	0.016	5.641	4.549	0.006	0.001	0.004	0.001	8.302	7.716	9.556	15.464	9.001	8.482	3.968	5.117	7.2	0.175	14.569	13.172	0.001	0.001	0.024	0.873	0.001	0.001	8.275	5.672	3.604	0.823	9.404	4.038	13.522	15.103	3.846	4.845	5.388	3.229	7.943	8.006	3.844
Oleur061Scf0929g03023.1	13.227	up	0.221	2.92	-2.17955	1.54591	1.354	0.182	0.18	0.006	0.109	0.138	0.001	0.001	0.001	0.008	2.015	0.936	6.364	7.478	4.548	3.411	0.048	0.025	0.033	1.254	7.04	5.452	10.037	3.461	1.373	1.174	0.296	0.104	0.024	0.005	0.046	0.686	1.423	0.535	2.33	2.011	0.074	0.005	2.417	6.263	4.369	4.315	0.162
Oleur061Scf0154g02039.1	13.225	up	0.396	5.233	-1.33753	2.38775	0.152	0.032	0.181	0.107	7.354	9.097	0.007	0.92	0.749	0.164	0.265	0.14	0.114	0.001	6.432	3.47	1.097	1.183	0.007	0.007	0.155	0.025	7.29	7.379	0.034	0.104	0.572	0.259	0.913	1.897	6.901	1.049	8.021	1.061	6.856	4.902	0.097	1.156	5.589	6.092	2.886	6.081	0.037
Oleur061Scf0415g03030.1	13.207	up	1.256	16.584	0.32849	4.05174	12.386	9.535	8.928	9.017	24.346	19.225	0.006	0.001	9.561	12.202	0.004	0.001	15.357	11.235	18.484	20.557	8.383	13.371	9.011	7.309	9.68	8.775	11.624	8.228	13.039	8.754	9.888	9.344	19.691	19.894	0.001	10.132	10.126	10.76	12.818	15.531	0.001	0.001	9.7	16.714	0.001	0.001	10.804
Oleur061Scf8698g00005.1	13.192	up	0.215	2.842	-2.21483	1.5068	0.008	0.036	0.006	0.039	3.692	3.26	0.008	2.617	0.027	0.006	3.575	1.81	0.88	3.595	0.403	5.069	0.032	0.006	4.295	0.007	3.598	6.224	2.465	4.524	3.671	3.852	0.007	0.005	0.027	0.001	0.001	0.045	3.361	1.324	5.9	5.412	7.707	5.341	1.908	3.488	2.077	5.427	0.04
Oleur061Scf3287g03018.1	13.142	up	0.217	2.854	-2.20323	1.51295	0.006	0.022	0.001	0.021	0.023	0.027	0.055	2.712	0.087	0.115	0.99	4.296	2.824	0.644	3.179	1.982	0.001	0.001	0.029	0.006	0.808	2.112	0.724	0.001	0.612	0.972	0.066	0.001	0.114	0.099	0.248	0.001	2.45	0.969	1.553	6.78	0.344	0.006	2.621	1.244	0.052	1.225	2.069
Oleur061Scf4497g01008.1	13.14	up	0.348	4.568	-1.52427	2.19164	0.48	4.129	5.225	3.648	1.99	1.861	6.313	3.526	1.322	2.788	1.013	0.216	1.363	4.498	3.16	4.95	6.882	6.513	5.13	0.527	5.854	4.687	5.539	4.585	1.563	1.143	9.575	4.663	0.308	0.006	0.001	1.356	0.845	8.205	6.532	4.262	1.214	0.007	0.071	0.008	0.282	0.396	0.024
Oleur061Scf8788g00012.1	13.133	up	0.059	0.78	-4.07425	-0.35911	2.38	1.516	0.006	0.001	3.961	2.938	0.032	0.001	0.557	0.024	0.015	0.004	0.004	0.006	0.313	0.484	0.006	0.001	2.422	0.008	1.63	1.466	0.872	0.791	0.698	0.749	0.118	0.135	0.025	0.256	0.001	0.911	0.004	0.004	1.935	1.263	0.506	0.005	0.004	0.081	2.341	2.628	1.17
Oleur061Scf7479g00007.1	13.119	up	0.49	6.427	-1.02956	2.68406	8.32	6.829	1.593	2.247	0.001	0.079	6.689	7.006	0.001	0.001	0.755	0.689	2.18	0.461	5.609	5.978	2.732	4.507	0.001	0.001	5.616	5.082	0.716	0.936	0.68	0.249	0.001	0.001	0.918	1.811	2.018	2.952	0.342	2.311	5.8	8.771	4.383	3.245	2.062	3.6	9.098	10.007	1.222
Oleur061Scf0462g01028.1	13.106	up	0.396	5.186	-1.33758	2.37465	0.005	0.18	0.145	0.59	9.978	0.197	4.287	9.429	0.001	0.045	4.31	4.795	3.094	1.324	5.037	3.83	0.189	1.977	1.423	0.001	5.485	7.145	2.402	0.271	11.749	7.382	0.022	0.3	0.209	0.347	11.339	0.09	13.648	10.85	5.287	7.092	0.153	0.039	0.027	0.019	2.787	2.314	0.037
Oleur061Scf8265g00050.1	13.096	up	0.176	2.299	-2.51012	1.20097	0.013	0.045	0.036	0.013	2.334	2.25	0.401	0.497	0.14	0.073	2.175	1.334	0.874	2.186	1.975	2.076	0.041	0.011	0.454	0.005	0.47	0.54	2.737	3.511	0.558	0.45	0.004	0.004	0.028	0.06	0.042	0.012	2.198	0.793	1.868	3.647	2.157	2.289	1.838	1.207	2.03	1.928	0.038
Oleur061Scf4302g02021.1	13.092	up	1.321	17.299	0.40193	4.11264	14.837	8.228	11.272	15.251	0.299	2.926	28.933	23.337	2.164	1.056	7.293	6.901	15.017	20.245	21.669	26.193	3.015	4.439	0.001	0.702	0.053	2.549	3.898	5.734	5.688	7.987	2.952	8.5	8.564	10.813	4.726	10.561	8.45	18.334	14.032	11.246	4.925	2.895	2.912	2.876	2.189	3.539	3.499
Oleur061Scf3148g06026.1	13.027	up	1.811	23.596	0.85703	4.56049	16.9	17.36	24.836	31.85	8.4	12.004	0.001	0.006	40.921	27.499	12.128	12.781	16.257	5.559	15.611	43.384	10.064	15.244	0.001	37.369	0.001	0.042	17.042	10.888	13.913	13.052	8.217	22.589	20.233	27.204	5.391	11.54	26.074	0.359	23.4	19.562	0.056	1.874	11.385	6.358	17.321	34.024	33.718
Oleur061Scf1021g08007.1	12.982	up	0.145	1.878	-2.78911	0.90936	6.489	5.289	2.642	3.744	0.063	1.446	0.001	0.001	1.936	2.794	0.237	1.011	1.072	0.001	2.294	8.553	1.117	0.24	0.238	2.607	0.001	0.001	4.581	2.266	1.341	0.258	3.624	1.852	1.472	1.53	0.001	1.675	0.314	2.769	0.374	1.697	0.187	0.063	0.001	0.001	0.001	0.001	2.025
Oleur061Scf7653g03005.1	12.942	up	0.284	3.677	-1.81565	1.87834	0.272	0.049	0.275	0.193	0.045	0.008	0.01	2.113	4.909	3.688	0.001	0.001	0.001	0.001	2.341	2.562	3.774	3.721	0.048	0.728	0.396	3.18	1.192	0.044	0.007	1.856	0.202	1.615	0.484	4.147	4.065	0.05	0.157	2.03	6.404	4.756	5.842	3.847	0.664	5.284	0.043	0.249	3.361
Oleur061Scf1067g07001.1	12.941	up	0.042	0.537	-4.59015	-0.89619	0.001	0.001	1.704	2.084	0.001	0.001	2.214	0.147	0.579	2.015	0.311	0.804	0.693	0.986	0.915	0.423	0.001	0.001	0.001	0.001	0.22	0.242	1.853	0.861	0.218	0.91	0.005	0.001	3.693	2.809	0.001	0.001	2.47	0.006	0.205	1.049	0.001	0.001	0.001	0.006	0.008	1.277	1.925
Oleur061Scf0089g08020.1	12.938	up	2.009	25.996	1.00659	4.70019	0.001	0.001	20.704	15.652	17.075	16.482	0.001	0.001	9.287	15.942	22.23	19.137	23.022	21.063	19.808	25.662	18.434	22.315	25.079	7.67	0.007	0.001	32.32	36.552	23.381	24.561	14.337	11.733	13.391	14.609	16.654	13.638	11.527	12.195	29.735	30.212	0.001	0.008	6.14	7.399	0.001	0.001	32.096
Oleur061Scf0443g02031.1	12.916	up	0.376	4.86	-1.41036	2.28082	0.004	0.001	0.001	0.001	0.992	1.824	2.069	0.891	0.003	0.027	1.902	1.557	4.24	6.682	3.352	4.236	2.105	1.414	1.717	0.017	4.862	4.591	10.317	7.605	7.48	5.272	0.004	0.001	0.981	0.515	0.652	0.273	1.388	0.241	8.253	4.758	5.733	4.65	1.767	6.949	0.621	1.458	0.001
Oleur061Scf2951g00005.1	12.886	up	0.222	2.855	-2.17414	1.51363	0.001	0.001	0.001	0.001	13.276	15.666	0.007	0.006	2.62	1.397	1.593	0.752	6.013	2.131	0.462	9.898	0.001	0.005	3.328	0.033	5.221	6.018	0.03	0.759	0.118	0.047	0.001	0.004	0.016	0.017	8.107	0.005	1.666	5.224	5.679	2.557	2.222	5.496	0.018	0.001	4.533	4.72	0.001
Oleur061Scf0086g05002.1	12.866	up	0.075	0.961	-3.74278	-0.05723	0.016	0.886	0.164	0.026	0.023	0.226	0.029	0.016	0.034	0.001	0.004	0.006	0.254	2.544	0.905	2.237	0.06	0.073	2.367	0.053	0.717	0.134	3.578	2.199	0.922	0.913	0.061	0.074	0.013	0.18	0.003	0.014	0.016	0.825	0.919	0.459	0.286	0.003	0.055	0.005	0.042	0.23	0.401
Oleur061Scf8336g03020.1	12.838	up	0.963	12.364	-0.05428	3.62808	0.006	0.082	5.778	6.53	0.185	1.943	0.006	0.018	0.075	0.102	13.224	7.585	2.861	11.945	11.427	12.054	11.398	12.597	0.001	0.006	24.345	16.449	15.669	11.009	23.81	15.433	8.718	5.133	0.001	0.101	0.001	6.966	4.144	0.001	13.027	13.025	0.021	0.033	10.129	13.028	19.231	18.888	15.53
Oleur061Scf4578g00003.1	12.833	up	0.268	3.439	-1.89999	1.78184	1.293	2.565	3.333	3.578	0.004	0.004	0.103	0.422	3.985	3.349	0.051	0.079	1.724	0.156	4.187	2.627	2.772	2.293	0.001	3.081	0.614	0.075	2.621	3.585	0.236	0.067	2.78	2.338	0.051	0.021	0.088	0.021	1.114	0.014	3.604	3.528	0.166	0.018	2.499	4.094	0.019	0.067	0.016
Oleur061Scf1223g01011.1	12.799	up	0.1	1.274	-3.32901	0.349	14.162	0.142	7.287	4.569	0.17	0.616	0.951	11.785	0.007	0.001	0.006	0.001	0.001	2.205	7.61	0.809	0.001	3.213	0.078	0.001	0.965	2.217	0.296	0.268	4.741	0.786	1.442	0.896	0.013	3.101	0.001	11.119	1.208	0.001	0.533	0.802	0.005	0.826	0.001	1.637	0.001	0.021	0.004
Oleur061Scf8600g01002.1	12.797	up	0.012	0.152	-6.39851	-2.72074	0.001	0.001	0.005	0.004	0.005	0.101	0.202	0.001	0.001	0.019	0.031	0.32	0.005	0.174	0.141	0.073	0.022	0.025	2.137	0.001	0.005	0.001	0.639	0.001	0.001	0.006	0.001	0.001	0.001	0.001	0.006	0.001	0.001	0.001	0.111	0.466	0.001	0.001	0.029	0.59	0.033	0.005	0.831
Oleur061Scf2923g00002.1	12.785	up	0.243	3.113	-2.03831	1.63816	0.028	1.397	5.812	4.428	2.918	1.236	0.423	4.123	0.005	0.001	2.922	3.539	1.347	0.001	4.448	2.155	0.001	0.001	4.117	0.001	2.793	4.682	2.073	2.998	1.573	3.555	1.431	1.539	0.001	0.001	3.312	0.001	4.714	4.747	3.269	2.996	1.638	1.454	0.001	0.001	0.987	2.448	0.001
Oleur061Scf0029g06009.1	12.78	up	1.298	16.588	0.37614	4.05207	0.006	1.947	0.001	0.006	20.721	1.49	47.404	26.661	0.171	0.659	6.193	15.986	18.874	6.204	15.498	24.169	0.001	0.001	3.163	0.001	18.757	21.73	44.52	7.854	15.859	34.81	1.028	5.891	0.001	0.001	9.858	0.884	22.905	61.532	13.089	15.443	0.241	0.008	4.414	0.04	10.253	15.989	0.13
Oleur061Scf9172g05013.1	12.78	up	0.441	5.637	-1.18092	2.49492	0.008	0.008	0.387	0.044	0.07	0.282	10.584	0.361	3.172	7.082	2.811	1.484	0.055	0.253	3.499	4.928	0.008	1.75	2.543	0.051	0.056	0.215	2.36	4.519	1.998	1.832	2.866	0.063	0.23	0.057	0.529	0.2	0.184	3.227	7.529	7.778	9.079	0.604	0.52	3.56	0.082	0.579	0.621
Oleur061Scf0303g06014.1	12.775	up	0.018	0.236	-5.76114	-2.08578	0.59	0.884	0.001	0.001	0.859	0.14	0.001	0.765	0.001	0.001	0.636	0.629	0.019	0.001	0.494	0.127	0.17	0.025	0.001	0.001	0.088	0.464	0.088	0.011	2.803	0.597	0.199	0.001	0.001	0.001	0.001	0.001	0.001	0.529	0.079	0.616	0.209	0.92	0.001	0.001	0.001	0.317	0.271
Oleur061Scf0466g00011.1	12.767	up	118.15	1508.49	6.88448	10.5589	0.009	0.629	1453.42	1536.83	732.902	827.738	1139.22	1159.39	0.281	0.036	872.308	1099.38	1223.7	1552.4	1382.58	1384.59	1695.7	2453.31	2430.88	182.765	2001.33	1275.21	1596.21	1291.77	946.169	541.439	533.287	1376.58	0.001	0.03	387.763	968.386	508.266	360.494	957.153	2826.02	1030.15	1587.3	0.048	0.001	1325.48	1115.86	3109.31
Oleur061Scf7071g02012.1	12.764	up	0.023	0.289	-5.46496	-1.79094	0.001	0.001	0.014	0.02	0.001	0.018	0.083	0.001	0.544	0.017	0.048	0.35	0.001	0.37	0.11	0.688	0.33	0.417	0.004	0.001	0.097	0.69	0.397	0.657	0.011	0.031	0.004	0.004	0.015	0.013	0.001	0.311	0.001	0.001	0.482	0.191	0.2	0.532	0.001	0.001	0.03	0.24	0.019
Oleur061Scf8956g00001.1	12.75	up	0.038	0.48	-4.73261	-1.06011	0.006	0.001	0.001	0.001	0.025	0.362	0.005	0.272	0.005	0.001	0.004	0.074	1.235	1.331	0.95	0.107	0.006	0.001	0.028	0.007	0.493	0.908	0.368	0.39	0.005	0.09	0.005	0.117	0.001	0.001	0.084	0.005	0.826	0.114	0.85	0.611	1.077	1.729	0.004	0.005	0.557	0.109	0.019
Oleur061Scf0421g02007.1	12.74	up	0.166	2.119	-2.58766	1.08372	0.023	0.04	0.001	0.005	1.842	1.122	0.001	0.001	3.282	0.938	0.462	1.053	0.018	0.824	1.383	1.835	1.91	0.18	0.018	2.04	0.475	0.66	2.709	2.485	1.623	1.793	1.071	2.283	0.001	0.001	0.001	0.156	0.001	0.005	2.179	3.649	1.318	2.223	8.386	2.401	0.001	0.005	3.236
Oleur061Scf9085g05008.1	12.734	up	0.119	1.513	-3.07275	0.59788	0.902	0.57	1.235	2.533	0.031	0.965	0.105	0.001	0.001	0.016	0.001	0.001	0.001	0.001	1.132	1.042	1.665	1.179	0.739	1.54	1.011	0.677	0.018	0.001	0.608	0.788	0.85	3.308	0.117	1.273	0.357	0.001	0.503	0.021	1.275	3.486	1.049	0.174	1.63	0.715	0.128	0.096	0.001
Oleur061Scf0094g08003.1	12.697	up	0.189	2.396	-2.40555	1.26092	0.106	2.221	0.319	0.511	1.085	1.882	2.172	1.152	1.018	2.015	0.015	0.048	0.278	0.724	2.656	4.197	1.468	0.453	0.022	0.141	1.073	1.722	1.289	1.379	0.397	0.31	0.004	0.005	1.389	3.258	0.278	0.001	0.004	0.046	1.13	2.62	2.136	1.541	0.019	0.001	1.083	1.127	2.935
Oleur061Scf2360g00001.1	12.692	up	0.013	0.167	-6.24849	-2.58262	0.001	0.001	0.001	0.039	0.001	0.001	0.001	0.001	0.001	0.001	1.414	0.006	0.001	1.304	0.222	0.283	0.001	0.001	0.043	0.008	0.006	0.032	4.238	2.772	2.239	0.008	0.001	0.001	0.036	0.001	0.001	0.001	0.001	0.001	0.284	0.044	0.05	0.045	0.149	0.297	0.024	0.045	0.246
Oleur061Scf6639g00023.1	12.678	up	0.771	9.775	-0.37517	3.28914	0.677	4.806	0.009	0.001	6.341	6.985	0.392	0.325	0.001	0.001	5.519	8.896	5.308	5.535	10.102	9.446	0.074	0.08	12.279	4.731	9.997	11.873	6.472	6.094	6.812	3.524	0.061	0.009	7.475	6.264	9.023	5.59	5.34	0.069	7.016	13.639	14.625	12.083	4.267	5.682	8.602	8.087	8.861
Oleur061Scf8354g00037.1	12.664	up	0.013	0.165	-6.26557	-2.60279	0.001	0.006	0.007	0.001	0.001	0.706	0.044	0.115	1.129	0.029	0.006	0.006	1.317	0.133	0.031	0.82	0.035	0.001	0.168	0.008	0.001	0.001	0.006	0.032	0.008	0.037	0.028	0.128	1.506	0.048	0.001	0.001	0.181	0.001	0.172	0.168	0.001	0.001	0.001	0.007	0.001	0.001	0.001
Oleur061Scf5241g00023.1	12.655	up	0.155	1.963	-2.68856	0.9731	0.001	0.021	1.482	1.121	2.547	2.189	1.741	1.144	1.685	1.907	0.755	1.063	1.631	2.455	1.229	1.313	0.001	0.017	1.801	1.168	0.019	0.412	0.489	0.708	0.969	1.112	0.001	0.001	1.988	2.182	0.006	0.093	0.018	0.001	2.859	3.218	0.004	0.006	3.139	2.77	0.949	1.167	1.302
Oleur061Scf1588g03002.1	12.655	up	0.003	0.042	-8.22632	-4.56468	0.001	0.001	0.001	0.001	0.001	0.001	0.001	0.001	0.001	0.001	1.541	0.053	0.892	1.519	0.007	0.049	0.001	0.001	0.001	0.001	0.007	0.001	0.001	0.057	0.001	0.043	0.001	0.001	0.001	0.001	0.001	0.001	0.001	0.001	0.202	0.044	0.001	0.001	0.001	0.001	0.001	0.007	0.04
Oleur061Scf0914g05002.1	12.647	up	11.602	146.74	3.53634	7.19712	182.345	127.104	9.427	6.041	55.039	61.818	0.041	0.208	0.029	0.153	185.913	159.054	53.576	163.648	131.951	76.649	62.758	92.95	0.175	107.306	62.764	55.828	0.221	0.218	71.126	83.709	61.377	57.997	41.214	47.891	0.037	4.996	1.534	0.159	216.596	211.653	86.744	115.795	39.034	72.454	69.713	63.31	91.737
Oleur061Scf7968g00002.1	12.643	up	0.101	1.283	-3.30066	0.35966	0.006	0.001	0.038	0.001	0.099	0.278	0.87	1.34	0.1	0.025	1.374	0.836	1.999	0.022	2.339	4.73	0.015	0.001	0.023	0.115	0.005	0.025	0.005	0.001	0.099	0.144	0.109	0.018	0.035	0.004	3.146	0.016	1.739	0.925	0.481	0.51	0.005	0.001	0.143	0.004	1.153	1.354	0.187
Oleur061Scf0055g02003.1	12.621	up	0.003	0.033	-8.58428	-4.92649	0.001	0.001	0.001	0.001	0.001	0.004	0.001	0.001	0.041	0.001	0.069	0.001	0.009	0.438	0.026	0.012	0.001	0.001	0.034	0.001	0.001	0.041	0.001	0.001	0.001	0.001	0.001	0.001	0.001	0.001	0.001	0.001	0.008	0.001	0.035	0.105	0.001	0.001	0.001	0.001	0.004	0.001	0.001
Oleur061Scf1420g01020.1	12.615	up	0.29	3.664	-1.7837	1.87343	119.534	72.056	0.001	0.006	1.554	6.763	14.298	6.899	20.703	9.197	27.215	25.435	0.005	0.006	5.032	1.521	51.919	28.766	19.379	85.211	0.001	0.001	0.001	0.001	0.001	0.001	6.959	65.934	33.589	28.909	0.001	7.215	7.952	18.011	9.812	2.399	0.027	0.007	24.016	11.187	0.001	0.001	0.001
Oleur061Scf0179g06010.1	12.615	up	0.054	0.676	-4.22153	-0.56445	1.335	0.414	0.089	0.296	0.047	0.044	0.006	0.001	0.039	0.036	0.167	0.739	0.172	0.344	1.603	1.626	0.036	1.454	0.001	0.02	0.001	0.03	0.121	0.411	0.011	0.072	0.003	0.026	0.261	1.636	0.009	0.124	0.663	0.319	0.168	0.478	0.029	0.015	0.016	0.974	0.041	0.242	0.089
Oleur061Scf0652g01006.1	12.6	up	0.454	5.722	-1.13898	2.51641	3.865	4.858	2.783	0.277	4.226	6.35	11.739	8.043	10.294	22.199	14.059	34.298	10.659	19.514	3.12	2.026	2.875	6.956	4.796	0.001	0.001	0.001	0.001	0.001	15.698	36.959	5.355	11.698	0.001	0.001	3.028	0.008	8.228	5.41	23.299	7.278	0.001	0.001	0.001	0.001	6.642	0.556	0.001
Oleur061Scf1301g00002.1	12.598	up	0.035	0.436	-4.85269	-1.19753	0.001	0.001	0.001	0.001	0.376	0.394	0.018	0.335	0.001	0.001	0.624	0.346	0.648	1.962	0.534	0.626	0.001	0.001	0.408	0.001	0.444	0.44	1.893	1.558	0.001	0.032	0.011	0.004	0.005	0.001	0.077	0.004	0.479	0.012	0.532	0.203	0.001	0.001	0.006	0.001	0.975	0.304	0.001
Oleur061Scf1673g00015.1	12.593	up	0.474	5.974	-1.07587	2.57879	0.001	0.001	0.001	0.001	13.413	11.539	4.292	6.003	0.005	0.005	2.599	3.524	6.494	2.39	8.044	6.851	5.889	6.451	0.001	0.001	11.851	13.321	8.657	9.045	1.728	2.421	0.021	0.021	0.001	0.001	4.725	4.489	10.371	1.864	5.515	4.192	8.251	17.802	1.162	3.819	2.494	2.218	0.001
Oleur061Scf5019g01040.1	12.583	up	0.596	7.5	-0.74655	2.90687	7.333	12.794	11.591	1.647	2.871	0.263	0.001	0.001	0.017	0.001	5.303	0.505	0.049	0.001	11.174	8.029	0.001	0.001	4.225	3.006	6.191	0.769	0.89	7.634	2.172	0.476	8.016	7.401	0.509	0.846	0.338	5.858	4.225	0.59	5.542	6.363	10.007	11.201	3.358	0.633	4.285	0.062	0.258
Oleur061Scf4222g01035.1	12.578	up	0.335	4.215	-1.57732	2.0756	2.969	3.704	0.38	1.354	3.521	4.13	2.247	2.896	4.219	4.636	0.001	0.015	0.855	0.001	5.559	6.014	4.484	2.731	2.979	0.025	1.486	2.176	1.817	1.421	0.001	0.539	2.576	4.243	6.099	5.113	1.734	1.32	2.635	0.549	2.162	4.369	0.001	0.001	10.511	7.978	1.381	1.361	0.001
Oleur061Scf4099g00025.1	12.553	up	5.123	64.304	2.35686	6.00683	85.254	60.374	54.876	65.502	4.355	10.793	0.001	0.001	0.001	0.001	17.192	5.757	15.293	32.77	54.267	62.033	0.001	0.001	51.382	65.067	93.065	64.46	62.135	56.47	76.327	62.33	50.742	47.146	0.294	0.288	47.484	2.765	39.8	4.622	64.057	79.288	1.462	4.75	6.028	21.375	37.74	25.037	154.511
Oleur061Scf4719g02032.1	12.55	up	0.169	2.125	-2.5621	1.08756	0.45	14.132	0.001	0.004	1.196	0.151	4.908	0.001	1.528	9.74	0.005	0.108	0.057	0.03	0.527	2.475	0.436	0.488	0.023	0.005	2.724	0.04	0.416	0.67	1.736	1.037	8.689	0.001	0.006	0.011	0.004	0.052	0.088	1.265	3.328	4.699	1.005	0.001	7.32	0.294	1.388	0.314	2.911
Oleur061Scf1362g01022.1	12.519	up	0.002	0.021	-9.21244	-5.56636	0.001	0.001	0.001	0.001	0.008	0.006	0.001	0.001	0.001	0.001	0.006	0.006	0.001	0.001	0.032	0.031	0.001	0.001	0.001	0.001	0.001	0.001	0.001	0.001	0.001	0.001	0.001	0.001	0.001	0.001	0.001	0.001	0.001	0.001	0.031	0.006	0.001	0.001	0.001	0.001	0.001	0.001	0.007
Oleur061Scf0830g15018.1	12.505	up	0.116	1.445	-3.11299	0.53153	0.667	1.828	0.101	0.001	0.227	0.413	0.764	0.046	0.023	0.183	0.244	0.037	0.424	0.324	1.263	2.191	0.075	0.014	1.877	0.006	0.005	0.181	0.837	1.297	0.28	0.947	0.051	0.015	0.555	0.793	0.003	0.169	0.099	0.358	1.764	0.894	0.453	0.021	0.056	0.005	0.812	1.268	0.325
Oleur061Scf1459g07019.1	12.491	up	1.161	14.505	0.21555	3.85846	0.017	0.986	0.001	0.004	27.181	1.071	15.979	27.304	0.376	0.048	25.639	7.36	2.841	2.064	31.03	6.579	0.316	0.615	5.566	0.025	18.184	16.34	16.362	1.851	21.621	14.224	0.066	1.055	0.197	0.064	15.364	1.417	29.318	20.331	9.613	22.556	1.006	0.308	3.203	1.135	14.242	8.232	0.126
Oleur061Scf9163g16016.1	12.48	up	0.034	0.419	-4.89498	-1.25338	0.001	0.009	0.018	0.05	0.047	0.204	0.007	0.013	0.004	0.005	0.001	0.008	0.169	0.499	0.581	0.345	0.376	0.011	0.018	0.023	0.098	0.019	0.126	0.662	0.003	0.003	0.016	0.004	0.023	0.033	0.007	0.224	0.03	0.004	0.255	0.607	0.024	0.004	1.49	0.606	0.016	0.019	0.089
Oleur061Scf1270g10012.1	12.469	up	0.008	0.103	-6.92083	-3.28053	0.001	0.001	0.004	0.001	0.015	0.001	0.078	0.001	0.004	0.376	0.045	0.001	0.013	0.04	0.092	0.015	0.085	0.001	0.06	0.1	0.273	0.018	0.011	0.004	0.001	0.001	0.01	0.001	0.107	0.001	0.38	0.001	0.025	0.004	0.21	0.385	0.001	0.001	0.014	0.005	0.015	0.027	0.08
Oleur061Scf3956g00029.1	12.465	up	2.017	25.145	1.01233	4.6522	3.586	3.228	19.348	19.456	10.036	11.661	21.483	18.997	0.024	0.001	20.586	16.406	23.564	23.284	19.397	18.223	23.572	20.153	0.006	0.001	18.732	19.793	14.261	19.053	9.38	18.894	2.186	3.497	0.001	0.008	32.202	0.006	18.995	3.287	35.66	31.715	20.315	16.103	0.044	0.007	19.25	24.561	28.895
Oleur061Scf1633g00014.1	12.446	up	0.005	0.061	-7.67467	-4.037	0.001	0.001	0.001	0.001	0.881	0.005	0.001	0.001	0.001	0.001	0.001	0.001	0.022	0.001	0.027	0.124	0.026	0.001	0.006	0.001	0.109	0.018	0.13	0.079	0.029	0.096	0.001	0.005	0.001	0.001	0.001	0.001	0.001	0.89	0.144	0.029	0.016	0.001	0.001	0.001	0.89	0.537	0.001
Oleur061Scf0014g00005.1	12.444	up	1.196	14.881	0.25803	3.89543	19.115	9.391	6.02	11.408	0.001	0.041	26.84	52.671	9.928	15.45	1.722	0.258	5.306	17.574	9.01	16.579	12.033	6.319	7.809	1.083	10.479	7.075	20.016	7.007	17.819	20.652	0.001	0.001	16.717	10.458	0.001	6.691	8.556	0.001	10.892	30.142	2.65	3.732	0.407	0.063	37.97	19.531	0.001
Oleur061Scf4826g00009.1	12.435	up	0.034	0.419	-4.88987	-1.25352	0.001	0.001	0.001	0.001	0.362	0.379	0.018	0.322	0.001	0.001	0.601	0.332	0.623	1.869	0.514	0.603	0.001	0.001	0.393	0.001	0.427	0.424	1.74	1.429	0.001	0.031	0.011	0.004	0.004	0.001	0.075	0.004	0.461	0.012	0.512	0.195	0.001	0.001	0.006	0.001	0.938	0.293	0.001
Oleur061Scf1701g01003.1	12.433	up	0.66	8.201	-0.60026	3.03587	0.112	0.637	0.205	0.111	10.957	0.026	0.06	4.768	0.095	0.435	9.472	0.035	0.435	0.036	11.072	10.593	0.036	0.213	0.369	0.084	5.852	13.07	10.203	0.108	8.882	12.933	0.031	0.435	0.103	0.405	10.673	0.159	38.532	61.932	4.189	9.209	0.327	0.223	0.311	0.253	1.283	0.4	0.193
Oleur061Scf0324g01001.1	12.406	up	0.17	2.114	-2.55297	1.08003	0.001	0.001	0.001	0.001	0.005	0.001	2.413	1.719	0.018	0.001	1.302	1.458	1.076	0.859	2.53	1.448	0.005	0.019	0.001	0.001	3.189	3.37	1.84	1.785	0.018	0.376	0.005	0.005	1.542	1.706	1.003	1.618	1.738	0.006	2.023	2.695	2.411	3.236	2.405	2.679	1.696	0.82	1.825
Oleur061Scf0538g01027.1	12.403	up	0.003	0.043	-8.17909	-4.54647	0.001	0.005	0.631	0.001	0.001	0.001	0.028	0.005	0.001	0.001	0.372	0.017	0.001	0.001	0.027	0.016	0.001	0.001	0.001	0.001	0.02	0.005	0.005	0.001	0.005	0.005	0.001	0.001	0.019	0.001	0.001	0.02	0.001	0.001	0.073	0.104	0.001	0.001	0.001	0.001	0.006	0.001	0.001
Oleur061Scf6573g00001.1	12.398	up	3.096	38.39	1.63059	5.26264	42.662	37.429	40.609	36.603	27.079	31.831	0.133	0.647	7.732	7.21	0.349	0.054	18.514	0.073	36.672	41.111	14.446	30.746	0.087	17.373	26.904	30.861	0.499	0.008	0.621	12.885	12.33	21.507	18.412	39.904	7.507	5.473	21.404	11.75	33.561	42.926	38.949	35.606	3.319	0.622	0.071	0.09	26.388
Oleur061Scf6361g00029.1	12.344	up	0.015	0.185	-6.05703	-2.43127	0.001	0.001	0.044	0.338	1.906	0.266	0.001	0.001	0.294	0.001	0.001	0.001	0.001	0.001	0.299	0.36	0.001	0.001	0.007	0.009	0.001	0.001	0.048	0.345	0.07	0.206	0.056	0.007	0.007	0.001	2.126	0.001	0.045	0.007	0.214	0.051	3.207	2.163	0.008	0.051	0.001	0.001	0.007
Oleur061Scf3127g00015.1	12.34	up	0.803	9.907	-0.31695	3.30838	0.101	0.03	0.004	0.03	3.466	0.969	5.977	4.057	0.452	3.638	29.535	1.971	3.632	0.384	8.438	20.995	0.997	1.54	0.436	0.001	6.837	4.656	15.212	2.919	4.883	8.748	1.002	0.024	0.308	0.034	3.056	0.021	21.473	11.7	5.004	10.865	1.124	0.053	0.034	0.144	6.601	10.027	0.048
Oleur061Scf5312g02001.1	12.319	up	0.119	1.47	-3.06729	0.55562	1.11	0.92	0.001	0.068	0.001	0.016	0.001	0.465	0.586	0.088	0.029	0.695	1.678	0.261	1.2	3.242	0.017	0.02	0.006	0.048	0.97	0.058	0.452	2.568	0.08	0.45	0.005	0.001	0.71	1.349	0.001	0.315	1.003	0.02	0.969	1.238	0.071	0.32	2.986	0.02	0.59	0.072	0.237
Oleur061Scf3939g00017.1	12.314	up	0.072	0.882	-3.80343	-0.1812	0.206	0.299	0.006	0.001	0.107	0.019	2.198	0.041	0.136	0.001	2.004	1.183	2.023	0.173	0.186	0.769	0.925	0.733	0.036	0.001	0.109	0.224	0.2	0.001	0.229	1.439	0.127	0.001	0.036	0.139	0.034	0.107	0.116	0.001	0.692	6.12	1.207	0.489	0.01	0.006	0.03	1.138	0.095
Oleur061Scf1018g01042.1	12.308	up	0.595	7.317	-0.75022	2.87133	0.001	0.59	0.05	0.008	31.506	0.209	10.338	10.002	0.058	0.034	19.31	9.854	2.195	0.565	12.437	3.009	0.005	0.016	1.512	0.001	8.804	9.627	15.369	0.529	48.034	28.415	0.088	0.055	0.001	0.009	50.825	0.743	22.483	26.008	12.78	5.994	0.004	0.048	0.498	0.003	11.681	5.74	0.071
Oleur061Scf8158g00011.1	12.266	up	0.064	0.781	-3.97328	-0.35659	0.024	0.024	0.559	0.793	1.155	0.438	0.159	0.004	0.266	0.67	0.179	0.076	0.085	0.547	0.517	2.516	0.053	0.001	0.001	0.006	0.755	0.387	1.812	1.31	0.019	0.351	0.054	0.016	0.004	0.005	0.016	0.005	0.823	0.462	0.208	1.375	0.014	0.001	0.001	0.019	0.032	0.125	0.11
Oleur061Scf7272g01005.1	12.265	up	0.383	4.702	-1.38333	2.23323	0.001	0.001	0.001	0.001	0.001	0.452	6.221	6.044	0.001	0.018	4.773	4.788	4.127	4.813	4.309	5.172	0.001	0.001	4.849	0.776	9.618	9.852	0.001	0.001	0.574	2.333	0.001	0.005	5.944	5.646	0.238	0.001	4.196	0.411	4.628	4.738	2.732	3.68	7.737	7.688	6.534	4.847	1.876
Oleur061Scf1369g06023.1	12.24	up	12.057	147.588	3.59179	7.20543	0.001	0.001	99.708	5.746	71.303	4.572	99.487	57.49	120.998	9.384	116.948	64.76	58.465	24.719	76.381	93.345	119.06	105.186	0.021	168.738	191.429	90.649	51.658	0.14	104.184	93.571	0.001	0.001	0.492	0.514	74.247	4.514	5.299	3.21	200.352	332.153	120.548	173.127	135.815	137.258	145.822	98.318	61.675
Oleur061Scf7050g01029.1	12.226	up	1.712	20.938	0.77608	4.38806	0.291	0.046	0.444	3.636	2.686	3.351	0.078	2.578	4.287	1.869	21.042	15.3	1.242	2.904	30.858	13.07	8.387	3.296	0.037	0.001	2.28	2.3	16.897	26.285	2.362	1.693	0.442	2.947	2.452	1.721	0.378	2.481	2.297	0.038	17.661	26.984	19.244	27.514	0.432	6.024	15.501	10.528	6.042
Oleur061Scf9139g01018.1	12.222	up	0.598	7.31	-0.74155	2.86986	11.79	7.94	0.001	0.001	3.085	3.703	11.773	15.002	0.001	0.001	9.23	9.599	13.086	7.247	4.627	8.761	0.001	0.007	8.364	6.215	5.181	6.339	6.583	8.097	21.752	11.785	0.001	0.001	0.001	0.001	2.263	0.001	3.268	3.732	9.601	7.336	15.27	13.458	4.385	4.218	0.037	0.001	30.276
Oleur061Scf2142g04001.1	12.218	up	0.052	0.635	-4.2657	-0.65467	0.003	0.001	0.06	0.014	0.306	0.259	0.266	0.21	0.066	0.012	0.223	0.137	0.499	0.205	0.223	1.822	0.172	0.454	0.003	0.005	0.001	0.013	1.269	0.225	0.001	0.001	0.062	0.041	0.004	0.001	0.087	0.001	0.048	0.186	0.262	1.53	0.033	0.004	0.456	0.216	0.771	0.248	0.217
Oleur061Scf2495g00001.1	12.184	up	0.062	0.761	-4.00089	-0.39387	0.111	0.001	0.019	0.004	0.065	0.254	0.013	0.389	0.043	0.077	0.842	0.992	0.562	1.259	0.73	0.397	0.012	0.084	0.006	0.001	0.109	0.005	0.629	0.437	0.075	0.015	0.004	0.001	0.003	0.05	0.105	0.001	0.827	0.808	1.177	0.984	0.485	0.108	0.001	0.005	0.101	0.1	0.086
Oleur061Scf2275g07002.1	12.182	up	0.014	0.171	-6.15618	-2.54943	0.057	0.067	0.001	0.001	0.061	0.006	0.001	0.001	0.076	0.285	0.001	0.001	0.006	0.001	0.063	0.663	0.001	0.001	0.085	0.001	0.091	0.05	3.668	2.974	0.001	0.001	0.001	0.001	0.001	0.001	0.001	0.001	0.056	0.093	0.276	0.073	0.078	0.579	0.072	0.009	0.001	0.001	0.001
Oleur061Scf2343g05034.1	12.173	up	0.331	4.033	-1.5937	2.01194	0.007	0.001	10.539	4.929	0.329	2.763	0.007	4.196	2.45	2.35	3.691	2.782	6.431	1.514	3.604	4.865	0.039	2.102	2.181	0.05	2.208	5.103	2.928	6.298	3.433	0.35	0.001	0.001	4.89	0.214	0.007	1.693	1.98	0.757	4.65	3.245	4.708	2.88	0.034	0.285	4.102	4.041	0.034
Oleur061Scf4296g00025.1	12.168	up	0.042	0.505	-4.59046	-0.98538	0.043	0.294	0.007	1.619	0.001	1.21	0.011	0.001	0.967	0.007	0.032	0.157	0.029	0.043	0.268	3.846	0.009	0.187	1.336	0.001	0.226	2.676	5.661	0.045	0.035	2.445	0.923	0.006	5.495	0.223	0.008	0.19	0.001	0.196	0.214	0.296	0.001	0.389	0.009	0.001	0.001	1.236	0.007
Oleur061Scf1111g01031.1	12.163	up	1.013	12.317	0.01804	3.62255	25.969	19.628	26.312	10.98	1.895	2.236	0.037	0.15	18.631	10.343	3.245	3.489	0.005	1.142	15.217	9.536	20.592	22.913	1.157	12.514	13.612	10.363	3.693	7.632	0.213	0.139	15.935	27.964	14.639	25.998	0.001	32.785	0.021	0.607	7.045	22.512	3.955	7.891	0.15	0.971	2.933	0.216	39.652
Oleur061Scf3985g00003.1	12.16	up	0.297	3.612	-1.75143	1.85272	0.027	0.651	0.157	0.213	3.79	1.217	0.389	5.709	0.014	0.114	4.386	1.916	2.151	2.325	5.749	2.041	0.063	0.091	1.389	0.101	4.685	4.109	5.368	0.378	0.041	0.195	0.057	0.07	0.151	0.754	0.255	0.141	0.009	0.326	2.718	5.336	0.016	0.524	0.532	1.445	1.426	2.549	0.378
Oleur061Scf2322g00001.1	12.15	up	0.175	2.123	-2.51674	1.08626	0.036	1.131	0.034	0.019	1.998	3.242	0.008	0.016	0.035	0.042	0.007	0.088	0.269	0.153	2.334	1.749	4.178	4.581	0.009	0.004	0.272	0.218	3.871	5.369	5.258	2.897	0.113	1.802	0.108	0.04	0.349	0.156	3.3	3.775	3.568	1.395	0.077	0.019	0.042	0.045	3.521	4.487	0.031
Oleur061Scf7522g00002.1	12.149	up	0.146	1.773	-2.77655	0.82631	0.008	1.226	2.052	0.876	0.005	0.118	0.001	0.005	0.46	0.443	0.005	0.088	1.572	0.031	1.571	0.853	3.049	3.93	1.125	1.832	0.005	0.001	1.581	1.239	0.001	1.151	1.596	1.082	0.005	0.02	1.644	0.03	1.39	1.416	2.302	3.205	1.261	1.495	0.001	0.001	0.001	0.021	1.772
Oleur061Scf1781g00012.1	12.142	up	0.131	1.587	-2.93579	0.66615	0.001	0.001	0.629	0.926	1.922	2.059	0.647	0.591	1.73	2.283	0.066	0.004	2.13	0.21	2.179	1.408	0.366	0.249	1.783	0.429	0.005	0.006	0.043	0.312	0.073	0.974	0.148	0.169	0.378	0.328	2.081	0.31	0.015	0.151	1.75	1.181	0.809	0.393	0.087	0.055	0.005	0.048	0.001
Oleur061Scf1871g00007.1	12.128	up	0.192	2.328	-2.38104	1.21933	0.114	0.251	0.379	2.609	0.503	0.206	0.523	0.151	0.561	0.535	0.016	0.005	0.483	0.001	2.092	2.679	0.005	0.005	0.327	0.43	1.878	1.638	5.658	0.672	0.697	1.159	2.946	2.248	0.401	0.303	0.026	0.178	2.541	2.387	3.607	1.454	0.022	0.076	0.004	0.029	0.042	0.391	0.644
Oleur061Scf8247g00006.1	12.122	up	0.272	3.302	-1.87633	1.72329	2.159	0.042	0.007	0.026	4.412	4.003	5.339	0.633	0.212	2.381	5.498	0.295	1.986	10.678	2.975	11.657	2.028	0.038	2.603	0.053	5.38	3.383	30.924	3.915	0.009	0.027	0.027	0.129	37.881	8.957	0.001	0.001	0.034	0.042	0.651	5.266	0.032	0.041	2.799	1.694	6.725	5.562	2.418
Oleur061Scf4770g00004.1	12.118	up	0.011	0.137	-6.46172	-2.8626	0.004	0.001	0.007	0.006	0.017	0.006	0.504	0.017	0.027	0.025	0.005	0.15	0.056	0.073	0.145	0.41	0.003	0.001	0.007	0.001	0.001	0.001	0.06	0.023	0.069	0.015	0.007	0.019	0.001	0.156	0.133	0.003	0.003	0.001	0.092	0.065	0.006	0.12	0.082	0.001	0.308	0.067	0.006
Oleur061Scf3135g04007.1	12.117	up	0.663	8.036	-0.59257	3.00642	9.568	11.889	11.065	10.722	0.001	0.011	0.039	0.106	0.454	0.371	0.233	0.223	0.403	0.081	10.934	12.463	0.01	0.001	0.324	0.688	17.887	9.898	0.485	0.167	0.04	0.71	0.124	0.026	0.108	0.422	0.039	0.539	12.154	1.501	4.009	7.633	10.003	11.839	1.096	0.389	0.09	0.023	0.889
Oleur061Scf2846g07011.1	12.111	up	0.089	1.081	-3.4854	0.11288	0.001	0.001	0.041	0.994	0.388	1.465	2.758	1.985	1.203	0.176	1.923	1.718	0.045	0.18	2.812	0.826	0.001	0.001	1.463	0.008	2.096	1.894	2.157	0.048	1.003	2.444	0.001	0.001	0.001	0.001	0.224	0.001	1.641	1.165	0.205	2.873	0.033	2.143	0.001	0.007	2.556	0.052	1.941
Oleur061Scf0719g02008.1	12.11	up	0.327	3.964	-1.61131	1.98684	0.001	0.441	1.166	0.005	1.586	0.343	0.14	0.01	0.805	0.368	0.001	0.643	0.278	2.456	4.299	7.062	1.651	0.134	0.001	0.001	9.155	5.936	6.782	2.319	0.023	1.207	3.881	0.55	0.023	0.001	0.006	0.07	1.86	4.357	1.989	4.086	0.027	0.005	2.894	1.608	1.806	1.523	3.58
Oleur061Scf3980g00009.1	12.107	up	0.569	6.89	-0.81334	2.78452	0.001	0.001	5.524	4.167	3.944	3.557	0.001	0.001	10.37	8.469	10.657	5.655	11.06	16.749	10.113	7.097	8.567	4.516	5.195	3.895	5.274	3.587	16.722	20.705	14.192	10.694	0.001	0.001	0.001	0.001	7.72	9.307	12.074	1.709	5.321	5.901	0.001	0.001	9.28	8.788	0.001	0.005	10.545
Oleur061Scf8407g00014.1	12.1	up	0.365	4.42	-1.45305	2.14391	0.035	2.868	1.034	0.78	17.786	2.088	0.404	0.06	3.994	12.265	0.001	0.005	1.682	5.937	3.095	3.846	5.43	1.44	0.001	0.294	0.008	0.008	3.866	0.865	0.035	3.249	25.154	3.332	0.531	0.004	0.001	0.074	9.576	11.328	5.769	5.556	4.524	3.063	0.001	0.001	0.006	0.006	0.001
Oleur061Scf8805g00005.1	12.099	up	1.647	19.931	0.72014	4.31697	0.001	0.031	0.001	0.007	0.035	0.188	7.788	6.35	6.94	9.814	24.653	19.51	17.87	12.175	22.813	25.459	6.912	7.09	0.001	7.632	34.133	29.595	34.782	27.722	24.732	23.992	0.001	0.001	2.661	0.249	23.762	1.925	28.265	10.974	17.857	15.217	23.547	16.234	0.007	0.007	17.994	20.28	23.42
Oleur061Scf3561g01015.1	12.096	up	0.355	4.295	-1.49385	2.10272	1.45	1.756	2.101	2.239	1.334	0.628	6.087	0.473	0.375	2.439	0.019	0.017	0.012	0.072	2.159	32.663	0.021	0.43	1.27	0.136	1.153	1.221	5.461	0.45	0.56	1.352	2.571	0.936	5.137	0.551	0.005	0.023	1.182	0.556	1.128	4.279	0.331	0.02	0.12	0.024	1.229	2.758	0.005
Oleur061Scf1495g00002.1	12.095	up	0.06	0.722	-4.06619	-0.46981	0.001	0.022	0.696	0.805	0.14	0.83	0.894	0.255	0.567	0.138	0.005	0.023	0.526	0.007	0.128	1.268	1.129	1.124	1.03	0.001	0.026	0.022	0.897	0.023	0.05	0.364	0.411	0.076	0.021	0.022	0.028	0.001	0.261	0.028	0.69	2.424	0.028	0.037	0.001	0.593	0.695	0.023	0.001
Oleur061Scf3250g00023.1	12.082	up	0.068	0.827	-3.86952	-0.27466	1.255	0.993	0.033	0.09	0.132	0.081	0.007	0.05	1.737	1.934	0.999	0.812	0.074	0.001	0.641	0.824	0.001	0.001	0.001	2.095	0.022	0.018	0.001	0.001	0.109	0.454	0.016	0.074	0.032	0.959	0.591	0.124	0.523	0.016	0.764	1.158	0.017	0.088	0.075	0.096	0.958	0.368	0.018
Oleur061Scf8015g00019.1	12.063	up	0.679	8.196	-0.55768	3.03491	0.971	1.349	9.405	8.343	0.022	0.171	0.452	0.064	11.556	5.494	0.725	0.789	5.43	1.029	7.852	6.325	4.33	1.681	1.899	6.83	0.005	0.005	5.889	7.685	1.878	1.567	10.996	14.557	0.716	0.171	0.005	0.439	2.719	1.063	7.733	11.75	0.467	0.458	9.18	7.017	0.018	0.006	0.973
Oleur061Scf5179g04007.1	12.061	up	0.1	1.21	-3.31696	0.27533	0.026	0.596	1.511	1.209	1.422	1.136	0.001	0.001	1.118	0.396	1.618	1.781	0.026	1.829	0.777	0.93	1.765	1.617	0.292	1.911	0.723	0.916	0.023	0.655	0.805	0.104	0.112	1.019	0.359	0.131	0.001	0.406	0.015	0.005	1.573	1.888	0.789	0.608	0.001	0.001	1.336	0.627	0.116
Oleur061Scf5772g01016.1	12.05	up	0.234	2.817	-2.09676	1.49424	0.125	0.313	0.762	0.878	0.606	0.266	0.983	0.402	0.494	1.04	0.004	0.004	0.769	0.001	3.124	5.166	0.02	0.005	0.749	0.13	4.062	2.006	2.955	1.015	0.907	1.666	4.413	1.234	0.148	0.093	0.198	0.089	1.889	2.785	2.773	1.407	0.471	0.141	0.017	0.023	0.076	0.492	0.682
Oleur061Scf1382g03034.1	12.05	up	0.278	3.355	-1.84449	1.7465	3.259	3.942	0.001	0.001	4.273	2.672	0.001	0.001	0.001	0.001	2.803	0.862	0.269	0.001	7.038	5.851	0.001	0.001	1.31	2.06	4.222	3.944	3.892	3.631	0.001	0.552	4.322	1.984	2.423	1.747	3.059	2.415	5.146	4.329	2.3	1.339	7.98	7.783	2.452	2.875	0.246	4.489	0.005
Oleur061Scf7624g00003.1	12.042	up	0.442	5.319	-1.17888	2.41118	2.11	2.987	3.193	4.352	4.189	3.768	2.123	2.75	3.554	4.937	0.001	0.006	2.651	2.891	7.191	4.786	0.579	0.385	0.005	6.164	0.639	3.459	6.713	6.425	0.001	0.555	7.934	6.47	0.001	0.001	2.858	3.292	4.454	0.509	4.635	5.018	0.001	0.001	3.337	3.525	1.639	3.257	0.001
Oleur061Scf4658g02011.1	12.037	up	0.959	11.546	-0.06008	3.52937	9.437	6.738	6.613	4.562	14.653	11.452	0.001	0.001	7.114	11.949	0.001	0.006	4.084	0.001	7.707	14.355	0.001	0.001	6.766	4.432	0.001	0.001	12.169	9.849	0.001	1.211	0.006	0.001	11.43	7.21	12.596	3.052	5.857	7.667	14.698	10.931	6.142	4.086	11.642	8.485	7.066	4.57	6.605
Oleur061Scf2974g03010.1	12.03	up	0.112	1.348	-3.15789	0.43077	0.318	0.053	2.716	0.32	0.042	1.737	0.367	0.258	0.007	0.032	0.001	0.006	0.007	0.289	2.317	0.288	1.768	0.054	0.048	0.065	0.359	1.865	1.723	2.585	0.173	0.147	2.875	2.716	0.223	0.007	0.375	0.007	0.216	0.041	2.427	2.037	1.373	0.042	0.075	0.256	0.006	0.001	0.036
Oleur061Scf0179g06013.1	12.007	up	0.1	1.197	-3.32634	0.25957	0.044	0.378	0.369	0.47	0.098	0.251	0.006	0.013	0.054	0.055	1.787	1.215	0.288	0.576	2.842	3.221	0.279	2.432	0.001	0.001	0.001	0.118	0.083	6.659	0.164	0.239	0.004	0.044	0.125	0.044	0.014	0.207	1.23	0.551	0.281	0.8	0.038	0.019	0.02	1.629	0.06	0.482	0.792
Oleur061Scf6430g01008.1	11.972	up	1.76	21.073	0.81569	4.39735	0.044	1.236	1.544	2.23	55.678	39.408	5.056	2.168	0.006	0.028	16.258	33.876	21.619	2.03	21.679	19.962	1.454	0.991	27.26	2.821	0.001	0.001	4.014	3.28	14.25	18.994	1.818	0.211	4.734	6.024	62.648	0.797	30.871	56.526	39.121	11.649	46.087	26.575	0.001	0.001	17.949	44.932	2.852
Oleur061Scf7734g02039.1	11.969	up	0.459	5.491	-1.12436	2.45697	0.004	0.028	0.026	0.013	4.332	5.598	6.937	8.898	0.009	0.006	4.182	5.512	10.967	7.585	6.232	3.223	10.607	6.514	1.189	0.351	1.881	1.612	4.718	5.424	11.963	11.15	0.001	0.026	0.091	0.079	1.146	0.439	1.567	0.013	6.035	7.499	3.032	5.208	14.164	9.721	4.318	3.855	0.072
Oleur061Scf0604g12004.1	11.94	up	0.015	0.181	-6.04267	-2.46485	0.587	0.266	0.014	0.006	0.005	0.086	0.005	0.011	0.011	0.017	0.001	0.116	0.001	0.17	0.049	0.487	0.014	0.001	0.006	0.001	0.024	0.001	0.114	0.02	0.032	0.019	0.082	0.001	0.001	0.004	0.001	0.26	0.347	0.02	0.52	0.087	0.094	0.001	0.028	0.007	0.005	0.006	0.107
Oleur061Scf3147g02016.1	11.918	up	0.081	0.966	-3.62556	-0.05045	0.001	0.109	0.007	0.073	1.715	1.932	1.63	1.188	0.073	0.001	1.597	1.083	1.223	2.128	0.737	0.678	0.026	0.756	0.566	0.001	0.76	0.839	0.071	0.001	1.323	1.284	0.618	0.018	0.005	0.347	0.001	0.005	0.327	0.106	1.624	1.07	1.198	0.819	0.028	0.001	1.279	0.82	0.029
Oleur061Scf6485g02024.1	11.917	up	1.286	15.323	0.36266	3.93765	15.087	11.859	13.038	13.233	15.933	13.17	15.798	14.356	19.471	32.849	0.001	0.017	9.39	5.761	12.221	16.24	6.996	5.938	20.52	1.046	0.001	0.001	0.001	0.001	14.829	13.503	14.888	12.37	42.818	27.725	0.001	11.157	12.335	14.905	17.136	16.212	19.414	20.388	9.008	9.272	0.001	0.001	0.005
Oleur061Scf0261g03019.1	11.913	up	0.159	1.893	-2.65405	0.92051	1.353	0.916	0.001	0.133	0.155	0.201	0.311	0.746	0.001	0.073	0.068	0.005	0.005	3.52	1.363	5.334	1.972	0.023	0.556	0.041	3.288	3.472	1.049	4.34	0.615	0.125	3.068	0.029	0.537	0.115	0.001	0.117	0.739	1.782	1.021	1.729	2.356	1.087	1.679	1.041	1.683	0.384	2.894
Oleur061Scf8401g00017.1	11.91	up	0.008	0.095	-6.96531	-3.39109	0.01	0.001	0.003	0.001	0.001	0.019	0.62	0.048	0.009	0.089	0.001	0.001	0.282	0.47	0.033	0.077	0.008	0.017	0.001	0.004	0.001	0.001	0.107	0.188	0.003	0.075	0.003	0.001	0.116	0.033	0.004	0.016	0.066	0.001	0.099	0.324	0.001	0.001	0.004	0.001	0.001	0.001	0.01
Oleur061Scf3545g00020.1	11.908	up	0.209	2.495	-2.25517	1.31879	6.412	7.836	1.041	3.745	5.147	4.326	0.001	0.001	0.001	0.001	6.818	3.216	0.005	0.922	4.551	1.18	0.024	0.029	1.434	2.66	0.174	0.821	2.939	3.831	3.222	2.556	0.001	0.001	1.84	0.793	1.922	3.021	6.146	3.645	3.132	2.303	0.198	0.86	1.066	2.021	1.992	1.327	3.806
Oleur061Scf9073g00053.1	11.903	up	0.119	1.415	-3.07294	0.50036	0.005	0.057	0.001	0.001	0.525	1.425	0.712	1.855	1.026	0.381	1.967	0.383	0.342	3.44	1.048	0.318	0.001	0.001	1.377	0.001	0.995	0.574	1.956	3.271	1.656	1.218	0.355	0.47	0.019	0.021	0.001	0.069	1.874	0.06	2.098	5.718	2.893	4.535	0.871	0.706	1.392	0.927	0.001
Oleur061Scf3082g14025.1	11.859	up	0.044	0.517	-4.51984	-0.95192	0.596	0.494	0.001	0.001	0.001	0.001	2.15	1.197	0.001	0.001	1.565	0.807	2.575	1.579	0.464	0.098	0.001	0.001	0.001	0.021	0.001	0.479	1.817	1.955	1.962	1.031	0.038	0.001	0.001	0.001	1.372	0.001	1.598	0.6	0.933	1.678	0.003	0.004	0.004	0.001	0.218	0.055	0.004
Oleur061Scf7994g00014.1	11.856	up	0.698	8.276	-0.51862	3.04901	2.007	1.642	0.006	0.001	4.135	4.031	5.811	4.273	0.001	0.005	8.025	11.469	5.921	9.038	7.282	6.849	0.001	0.001	6.251	2.524	2.713	4.131	5.04	7.064	6.345	6.327	0.001	0.001	2.682	1.436	1.258	2.923	1.666	3.867	9.914	9.489	4.158	3.752	12.058	8.88	9.685	9.307	10.258
Oleur061Scf0370g06023.1	11.821	up	0.14	1.655	-2.83668	0.72662	0.664	0.972	0.026	0.005	0.007	0.02	0.032	0.103	0.133	0.025	2.036	1.5	0.156	0.718	2.695	1.643	0.148	0.006	0.005	0.006	0.198	0.026	3.229	7.212	0.443	0.405	1.009	0.198	0.023	0.025	0.007	0.039	1.513	1.728	1.567	1.081	0.117	0.001	0.848	0.033	1.669	2.787	0.587
Oleur061Scf0475g00017.1	11.797	up	0.104	1.224	-3.26906	0.2913	0.536	1.132	0.001	0.001	0.266	0.557	0.001	0.001	0.01	0.032	0.533	1.152	0.094	0.808	2.07	3.386	0.068	0.011	0.001	0.265	0.887	0.786	2.876	3.668	0.216	0.246	0.426	0.71	0.001	0.001	0.004	0.012	2.697	0.087	0.519	0.616	0.004	0.001	3.596	1.956	1.39	1.615	1.428
Oleur061Scf4134g00005.1	11.779	up	0.191	2.247	-2.39042	1.16779	0.005	0.337	0.02	0.005	0.001	0.033	1.291	1.389	0.063	0.021	2.367	0.781	0.741	4.368	2.514	2.247	0.455	0.066	0.001	0.124	2.804	2.961	3.416	6.165	1.045	1.368	0.134	0.006	0.001	0.001	0.001	0.824	1.277	1.276	1.364	3.305	0.57	0.165	0.005	0.006	1.513	1.953	1.734
Oleur061Scf0476g06015.1	11.776	up	0.015	0.173	-6.08926	-2.53147	0.004	0.001	0.013	0.31	0.004	0.001	0.031	0.004	0.147	0.416	0.001	0.001	0.001	0.309	0.066	0.277	0.001	0.001	0.393	0.001	0.254	0.313	0.088	0.078	0.004	0.001	0.075	0.047	0.004	0.001	0.007	0.226	0.004	0.004	0.204	0.239	0.215	0.02	0.306	0.224	0.044	0.017	0.211
Oleur061Scf0337g00006.1	11.748	up	0.006	0.07	-7.39776	-3.84338	0.001	0.001	0.001	0.001	0.029	0.001	0.006	0.001	0.001	0.001	0.042	0.035	0.007	0.006	0.028	0.101	0.001	0.001	0.006	0.006	0.001	0.006	0.019	0.001	0.121	0.323	0.001	0.001	0.001	0.001	0.001	0.262	0.006	0.001	0.314	0.026	0.027	0.005	0.005	0.081	2.274	0.006	0.001
Oleur061Scf4942g02002.1	11.723	up	0.115	1.352	-3.11611	0.43527	0.001	0.229	0.001	0.004	0.103	0.618	1.694	1.91	0.039	0.15	0.814	0.477	0.207	1.569	3.833	2.095	0.017	0.004	1.517	0.027	2.9	3.019	2.498	2.511	2.703	3.448	0.025	0.014	0.021	0.015	0.729	0.015	0.018	0.204	0.426	0.978	0.013	0.001	0.427	0.355	0.158	0.68	0.417
Oleur061Scf9073g00011.1	11.715	up	0.859	10.062	-0.21951	3.33082	1.257	0.897	0.001	0.001	10.38	10.914	9.919	16.207	1.832	2.413	6.878	4.929	6.962	12.176	6.923	7.02	0.55	0.585	1.96	0.005	20.512	18.01	7.659	3.79	18.448	21.172	1.116	0.963	0.004	0.001	0.001	1.432	12.052	3.388	16.092	13.106	12.505	10.959	6.844	11.385	11.786	15.98	0.001
Oleur061Scf0072g07003.1	11.706	up	0.025	0.29	-5.33581	-1.78654	0.001	0.004	0.001	0.001	0.493	0.41	0.001	0.001	0.004	0.004	0.001	0.001	0.037	0.464	0.305	0.441	0.048	0.001	0.016	0.001	0.262	0.191	0.238	0.413	0.013	0.013	0.001	0.003	0.009	0.001	0.001	0.004	0.277	0.013	0.845	0.062	0.384	0.447	0.18	0.576	0.691	0.412	0.017
Oleur061Scf5208g04022.1	11.698	up	0.364	4.259	-1.45783	2.09036	2.076	2.003	0.02	0.004	0.001	0.143	3.735	0.274	0.609	0.136	1.164	0.698	1.047	3.95	0.63	13.883	1.861	1.279	0.097	0.006	0.611	0.031	8.915	0.875	0.004	0.98	0.17	0.014	16.641	1.365	0.082	0.576	1.232	0.743	4.213	8.93	0.004	0.005	0.404	0.302	11.337	10.262	0.072
Oleur061Scf9042g00003.1	11.672	up	0.134	1.567	-2.89669	0.64831	0.038	0.524	3.45	3.216	1.028	0.808	0.001	0.001	0.001	0.001	1.319	1.666	1.496	2.032	2.261	1.108	0.001	0.001	1.739	0.001	0.001	0.001	3.065	3.385	1.94	1.504	5.241	5.848	4.785	3.432	0.001	0.392	1.276	1.065	2.176	1.107	0.001	0.001	0.001	0.001	0.294	0.042	0.007
Oleur061Scf2142g03026.1	11.661	up	0.642	7.492	-0.63842	2.90529	0.006	0.001	13.551	18.118	0.001	0.736	8.139	4.778	0.005	0.001	5.531	7.906	7.538	8.96	3.17	3.637	9.895	10.368	0.006	0.001	13.576	13.68	12.975	10.832	0.001	5.512	0.001	0.006	6.137	9.775	24.221	0.001	14.592	0.194	19.108	14.303	31.604	22.721	2.343	15.621	2.162	3.795	5.86
Oleur061Scf7062g02026.1	11.658	up	0.041	0.474	-4.61939	-1.0761	0.001	0.001	0.006	0.006	0.006	0.791	1.857	2.725	0.02	0.159	0.001	0.001	1.536	0.005	1.538	1.481	0.027	1.148	0.026	0.007	5.368	5.052	1.308	0.034	0.006	0.001	0.001	0.001	0.023	0.592	2.413	0.001	3.351	0.005	0.158	0.141	0.005	0.007	0.006	0.006	0.607	0.719	0.006
Oleur061Scf4243g00001.1	11.655	up	0.078	0.905	-3.68725	-0.14426	2.061	4.656	1.157	0.32	1.056	2.656	0.001	0.032	0.323	0.021	0.007	0.001	0.001	0.023	2.255	0.129	3.134	1.93	0.001	0.274	0.027	0.001	1.106	4.104	2.211	1.329	0.001	0.001	0.028	0.005	0.162	0.001	0.309	0.642	1.313	1.761	0.015	0.032	0.026	0.005	1.914	0.322	0.001
Oleur061Scf1287g12022.1	11.628	up	0.048	0.555	-4.38796	-0.84838	0.027	0.127	0.352	2.407	0.001	0.001	0.215	1.455	2.676	2.591	0.001	0.001	0.017	0.001	1.632	0.763	1.59	0.611	1.291	1.447	0.022	0.001	0.001	0.001	2.315	1.236	0.001	0.001	0.006	0.022	0.001	0.09	2.492	2.313	0.121	0.63	1.078	1.177	0.001	0.001	0.132	0.858	0.001
Oleur061Scf5608g00030.1	11.628	up	5.336	62.044	2.41569	5.95523	47.853	36.984	12.922	16.831	42.647	46.823	21.917	24.616	21.866	26.403	17.254	23.324	41.884	34.022	45.239	62.984	23.786	29.071	43.235	24.502	0.001	0.001	46.168	47.505	55.412	41.586	11.879	16.574	73.492	46.77	0.079	0.246	32.552	22.449	69.402	74.936	0.026	0.032	50.508	39.14	26.389	23.24	50.078
Oleur061Scf7384g00004.1	11.611	up	0.074	0.854	-3.7656	-0.2281	0.111	0.006	0.001	0.022	0.006	0.2	0.2	0.019	0.015	0.714	0.699	0.661	1.168	2.088	0.844	0.189	0.026	0.018	1.241	0.007	0.006	0.001	0.098	0.447	0.095	1.362	0.972	0.027	0.027	0.023	0.921	0.001	0.142	0.006	1.61	2.065	0.593	1.324	0.025	0.014	0.704	0.029	0.006
Oleur061Scf6691g00005.1	11.61	up	0.743	8.63	-0.42801	3.1093	0.001	0.001	0.001	0.006	5.906	11.92	5.082	0.657	10.228	15.941	2.14	18.501	14.029	13.427	5.671	7.213	6.869	4.867	2.578	7.136	11.987	14.798	11.795	4.732	0.023	1.811	0.001	0.001	25.858	2.985	14.936	0.028	4.479	1.994	11.21	12.094	0.863	0.138	15.988	8.614	5.103	7.249	3.461
Oleur061Scf7737g01007.1	11.602	up	0.204	2.369	-2.29219	1.24418	0.816	0.759	0.153	1.364	0.251	2.218	1.247	0.055	0.121	0.034	0.014	0.02	0.151	0.938	0.924	14.863	0.064	0.013	0.345	0.001	0.105	0.659	45.448	0.667	0.011	0.649	0.138	0.08	1.634	0.124	0.001	0.725	0.042	0.411	1.508	1.521	0.394	0.023	1.146	1.071	0.083	7.421	1.314
Oleur061Scf3751g00019.1	11.596	up	0.17	1.97	-2.55738	0.97822	0.04	0.029	0.695	1.491	0.027	0.162	0.034	1.076	1.549	1.169	1.706	0.722	1.575	0.099	1.785	1.171	0.006	0.001	0.005	0.009	3.912	2.235	0.001	0.001	0.131	0.026	0.54	0.911	0.607	0.037	0.001	0.005	3.048	0.019	2.261	3.188	0.564	0.218	0.022	0.005	0.132	0.815	0.029
Oleur061Scf0778g00003.1	11.581	up	0.04	0.467	-4.63207	-1.09832	0.001	0.001	0.001	0.001	0.035	0.039	0.007	0.006	0.126	0.145	0.958	0.037	0.933	0.917	0.189	1.694	0.001	0.035	0.037	0.213	2.045	0.211	1.459	0.671	0.295	1.086	0.001	0.044	0.001	0.001	0.001	0.029	0.28	0.161	0.174	0.852	1.69	2.963	0.006	0.001	0.001	0.006	0.258
Oleur061Scf0793g03005.1	11.578	up	0.09	1.043	-3.47258	0.06077	0.006	0.006	0.005	0.001	0.44	0.153	0.001	0.006	0.113	0.162	0.188	1.794	0.924	0.038	1.083	1.253	0.001	0.001	1.157	0.007	0.695	0.562	0.937	0.647	4.877	0.196	0.812	0.882	0.001	0.001	0.001	0.106	4.295	0.146	0.897	0.971	0.93	0.802	4.129	0.169	0.001	0.001	4.847
Oleur061Scf2857g00001.1	11.578	up	0.09	1.043	-3.47258	0.06077	0.006	0.006	0.005	0.001	0.44	0.153	0.001	0.006	0.113	0.162	0.188	1.794	0.924	0.038	1.083	1.253	0.001	0.001	1.157	0.007	0.695	0.562	0.937	0.647	4.877	0.196	0.812	0.882	0.001	0.001	0.001	0.106	4.295	0.146	0.897	0.971	0.93	0.802	4.129	0.169	0.001	0.001	4.847
Oleur061Scf1804g05030.1	11.577	up	0.277	3.211	-1.85031	1.68298	0.863	1.563	0.001	0.005	0.358	0.392	0.001	0.004	0.5	0.634	3.167	1.119	1.562	0.965	5.249	2.783	2.123	1.021	3.046	1.656	2.586	1.75	1.25	4.368	3.159	2.707	0.001	0.001	7.076	3.205	1.952	2.559	2.319	2.223	2.519	2.889	0.08	0.029	0.087	0.026	1.631	1.81	0.006
Oleur061Scf9164g08006.1	11.577	up	0.045	0.519	-4.47949	-0.94624	0.02	0.082	0.005	0.004	0.128	0.097	0.005	0.001	0.066	0.014	0.018	0.069	0.419	0.658	0.857	0.401	0.06	0.005	1.193	0.022	0.724	0.591	0.636	0.019	0.005	0.013	0.479	0.015	0.001	0.013	0.005	0.004	0.004	0.02	0.79	0.267	0.024	0.001	0.005	0.006	0.825	0.587	0.885
Oleur061Scf1733g01013.1	11.57	up	0.399	4.614	-1.32642	2.20596	6.656	9.217	11.667	12.524	0.005	0.001	10.721	14.768	3.805	4.396	0.001	0.001	3.875	4.647	8.716	3.687	9.387	8.273	0.001	0.005	0.001	0.001	0.001	0.014	0.001	2.96	9.021	9.76	3.173	3.271	3.551	6.074	12.247	7.921	3.449	4.088	0.001	0.001	3.533	4.711	4.902	5.973	4.752
Oleur061Scf4903g00006.1	11.54	up	0.015	0.176	-6.0333	-2.50463	0.041	0.006	0.006	0.033	0.006	0.754	0.001	0.001	0.007	0.027	0.043	0.195	0.023	0.141	0.207	0.152	0.001	0.001	0.006	0.044	0.141	0.029	0.006	0.112	0.03	1.898	0.008	0.006	0.001	0.14	0.037	0.001	0.028	0.138	0.154	0.199	0.001	0.001	0.006	0.031	0.039	0.006	0.908
Oleur061Scf7922g00017.1	11.514	up	0.315	3.633	-1.66433	1.861	2.738	6.143	1.789	1.883	0.001	0.911	0.001	0.001	7.247	6.753	0.001	0.001	1.917	0.001	4.743	6.62	0.001	0.001	8.258	0.234	0.001	0.001	7.87	11.416	1.164	3.53	6.162	10.683	3.961	8.99	2.954	11.158	4.932	0.464	2.094	2.648	2.678	1.889	11.953	9.427	0.001	0.001	1.912
Oleur061Scf0357g17031.1	11.501	up	0.03	0.346	-5.0539	-1.53021	0.001	0.001	0.001	0.001	0.022	0.253	0.033	0.111	0.63	1.528	0.034	0.074	0.028	0.005	0.465	0.14	0.121	0.101	0.098	0.767	0.004	0.493	1.205	1.099	0.001	0.021	0.884	0.51	0.001	0.001	0.03	0.13	0.014	0.066	0.472	0.467	0.001	0.02	0.102	0.001	0.107	0.105	0.001
Oleur061Scf0898g04038.1	11.494	up	1.097	12.612	0.13381	3.65673	0.026	0.584	0.141	0.39	9.094	4.941	7.001	8.885	10.861	6.708	0.021	0.001	3.933	1.5	18.735	19.365	0.328	0.989	0.764	7.328	1.149	0.148	9.358	8.308	1.182	0.536	0.206	0.007	0.183	0.149	5.256	8.669	9.734	10.889	8.442	8.26	10.32	6.069	0.031	0.138	8.285	8.273	7.017
Oleur061Scf7238g00016.1	11.448	up	1.963	22.474	0.97307	4.49018	0.133	0.025	13.806	12.561	20.348	14.28	0.031	0.015	0.082	0.026	20.189	15.869	13.686	33.01	13.284	18.397	0.006	0.006	18.33	0.795	26.391	18.743	43.484	25.095	0.396	3.614	0.563	0.477	17.089	11.65	0.001	12.252	18.31	18.72	32.567	32.055	0.027	0.172	0.02	0.11	19.14	20.166	15.636
Oleur061Scf7418g00007.1	11.443	up	0.221	2.532	-2.17612	1.34037	1.992	0.041	2.307	1.565	1.495	1.745	0.001	0.001	0.195	1.439	0.006	0.001	0.313	0.362	1.835	2.069	1.958	2.757	0.006	0.007	1.41	1.787	1.568	2.49	0.987	1.225	0.789	1.734	3.07	3.158	0.007	2.018	1.465	0.764	3.611	3	3.725	2.34	0.006	1.299	0.001	0.001	2.543
Oleur061Scf5130g01006.1	11.419	up	0.011	0.123	-6.53322	-3.01984	0.001	0.015	0.001	0.147	0.27	0.312	0.005	0.106	0.001	0.001	0.285	0.193	0.91	0.266	0.373	0.337	0.001	0.001	0.001	0.001	0.005	0.024	0.387	0.696	0.203	0.041	0.001	0.001	0.001	0.001	0.001	0.001	0.483	0.004	0.055	0.033	0.003	0.001	0.366	0.152	0.058	0.13	0.001
Oleur061Scf5845g05012.1	11.403	up	0.609	6.944	-0.71565	2.7957	0.262	1.194	0.028	0.439	24.914	14.017	0.031	0.573	7.373	9.352	22.805	25.275	7.419	13.054	15.728	3.719	0.493	0.024	5.765	13.631	0.652	0.137	9.291	8.744	11.562	9.182	0.791	0.855	0.001	0.001	4.792	0.047	12.581	14.625	7.627	5.21	0.098	0.168	0.001	0.001	0.032	0.119	2.086
Oleur061Scf3204g00017.1	11.402	up	0.051	0.587	-4.28036	-0.76911	0.126	0.035	0.442	0.414	1.23	1.108	0.001	0.001	0.017	0.001	0.485	0.374	0.001	0.001	0.151	0.409	0.001	0.001	0.001	0.001	0.001	0.024	0.023	0.077	0.001	0.304	0.38	0.985	0.403	0.024	0.026	0.93	0.631	0.368	1.219	1.58	0.019	0.001	0.289	0.072	0.846	1.417	0.005
Oleur061Scf2080g02008.1	11.4	up	0.144	1.643	-2.79494	0.71604	0.466	0.084	0.007	1.001	0.453	0.516	0.148	0.483	0.018	0.006	0.073	0.055	3.817	0.478	3.536	1.512	10.239	3.186	0.022	0.001	0.414	0.005	3.346	3.037	2.806	2.765	0.096	0.081	0.005	0.005	10.512	0.022	0.475	0.357	1.569	0.868	0.014	0.031	0.024	0.001	2.485	2.817	0.005
Oleur061Scf1016g06002.1	11.4	up	0.089	1.017	-3.48602	0.02496	0.005	0.047	0.001	0.715	1.761	0.012	1.485	3.512	0.312	0.011	6.096	0.431	1.054	0.015	1.211	0.988	0.001	0.016	0.001	0.004	2.207	2.748	2.294	0.011	2.21	3.24	0.033	0.003	0.001	0.745	1.601	0.001	3.434	3.839	0.538	1.665	0.221	0.005	0.053	0.001	0.173	1.424	0.001
Oleur061Scf1102g08001.1	11.398	up	0.004	0.048	-7.87693	-4.36611	0.001	0.001	0.005	0.005	0.001	0.001	0.001	0.001	0.001	0.019	0.001	0.004	0.001	0.001	0.085	0.095	0.026	0.007	0.13	0.001	0.005	0.141	0.001	0.001	0.001	0.005	0.005	0.001	0.001	0.001	0.001	0.007	0.005	0.001	0.024	0.028	0.005	0.001	0.001	0.16	0.001	0.001	0.08
Oleur061Scf0591g01001.1	11.378	up	0.318	3.624	-1.65067	1.85752	0.001	0.001	0.918	0.105	3.648	3.478	2.89	2.196	4.547	3.926	6.875	3.701	6.063	6.418	2.987	3.352	1.717	0.591	9.8	0.006	0.001	0.001	5.217	7.554	12.03	11.069	0.001	0.005	4.045	2.871	6.911	3.802	8.296	1.251	5.073	3.395	0.001	0.001	5.163	9.668	4.596	7.855	0.001
Oleur061Scf7684g00004.1	11.358	up	0.431	4.89	-1.21576	2.28996	0.006	0.03	2.015	2.755	3.96	3.523	0.007	0.912	0.001	0.001	4.35	8.24	8.381	5.356	3.061	3.843	1.321	2.749	0.001	0.007	5.31	6.47	3.564	5.237	2.443	5.198	0.197	0.795	0.001	0.001	14.02	0.033	2.594	0.023	5.568	8.734	0.001	0.001	1.97	0.174	0.194	0.703	3.176
Oleur061Scf0203g07004.1	11.344	up	0.079	0.896	-3.66201	-0.15815	0.001	0.001	0.792	2.117	0.728	0.368	0.041	0.777	0.001	0.001	1.556	2.189	0.424	0.125	1.093	0.362	0.001	0.005	1.843	0.001	0.017	0.375	0.642	1.945	1.356	1.816	0.001	0.001	0.004	0.001	0.041	0.005	1.82	0.005	0.922	1.766	0.297	0.746	2.185	0.207	1.664	2.95	0.478
Oleur061Scf2899g02031.1	11.336	up	0.711	8.06	-0.49208	3.01079	6.064	1.083	0.001	0.243	34.681	0.702	8.117	4.687	0.906	0.498	16.989	2.58	3.001	0.473	11.586	6.822	0.001	0.036	0.292	0.027	10.87	26.054	22.425	0.831	3.766	23.771	1.505	0.032	0.001	0.028	15.276	0.001	26.666	28.145	7.426	7.19	0.351	0.371	0.005	2.132	1.034	2.092	0.016
Oleur061Scf0426g00005.1	11.326	up	0.07	0.788	-3.84585	-0.34418	0.01	0.446	0.001	0.019	0.016	0.178	0.148	1.329	0.001	0.001	0.018	0.001	0.043	0.091	1.355	1.125	0.398	0.306	0.036	0.02	0.935	1.173	0.733	0.534	1.734	1.759	0.001	0.001	0.001	0.162	0.001	0.005	0.784	0.089	0.463	0.545	0.357	0.416	0.036	0.184	0.005	0.001	1.471
Oleur061Scf3900g00014.1	11.321	up	0.414	4.686	-1.27253	2.22851	0.001	0.001	4.475	4.087	0.001	0.035	0.001	0.001	1.858	1.32	2.904	5.196	1.911	0.005	3.552	5.052	5.117	4.48	0.001	0.001	3.166	3.482	2.671	1.852	0.001	0.108	2.332	2.829	6.951	3.376	2.293	7.868	2.267	2.004	4.938	5.444	3.309	1.678	2.715	3.473	1.903	4.072	0.001
Oleur061Scf2664g04009.1	11.319	up	0.02	0.226	-5.64743	-2.14663	0.518	0.429	0.017	0.026	0.001	0.005	0.001	0.077	0.004	0.015	0.02	0.005	0.077	0.004	0.988	0.326	0.023	0.004	0.001	0.601	0.001	0.005	0.121	0.033	0.005	0.379	0.398	0.956	0.005	0.005	0.026	0.029	0.025	0.083	0.089	0.091	0.116	0.615	0.136	0.014	0.004	0.006	0.005
Oleur061Scf5843g01015.1	11.317	up	0.197	2.227	-2.34567	1.15482	0.001	1.054	0.025	0.052	0.006	0.751	0.158	0.4	0.001	0.386	0.942	0.623	1.576	1.121	2.236	0.818	0.108	0.177	0.001	0.001	0.591	0.082	2.393	8.666	2.33	0.889	0.482	0.492	0.36	0.066	0.001	0.904	0.495	0.017	2.499	5.38	0.59	0.126	0.101	0.137	1.473	0.894	0.616
Oleur061Scf3725g02005.1	11.305	up	0.352	3.979	-1.5066	1.99242	0.001	0.013	3.283	3.568	5.525	3.095	1.957	1.261	0.004	0.001	5.838	2.993	4.316	9.523	5.86	4.616	2.639	0.574	3.623	1.856	7.248	6.574	5.751	5.428	1.208	2.387	9.993	7.832	1.46	1.142	0.006	1.544	5.448	1.387	3.719	2.492	0.001	0.001	0.001	0.001	4.386	4.229	3.48
Oleur061Scf0929g03004.1	11.282	up	0.022	0.246	-5.51644	-2.02041	0.027	0.022	0.001	0.005	0.022	0.132	0.001	0.001	0.025	0.006	0.036	1.351	1.155	0.96	0.529	0.093	0.007	0.008	0.001	0.001	0.933	0.137	0.106	0.143	0.001	0.005	0.026	0.028	0.084	0.001	0.006	0.106	0.031	0.001	0.725	0.104	0.005	0.001	1.215	2.06	0.001	0.022	0.141
Oleur061Scf1270g04020.1	11.257	up	0.538	6.051	-0.89558	2.59724	2.382	1.585	6.412	0.461	2.125	3.417	1.223	5.371	0.005	0.001	4.62	0.266	0.925	0.038	4.133	6.771	0.001	1.513	0.778	0.028	2.561	2.622	4.275	3.563	1.134	2.247	0.405	0.133	1.158	0.955	0.001	3.405	7.742	0.237	3.471	13.804	0.929	5.867	0.197	2.129	1.671	0.753	0.178
Oleur061Scf5383g02014.1	11.242	up	1.277	14.356	0.35273	3.84356	4.131	6.385	11.873	11.918	8.082	4.79	8.704	10.702	5.077	7.734	4.042	1.448	3.426	8.943	18.853	15.281	7.278	3.854	5.405	0.007	0.001	0.001	15.267	17.616	16.832	11.725	6.348	4.671	18.531	14.784	0.029	5.172	3.331	0.001	13.255	11.122	5.299	4.967	5.243	7.499	0.001	0.001	13.625
Oleur061Scf6039g00001.1	11.23	up	0.024	0.275	-5.35306	-1.86371	0.001	0.009	0.001	0.011	0.554	0.607	0.011	0.008	0.003	0.177	0.431	0.364	0.262	0.008	0.559	0.282	0.015	0.046	0.075	0.562	0.001	0.003	0.009	0.016	0.001	0.148	0.058	0.021	0.003	0.003	0.543	0.046	0.155	0.05	0.245	0.148	0.282	0.353	0.583	0.693	0.247	0.447	0.001
Oleur061Scf0957g05002.1	11.228	up	0.055	0.617	-4.18563	-0.6965	0.001	0.001	0.015	0.014	0.785	0.653	0.531	0.55	0.214	0.001	0.412	0.62	0.728	1.419	0.308	0.381	0.072	0.001	0.104	0.006	0.013	0.006	0.868	0.541	0.001	0.013	0.058	0.141	0.001	0.001	0.001	0.001	0.918	0.195	1.299	0.95	0.463	0.573	0.584	0.599	0.054	0.568	0.011
Oleur061Scf3271g01004.1	11.206	up	0.275	3.08	-1.86311	1.62314	0.001	0.001	0.001	0.001	11.426	7.447	4.211	1.51	0.001	0.001	4.997	4.616	9.978	18.659	5.631	4.959	0.001	0.001	0.001	0.001	12.064	12.083	7.135	7.619	9.017	6.503	0.001	0.001	4.422	4.562	12.161	5.407	0.001	0.001	3.446	0.936	12.332	0.551	1.237	2.359	3.988	10.722	7.81
Oleur061Scf4582g00006.1	11.206	up	0.004	0.042	-8.05115	-4.56491	0.001	0.001	0.008	0.007	0.001	0.001	0.01	0.001	0.007	0.008	0.006	0.034	0.207	0.005	0.038	0.008	0.001	0.001	0.001	0.001	0.001	0.007	0.001	0.001	0.006	0.027	0.001	0.001	0.001	0.001	0.001	0.001	0.006	0.001	0.039	0.26	0.036	0.001	0.031	0.001	0.01	0.006	0.046
Oleur061Scf1102g06007.1	11.19	up	0.115	1.286	-3.1218	0.36237	0.043	0.001	0.026	0.011	1.958	0.103	4.532	0.011	0.028	2.289	0.094	0.01	0.32	1.154	1.269	5.88	1.221	0.001	1.703	0.005	0.323	0.009	0.001	0.001	0.253	0.05	0.047	0.115	0.679	0.015	0.001	0.048	0.038	0.009	0.349	1.049	0.791	0.014	2.927	0.101	1.171	2.506	0.161
Oleur061Scf1078g02012.1	11.163	up	1.599	17.85	0.67708	4.15784	22.081	26.943	17.599	18.844	0.584	5.434	15.181	17.029	0.006	0.006	0.001	0.001	21.965	0.001	19.253	17.823	33.906	26.926	15.92	34.264	4.32	4.803	6.597	7.2	23.863	25.217	11.675	14.008	14.658	13.62	0.001	3.651	16.945	19.385	18.08	16.363	0.001	0.001	0.001	0.001	18.545	17.601	16.579
Oleur061Scf0674g10006.1	11.163	up	0.055	0.616	-4.17965	-0.6989	0.037	0.007	0.001	0.001	1.967	0.509	0.008	0.056	0.101	0.504	0.486	0.247	0.04	0.036	1.813	0.714	0.005	0.052	0.006	0.084	0.008	1.568	0.021	0.008	3.129	0.068	0.146	0.404	0.099	0.008	0.006	0.047	0.067	0.005	0.294	0.379	1.427	0.037	0.059	0.262	0.007	1.312	0.076
Oleur061Scf8822g01018.1	11.161	up	0.178	1.987	-2.48992	0.99057	0.747	0.259	0.001	0.006	1.166	1.28	0.155	0.001	2.265	2.662	0.026	0.109	1.543	0.001	2.013	2.06	1.791	0.43	1.416	0.041	1.429	0.723	1.382	0.583	0.001	0.024	3.345	2.795	0.032	0.143	2.68	2.122	1.053	2.352	2.015	1.866	0.03	0.006	0.001	0.034	0.001	0.022	0.009
Oleur061Scf2990g00010.1	11.159	up	0.502	5.603	-0.99404	2.48618	0.001	0.022	0.001	0.001	0.001	0.02	11.283	6.767	3.091	4.022	14.474	9.126	14.807	22.307	7.782	9.071	1.829	2.955	9.315	0.001	23.226	20.244	9.484	6.278	0.001	6.931	0.005	0.001	1.98	2.384	16.832	3.486	0.771	0.818	3.367	4.147	3.792	2.735	8.057	10.201	21.025	15.018	10.431
Oleur061Scf2392g00021.1	11.158	up	0.847	9.452	-0.23951	3.24055	2.747	2.448	0.006	1.611	7.247	13.045	0.425	3.411	2.462	3.477	1.883	2.745	1.122	0.045	7.826	15.98	0.006	0.582	1.624	0.254	2.41	2.781	5.064	3.212	1.373	10.15	2.653	1.417	9.541	4.575	0.247	0.007	3.538	13.4	9.175	6.955	16.556	5.424	0.053	2.305	0.296	1.852	2.564
Oleur061Scf0375g00073.1	11.157	up	0.045	0.498	-4.48604	-1.00608	0.162	0.94	0.001	0.001	0.016	0.303	0.117	2.624	0.802	0.193	0.786	0.379	0.849	1.261	0.999	0.332	0.023	0.001	0.001	0.001	0.746	0.556	0.001	0.016	0.005	0.298	0.004	0.001	0.004	0.001	0.708	0.001	0.013	0.001	0.305	0.608	0.013	0.005	0.605	0.735	1.149	0.043	1.227
Oleur061Scf4884g00005.1	11.134	up	0.046	0.512	-4.444	-0.96698	0.001	0.001	0.001	0.001	1.273	1.486	1.024	0.657	0.851	0.005	2.348	1.88	0.108	0.148	0.339	0.935	0.165	1.251	0.089	0.006	0.038	0.031	0.074	0.445	0.001	0.006	0.126	0.141	0.001	0.028	0.006	0.384	0.006	0.906	0.595	0.364	0.023	0.001	0.138	0.039	0.236	1.562	2.338
Oleur061Scf2331g01017.1	11.1	up	0.01	0.112	-6.63267	-3.16008	0.001	0.001	0.001	0.007	3.492	0.001	0.001	0.048	0.001	0.001	0.001	0.001	0.033	0.001	0.315	0.04	0.008	0.001	0.008	0.001	0.001	0.001	0.365	0.036	0.04	0.21	0.361	0.001	0.001	0.001	0.001	0.001	0.055	0.007	0.314	0.04	0.001	0.001	0.001	0.044	0.072	2.921	0.05
Oleur061Scf0894g03013.1	11.088	up	0.011	0.125	-6.47088	-2.99987	0.001	0.007	0.373	0.053	0.001	0.001	0.001	0.001	0.033	0.03	0.006	0.001	0.137	0.001	0.032	0.184	0.001	0.001	0.034	0.008	0.007	0.001	0.001	0.001	0.22	1.043	0.001	0.001	0.201	0.032	0.001	0.001	0.027	0.006	0.751	0.054	0.814	0.007	0.001	0.001	0.001	0.001	0.033
Oleur061Scf6299g00032.1	11.084	up	3.569	39.565	1.83568	5.30614	0.006	0.259	0.007	0.031	0.003	3.24	18.676	18.923	0.024	0.006	10.915	10.883	19.494	33.344	56.541	88.758	0.006	0.021	14.544	2.108	65.391	57.849	45.701	49.668	15.628	15.943	0.501	0.023	20.701	22.919	20.899	0.189	20.113	0.805	19.286	25.317	60.002	47.223	15.888	19.787	18.119	26.504	18.894
Oleur061Scf7408g00008.1	11.077	up	19.329	214.116	4.27272	7.74225	0.007	0.033	0.044	0.191	387.632	229.967	370.474	197.361	58.442	89.576	239.833	326.718	315.542	406.01	337.447	360.394	0.044	0.007	1.387	153.574	595.992	532.864	309.648	205.517	15.885	55.223	0.957	0.029	51.746	39.677	158.036	178.715	188.797	268.812	155.984	110.798	259.304	239.992	322.322	296.844	0.255	0.034	165.942
Oleur061Scf0031g00011.1	11.076	up	0.078	0.868	-3.67418	-0.20472	0.006	0.006	0.001	0.001	0.166	0.498	0.001	0.001	0.005	0.001	0.001	0.001	4.814	7.571	2.879	1.186	0.006	0.173	0.001	0.001	0.293	0.683	3.137	3.284	0.001	2.528	0.005	0.001	0.001	0.001	2.501	1.31	0.844	0.027	0.152	1.089	0.56	0.007	0.246	1.884	0.008	0.138	2.247
Oleur061Scf0330g02016.1	11.059	up	0.043	0.48	-4.52467	-1.05751	0.289	0.012	0.072	0.006	0.919	0.693	0.005	0.318	0.081	0.066	0.059	0.037	0.207	0.068	0.332	1.074	0.242	0.322	0.016	0.029	1.054	0.856	0.665	0.706	0.156	0.013	0.015	0.004	0.066	0.004	0.039	0.045	0.23	0.13	0.148	1.008	0.051	0.007	0.023	0.001	0.001	0.005	0.004
Oleur061Scf9057g00007.1	11.058	up	1.173	12.969	0.22997	3.69702	0.001	0.027	4.766	7.834	13.026	8.906	13.731	7.984	7.75	9.041	1.37	0.631	0.645	1.241	13.313	15.388	2.45	0.976	13.329	0.038	6.405	5.583	1.699	0.698	12.408	13.283	5.334	1.079	1.975	0.177	9.936	2.997	0.001	0.001	13.73	10.058	7.264	3.382	1.14	0.589	1.785	5.292	0.036
Oleur061Scf1183g03013.1	11.055	up	0.849	9.39	-0.23551	3.23114	2.085	0.932	0.619	2.7	3.904	0.911	27.317	47.605	1.377	0.644	18.188	4.62	27.784	6.334	9.115	10.145	0.004	0.169	0.033	0.004	51.324	63.806	23.567	1.113	13.62	16.503	0.124	0.009	0.001	0.119	13.707	0.001	1.708	0.033	5.583	15.057	1.743	0.999	4.165	0.483	0.37	15.344	0.808
Oleur061Scf1719g04021.1	11.042	up	0.014	0.15	-6.20407	-2.73909	0.484	0.017	0.001	0.014	0.42	0.22	0.017	0.012	0.014	0.013	0.012	0.104	0.011	0.122	0.026	0.362	0.018	0.001	0.004	0.017	0.001	0.34	0.09	0.271	0.001	0.004	0.283	0.001	0.001	0.014	0.018	0.001	0.001	0.001	0.115	0.468	0.005	0.014	0.015	0.333	0.023	0.379	0.005
Oleur061Scf9158g02002.1	11.027	up	0.046	0.506	-4.44534	-0.98229	0.001	0.001	2.614	0.863	1.067	1.15	0.001	0.001	2.449	1.46	1.331	0.001	0.005	0.666	1.998	0.48	1.057	0.18	0.005	0.001	0.001	0.001	2.871	1.333	0.001	0.001	5.083	3.673	0.74	0.204	0.001	2.277	0.001	0.001	0.585	0.117	1.213	0.622	0.024	0.023	0.132	0.187	0.022
Oleur061Scf1309g00038.1	11.02	up	0.183	2.02	-2.44763	1.01447	1.79	0.006	0.053	0.043	0.886	1.516	0.019	1.151	0.356	0.524	0.001	0.008	0.001	0.001	2.323	2.187	0.088	0.001	0.006	0.223	3.156	3.12	0.386	7.415	2.208	0.809	0.628	0.399	0.123	0.171	0.008	0.626	0.04	0.045	2.609	1.256	2.881	2.432	0.117	0.008	1.361	0.567	0.419
Oleur061Scf1107g03029.1	11.007	up	0.016	0.173	-5.99084	-2.53048	0.006	0.001	0.187	0.23	0.001	0.004	0.03	0.006	0.001	0.006	0.028	0.133	0.627	0.005	0.75	0.195	0.001	0.001	0.006	0.033	0.773	0.885	0.185	0.138	2.944	2.425	0.001	0.001	0.001	0.001	0.001	0.007	0.027	0.001	0.031	0.199	0.001	0.001	1.342	0.038	0.673	1.29	0.008
Oleur061Scf0702g03004.1	10.977	up	0.278	3.057	-1.84447	1.61205	0.015	0.005	1.359	1.23	5.315	3.043	0.001	0.004	2.165	2.852	10.594	3.657	4.579	7.047	5.119	3.853	1.512	3.251	0.001	0.001	0.001	0.001	3.503	6.011	0.004	0.011	2.601	0.356	0.606	1.117	0.021	2.803	0.001	0.006	3.381	1.309	0.001	0.004	0.25	3.744	2.297	2.629	0.472
Oleur061Scf4628g01005.1	10.952	up	0.019	0.209	-5.70867	-2.25554	0.021	0.016	0.016	0.037	0.021	0.078	0.022	0.001	0.526	0.769	0.014	0.038	0.019	0.001	0.199	0.258	0.018	0.054	0.004	0.005	0.027	0.018	0.605	0.005	0.005	0.005	0.027	0.014	0.015	0.005	0.024	0.016	0.001	0.006	0.515	0.073	0.001	0.004	0.001	0.004	0.599	0.023	0.024
Oleur061Scf0082g02053.1	10.891	up	0.436	4.748	-1.19766	2.24745	5.823	5.368	0.005	0.016	0.004	0.001	4.801	5.864	5.398	5.225	9.722	15.219	4.609	4.315	3.705	3.177	3.138	3.832	0.001	0.829	0.499	0.438	0.004	0.013	7.517	5.469	0.811	0.46	0.013	0.004	0.005	1.997	0.001	0.29	7.184	6.014	0.056	0.097	0.004	0.001	0.6	0.609	0.13
Oleur061Scf0231g10010.1	10.888	up	8.366	91.097	3.06457	6.50933	7.652	22.205	49.974	97.315	18.839	79.246	31.333	3.315	62.194	105.326	1.38	0.181	6.893	73.973	18.419	305.111	22.752	17.5	77.157	3.103	28.055	25.34	51.59	8.67	6.542	63.74	0.257	0.029	7.952	20.75	2.608	1.369	6.248	106.987	80.094	153.002	10.944	2.731	47.575	42.845	127.952	78.984	6.48
Oleur061Scf0799g10020.1	10.886	up	0.109	1.188	-3.19583	0.24867	1.074	1.359	0.144	0.11	0.449	0.64	2.697	4.115	0.089	0.019	0.005	0.061	0.011	0.004	1.229	0.547	0.015	0.084	0.001	0.16	0.17	0.006	3.487	0.073	0.713	1.237	0.924	0.014	0.005	0.004	0.004	0.027	3.017	0.65	1.517	1.955	0.053	0.005	0.687	0.116	0.001	0.005	0.001
Oleur061Scf1274g01043.1	10.876	up	0.115	1.251	-3.12005	0.32311	0.001	0.005	0.631	0.433	1.682	1.72	1.535	1.276	0.001	0.027	0.001	0.001	0.334	1.981	1.526	1.33	0.006	0.001	1.799	1.554	1.585	2.792	0.666	0.499	1.176	0.644	0.005	0.001	0.026	0.019	2.834	0.001	0.001	0.001	1.039	1.162	1.326	0.129	0.001	0.001	1.521	1.43	2.651
Oleur061Scf0724g03014.1	10.873	up	0.438	4.763	-1.19076	2.25198	0.038	1.26	0.118	1.23	4.883	6.188	1.814	1.832	1.014	1.348	0.75	0.186	4.677	6.715	4.201	5.948	0.005	0.031	1.388	0.199	0.328	1.522	2.328	4.733	0.135	0.071	0.007	0.021	0.083	0.001	0.001	0.102	3.572	1.123	4.828	4.267	2.392	1.971	0.026	0.126	1.358	1.213	4.376
Oleur061Scf3481g00021.1	10.866	up	0.015	0.161	-6.07909	-2.63732	0.044	0.009	0.05	0.781	0.033	0.006	0.007	0.007	0.178	0.044	0.173	0.036	0.027	0.198	0.04	0.154	0.001	0.031	0.001	0.008	0.001	0.211	0.001	0.032	0.001	0.006	0.008	0.006	0.044	0.006	0.007	0.037	0.001	0.007	0.785	0.137	0.036	0.032	0.07	0.056	0.001	0.032	0.001
Oleur061Scf5603g00013.1	10.846	up	0.233	2.525	-2.10267	1.33643	0.004	0.147	0.05	0.052	0.085	0.463	0.004	0.091	0.035	0.011	3.955	3.609	2.197	4.564	4.038	0.603	0.015	0.004	0.01	0.017	0.363	0.346	4.239	4.604	0.341	0.32	0.167	0.057	0.011	0.001	0.177	0.019	3.027	0.423	4.213	3.966	0.085	0.011	0.666	0.381	4.516	4.523	0.604
Oleur061Scf7509g01053.1	10.845	up	0.174	1.886	-2.52398	0.91509	0.025	1.161	2.437	2.767	0.001	0.001	0.292	0.743	0.001	0.02	2.214	0.028	2.246	2.821	0.933	2.247	0.025	0.024	0.668	0.111	0.297	2.097	0.001	0.001	0.001	0.006	0.001	0.001	0.156	1.076	1.119	0.001	7.065	0.716	1.86	3.243	0.001	0.004	0.025	1.832	0.299	3.182	0.027
Oleur061Scf2134g05040.1	10.836	up	2.808	30.425	1.48941	4.92718	0.593	0.401	1.262	4.095	15.873	0.04	11.39	23.675	1.572	1.339	15.35	13.527	13.091	1.806	25.734	22.676	0.223	1.914	2.206	0.14	13.426	22.801	36.058	3.742	15.183	39.661	1.761	3.186	1.325	5.452	22.594	18.06	44.063	43.736	25.824	56.863	0.613	0.684	0.52	0.06	0.051	3.273	0.034
Oleur061Scf4896g03003.1	10.822	up	0.253	2.739	-1.98254	1.45345	1.006	0.295	0.053	0.805	0.001	0.001	4.022	4.59	4.928	2.84	0.001	0.005	0.8	3.464	3.388	1.63	8.016	5.809	2.225	5.705	5.382	3.357	12.322	9.302	9.858	2.216	3.719	4.322	2.649	4.981	0.001	3.202	6.77	3.548	3.254	3.131	0.02	0.006	0.062	3.868	0.001	0.006	0.03
Oleur061Scf5925g00023.1	10.82	up	0.894	9.678	-0.16104	3.27464	0.001	0.001	0.001	0.001	28.204	2.611	8.516	0.024	0.001	0.001	3.286	2.265	1.358	19.963	19.136	22.54	5.885	0.687	2.135	0.001	37.555	22.93	4.694	0.829	16.391	34.826	35.762	2.973	1.592	0.023	1.903	0.742	40.677	25.186	4.668	4.356	3.787	1.627	2.431	1.513	13.009	21.83	0.308
Oleur061Scf0677g00011.1	10.809	up	0.287	3.105	-1.7998	1.63441	0.001	0.001	1.626	2.036	0.931	0.961	0.822	0.453	0.001	0.001	3.589	4.786	0.398	1.373	1.089	1.442	0.001	0.001	0.843	0.035	1.413	1.745	0.998	0.136	0.928	2.494	0.001	0.001	0.001	0.001	0.005	5.957	3.426	0.874	7.404	7.99	0.798	0.822	1.915	1.202	5.026	6.484	1.347
Oleur061Scf0393g01001.1	10.787	up	0.134	1.451	-2.89448	0.53681	0.354	0.08	0.005	0.005	3.802	0.099	1.262	0.036	0.018	0.029	0.64	0.438	0.71	2.009	1.108	1.952	5.467	1.181	0.559	0.001	3.506	2.063	1.392	0.082	0.062	0.421	1	0.113	0.005	0.005	0.005	0.004	0.683	3.155	1.788	1.146	0.651	0.145	0.001	0.005	1.014	0.884	0.966
Oleur061Scf0429g02001.1	10.776	up	0.163	1.755	-2.61858	0.81126	0.006	0.442	2.538	3.022	0.005	0.005	0.006	0.001	2.039	1.515	0.099	0.099	1.78	1.193	4.611	1.197	0.001	0.001	0.005	1.654	0.001	0.001	3.3	6.848	3.074	3.434	0.001	0.001	0.005	0.006	1.423	0.025	0.871	0.001	1.242	1.383	1.503	2.8	0.105	0.027	1.281	2.094	1.806
Oleur061Scf5843g03005.1	10.767	up	1.277	13.751	0.35279	3.78145	0.005	0.001	6.197	3.528	13.858	9.033	0.001	0.005	0.005	0.001	10.656	8.709	7.504	11.569	14.767	16.823	0.001	0.001	0.001	0.006	14.81	14.476	18.799	13.486	23.891	15.431	3.266	2.952	1.14	3.372	6.726	3.859	8.716	0.529	9.407	15.299	5.419	3.243	8.977	16.131	20.646	22.99	18.734
Oleur061Scf7068g01019.1	10.74	up	0.205	2.206	-2.28331	1.14173	12.111	6.402	1.226	1.36	1.56	0.41	0.001	0.001	0.001	0.001	13.452	2.543	2.326	1.516	6.205	1.91	1.837	2.3	0.006	2.566	0.057	2.428	5.134	3.065	1.398	0.984	1.744	2.127	0.876	0.358	3.312	0.001	14.405	0.299	4.886	0.409	0.159	0.19	0.006	0.006	2.385	2.882	0.005
Oleur061Scf3102g00001.1	10.739	up	0.55	5.906	-0.86265	2.56221	3.454	3.726	0.03	0.031	11.747	8.183	0.001	0.001	4.276	3.572	0.006	0.115	0.001	0.001	6.118	5.308	4.859	3.182	7.306	2.866	8.999	6.934	5.684	5.241	2.118	1.411	5.032	5.663	0.001	0.001	2.272	0.001	6.584	1.845	6.763	5.541	4.705	4.113	7.247	4.919	1.41	2.123	0.006
Oleur061Scf6593g00002.1	10.737	up	0.821	8.814	-0.28482	3.13972	19.303	13.05	3.53	5.024	14.347	10.696	4.744	3.213	4.125	5.207	0.006	0.001	7.157	4.396	5.938	5.752	4.378	6.311	0.001	10.64	0.001	0.001	5.913	4.482	6.279	3.008	6.104	4.196	11.266	13.597	0.001	4.725	4.229	3.987	13.954	12.662	17.513	15.88	0.436	7.657	0.001	0.001	0.001
Oleur061Scf6430g01007.1	10.718	up	18.429	197.526	4.20389	7.6259	0.033	0.001	3.551	11.153	2.85	30.946	93.283	438.359	31.429	1.187	304.019	32.445	25.696	86.72	804.663	133.104	33.999	299.245	43.412	0.007	91.711	38.877	127.837	150.648	322.122	218.452	0.152	6.512	3.602	200.881	3.821	33.094	353.876	16.769	112.1	126.791	107.254	160.124	7.057	19.455	58.351	238.356	126.151
Oleur061Scf9160g18033.1	10.701	up	0.216	2.309	-2.21246	1.20725	0.001	0.001	2.195	1.597	1.151	1.021	0.224	0.001	1.442	1.515	2.685	1.583	2.048	2.089	1.532	4.366	0.007	0.001	1.987	0.007	0.001	0.001	2.13	1.401	3.241	3.852	0.001	0.001	0.054	0.178	0.047	0.036	4.051	1.466	3.254	1.306	0.005	0.016	0.001	0.006	2.352	3.927	0.15
Oleur061Scf6699g00001.1	10.684	up	0.003	0.034	-8.29153	-4.87414	0.001	0.001	0.001	0.001	0.001	0.098	0.001	0.001	0.127	0.433	0.005	0.017	0.005	0.001	0.023	0.024	0.005	0.036	0.001	0.001	0.007	0.001	0.006	0.001	0.001	0.006	0.001	0.006	0.099	0.001	0.034	0.001	0.006	0.001	0.096	0.025	0.006	0.006	0.001	0.001	0.007	0.026	0.001
Oleur061Scf5706g00005.1	10.672	up	0.374	3.992	-1.41866	1.99715	0.001	0.001	0.006	0.006	0.001	0.031	0.039	0.867	2.853	2.471	11.065	12.188	1.439	0.006	5.41	3.992	0.007	0.001	2.751	0.175	0.034	0.001	3.613	2.287	38.667	8.651	0.383	0.029	4.093	3.462	0.001	0.007	0.03	2.379	6.387	1.841	13.996	8.783	0.672	4.358	4.643	8.895	1.82
Oleur061Scf3409g02003.1	10.672	up	0.817	8.72	-0.29138	3.12439	0.001	0.001	16.952	14.803	17.449	17.598	0.001	0.001	15.635	10.428	23.334	22.736	12.533	20.359	10.273	7.548	15.31	10.197	0.005	0.001	23.565	22.6	0.003	0.004	20.802	18.72	8.545	11.808	0.001	0.001	0.004	0.001	3.096	13.801	7.349	10.148	14.557	23.593	0.004	0.005	16.788	18.072	0.004
Oleur061Scf2621g00012.1	10.66	up	0.038	0.41	-4.69973	-1.28546	0.001	0.001	0.007	0.126	0.005	0.022	0.949	0.579	0.057	0.001	0.269	0.31	0.701	0.408	0.73	0.367	0.001	0.001	0.001	0.001	1.044	1.141	0.004	0.001	0.025	0.224	0.332	0.06	0.004	0.001	0.298	0.005	1.152	0.004	0.286	0.37	0.004	0.038	0.146	0.12	0.005	0.001	0.001
Oleur061Scf9162g06014.1	10.632	up	0.321	3.408	-1.64133	1.76907	0.001	0.001	8.527	7.347	3.138	3.856	3.52	3.452	2.804	3.574	2.909	1.317	1.413	3.09	11.783	3.702	0.001	0.001	0.006	0.001	16.802	9.834	14.268	19.383	0.001	0.02	6.966	9.178	0.001	0.001	0.001	0.029	14.012	1.736	1.195	2.588	3.238	5.834	1.864	2.47	2.339	1.959	3.726
Oleur061Scf7869g00011.1	10.614	up	0.081	0.858	-3.62958	-0.22159	0.145	0.32	0.797	0.092	1.145	0.795	0.001	0.023	0.035	0.008	0.005	0.068	0.032	0.308	1.395	0.434	0.383	0.514	0.026	0.001	1.207	1.032	0.11	0.922	0.109	0.61	0.405	0.156	0.027	0.438	0.051	0.228	0.627	0.123	0.384	2.329	0.346	0.007	0.032	0.005	0.223	0.008	0.033
Oleur061Scf1577g01016.1	10.611	up	0.066	0.697	-3.92736	-0.51982	0.032	0.084	0.02	0.005	0.862	0.076	0.084	0.075	0.017	0.001	0.433	0.019	0.386	1.145	0.726	0.546	0.001	0.006	0.022	0.028	0.563	0.006	0.386	0.001	0.662	0.51	1.774	0.084	0.514	0.607	0.827	0.001	0.069	1.036	0.95	0.628	0.071	1.107	0.02	0.02	0.027	0.802	0.118
Oleur061Scf2943g01043.1	10.596	up	0.979	10.377	-0.03023	3.37533	0.008	0.076	0.052	0.05	0.705	7.117	11.01	12.711	10.115	7.548	14.957	11.918	10.775	13.416	9.505	5.777	0.067	0.001	4.55	0.01	7.501	7.815	14.496	14.847	0.009	0.543	11.787	7.454	0.064	0.051	0.001	0.01	0.544	3.25	13.661	15.459	6.612	7.384	3.909	7.914	11.718	14.021	10.583
Oleur061Scf0456g01003.1	10.594	up	1.425	15.099	0.5111	3.91641	0.854	0.06	25.119	10.824	12.946	23.399	4.525	30.36	0.195	0.45	0.991	0.237	14.553	0.1	9.204	9.29	2.184	16.519	0.017	5.201	9.864	12.605	8.783	14.189	0.258	0.3	6.324	2.196	9.535	3.802	11.537	2.166	12.732	16.144	33.929	17.916	0.209	0.016	0.649	0.942	0.259	1.327	5.387
Oleur061Scf5110g02021.1	10.592	up	0.01	0.102	-6.70215	-3.29714	2.571	0.064	0.048	2.59	0.367	0.001	0.01	0.009	0.056	0.01	0.001	0.011	0.001	0.511	0.355	0.068	0.001	0.001	0.009	0.466	0.055	0.374	0.001	0.001	0.001	0.001	0.001	0.001	0.009	0.001	0.001	0.001	0.01	0.001	0.066	0.068	0.365	1.66	0.001	0.446	0.069	0.009	0.01
Oleur061Scf1795g00012.1	10.59	up	1.711	18.121	0.77487	4.17955	1.171	1.714	17.191	18.714	0.473	0.16	1.922	1.641	1.787	1.005	1.257	2.457	15.967	19.833	17.855	17.255	0.229	1.158	0.841	6.293	0.885	0.822	16.127	17.325	2.387	2.763	8.867	8.942	0.827	0.247	0.005	2.198	0.749	0.957	18.536	18.88	0.285	0.027	2.319	1.453	4.814	4.291	1.274
Oleur061Scf1373g01003.1	10.588	up	0.016	0.164	-6.01122	-2.60681	0.007	0.001	0.001	0.001	0.007	0.14	0.009	0.007	0.028	0.204	1.003	0.007	0.18	0.242	0.4	0.233	0.007	0.007	0.302	0.051	0.046	0.001	0.894	0.03	0.001	0.001	0.001	0.031	0.039	0.001	0.008	0.007	0.029	0.031	0.033	0.235	0.033	0.007	0.011	0.001	2.02	0.007	0.219
Oleur061Scf0518g13012.1	10.583	up	0.57	6.029	-0.81183	2.5919	9.956	8.864	8.366	7.194	2.917	0.119	22.532	0.005	3.157	16.636	0.006	3.737	0.331	0.001	3.171	9.07	2.051	0.356	0.641	0.001	42.244	22.112	0.024	0.001	5.712	1.597	23.914	0.019	0.001	0.085	0.032	0.025	3.726	0.351	5.913	7.769	5.209	4.085	0.56	0.037	0.007	1.435	0.006
Oleur061Scf1055g01001.1	10.583	up	0.37	3.92	-1.43292	1.97077	0.001	0.128	2.256	3.334	0.648	0.875	2.171	3.367	0.553	0.49	1.888	2.915	0.846	1.008	3.699	4.424	0.001	0.001	0.026	0.342	0.244	1.14	3.39	2.53	0.274	1.183	0.354	0.372	0.059	0.018	3.499	0.14	3.45	5.61	6.644	2.172	0.082	0.022	0.076	0.678	0.017	0.005	0.574
Oleur061Scf3318g03052.1	10.56	up	0.036	0.38	-4.79823	-1.39766	0.001	0.08	0.018	0.026	0.415	0.007	0.134	0.001	0.014	0.017	0.013	0.013	0.044	0.038	0.465	0.139	0.024	0.014	0.051	0.15	0.006	0.284	0.114	0.109	0.006	0.023	0.018	0.207	0.017	0.36	0.006	0.001	0.005	0.004	0.574	0.56	0.208	0.349	0.001	0.007	0.114	0.115	0.462
Oleur061Scf0531g09036.1	10.546	up	0.048	0.504	-4.38761	-0.98888	0.101	0.005	0.005	0.601	0.001	0.013	0.001	0.001	0.74	0.951	0.686	0.421	0.025	0.393	1.066	0.455	0.962	1.074	0.001	0.023	0.14	0.59	1.174	0.083	0.001	0.001	0.56	0.908	0.001	0.001	0.005	0.773	0.001	0.799	0.247	0.538	0.336	0.026	0.001	0.017	0.731	0.49	0.004
Oleur061Scf1677g01003.1	10.534	up	0.94	9.903	-0.08925	3.30784	2.553	4.291	0.733	0.583	6.998	10.344	8.847	6.662	8.627	7.302	18.315	15.173	13.66	18.909	13.077	15.075	1.995	1.104	6.381	0.362	0.001	0.015	9.389	13.766	10.153	9.432	0.001	0.001	6.629	10.272	4.389	15.907	2.885	0.004	6.409	7.612	0.001	0.001	16.049	16.943	3.529	2.993	15.484
Oleur061Scf5202g00001.1	10.531	up	3.573	37.631	1.83725	5.23384	0.001	0.001	0.001	0.001	18.593	12.533	0.001	0.006	26.678	33.265	28.763	14.16	3.456	14.408	27.911	30.412	54.902	47.958	35.523	0.441	53.561	37.192	23.51	20.109	66.588	55.646	0.008	0.001	0.001	0.006	42.296	62.134	47.324	41.239	50.514	46.768	29.02	29.301	14.434	29.506	15.41	16.859	32.018
Oleur061Scf4221g00007.1	10.525	up	0.023	0.246	-5.41841	-2.02257	0.001	0.064	0.001	0.001	0.064	0.377	0.001	0.004	0.017	0.523	0.001	0.016	0.022	0.361	0.076	0.757	0.019	0.063	0.005	0.001	0.078	0.106	0.504	0.074	0.001	0.021	0.184	0.016	0.005	0.017	0.001	0.064	0.091	0.197	0.095	0.672	0.427	0.001	0.001	0.029	0.956	0.348	0.005
Oleur061Scf4897g03017.1	10.518	up	2.53	26.613	1.33919	4.73408	1.326	2.403	1.801	4.057	19.295	26.803	12.736	15.706	5.736	6.715	4.072	2.545	2.915	6.601	26.985	21.516	11.476	9.002	10.761	8.308	6.964	9.089	0.001	0.061	14.842	9.675	0.001	0.005	38.794	32.98	0.001	7.833	2.168	0.006	31.865	27.115	2.627	0.994	12.565	8.272	33.66	28.696	4.649
Oleur061Scf1777g00029.1	10.5	up	0.26	2.733	-1.94184	1.45061	0.149	1.335	1.36	2.788	3.298	1.072	3.279	6.281	0.104	0.687	1.526	0.765	0.032	0.123	3.557	1.957	0.134	0.963	0.152	0.001	1.023	1.236	5.616	1.393	2.472	1.78	0.001	0.001	0.725	0.136	2.665	0.008	2.781	2.421	1.529	5.244	0.129	1.119	0.006	0.029	4.215	2.354	0.989
Oleur061Scf0598g00020.1	10.494	up	0.044	0.466	-4.49423	-1.10262	0.001	0.001	0.022	0.519	0.024	0.282	0.236	0.001	0.023	0.073	0.038	0.068	0.551	0.073	0.519	0.513	0.001	0.02	0.001	0.001	0.122	2.007	2.809	0.018	0.001	0.345	0.861	0.001	1.293	0.001	0.001	0.023	0.054	0.162	0.462	0.383	0.33	0.006	0.025	0.001	0.022	0.737	0.005
Oleur061Scf4131g00031.1	10.491	up	0.01	0.102	-6.68749	-3.29634	0.001	0.001	0.031	0.027	0.001	0.001	0.001	0.001	0.001	0.001	0.171	0.025	0.001	0.001	0.202	0.16	0.053	0.217	1.275	0.007	0.044	0.83	0.001	0.025	0.006	0.005	0.563	1.59	0.007	0.001	0.001	0.001	0.006	0.001	0.027	0.121	0.001	0.001	0.001	0.047	0.032	0.001	0.034
Oleur061Scf0383g06024.1	10.472	up	0.301	3.154	-1.73153	1.65696	0.001	0.005	0.02	0.005	0.069	0.261	4.541	4.182	0.001	0.001	0.806	1.255	2.697	0.298	1.123	1.545	2.21	2.371	3.702	2.05	1.928	1.862	0.251	0.001	0.005	0.004	1.274	1.967	0.001	0.005	1.779	3.853	4.012	0.397	6.325	9.015	3.197	2.979	1.143	2.069	0.202	1.6	0.872
Oleur061Scf3596g00035.1	10.47	up	0.544	5.698	-0.87783	2.51039	15.194	15.732	10.214	10.412	0.001	0.001	0.396	4.348	3.508	2.96	4.711	0.318	3.079	0.399	2.268	2.436	5.876	2.968	0.007	0.001	3.824	2.574	0.001	0.001	0.479	2.237	6.446	6.111	3.65	3.275	7.039	0.842	0.007	7.909	12.496	15.264	3.076	4.76	4.266	13.698	2.349	1.942	2.166
Oleur061Scf0257g01024.1	10.467	up	1.231	12.891	0.30037	3.68826	0.001	0.001	0.001	0.001	9.411	8.97	0.094	8.07	0.048	0.052	15.915	2.142	8.178	9.992	26.366	9.57	0.865	1.975	2.858	0.007	17.245	21.438	7.769	15.53	16.233	6.198	0.001	0.001	0.006	0.055	7.508	5.206	11.358	9.066	10.833	10.101	12.749	24.667	1.154	14.089	7.604	17.532	5.836
Oleur061Scf7986g00004.1	10.453	up	1.783	18.637	0.83424	4.2201	0.028	0.027	0.09	0.005	17.819	15.823	19.323	16.494	0.077	0.004	21.204	27.074	20.371	20.315	15.409	19.757	0.023	0.023	18.037	13.006	16.148	23.861	12.88	13.998	5.841	7.911	0.004	0.024	19.656	15.796	20.401	12.443	12.97	18.686	21.723	18.243	14.412	12.432	24.874	11.899	26.267	24.612	15.006
Oleur061Scf3026g02022.1	10.424	up	0.002	0.024	-8.73641	-5.3545	0.007	0.007	0.001	0.006	0.007	0.006	0.001	0.001	0.001	0.001	0.001	0.001	0.001	0.001	0.033	0.006	0.001	0.001	0.001	0.001	0.001	0.001	0.131	0.001	0.001	0.006	0.001	0.001	0.032	0.001	0.249	0.001	0.001	0.001	0.038	0.045	0.001	0.007	0.001	0.001	0.001	0.001	0.001
Oleur061Scf0121g02035.1	10.402	up	0.115	1.193	-3.12468	0.2542	0.123	0.053	0.001	0.001	1.753	1.015	0.005	0.153	0.001	0.001	1.482	2.052	0.065	0.006	1.173	0.461	0.005	0.001	1.941	0.001	0.07	0.887	0.004	0.001	0.544	0.477	0.001	0.004	2.074	3.438	0.005	0.001	1.1	1.156	1.65	2.267	0.327	0.109	1.141	0.874	3.409	0.181	0.03
Oleur061Scf6787g00005.1	10.394	up	0.343	3.563	-1.54444	1.83327	0.001	0.001	0.001	0.001	1.682	0.975	3.861	1.683	0.001	0.001	4.506	3.536	5.185	2.334	4.493	5.911	1.173	1.834	0.371	0.001	1.306	2.492	2.588	4.288	0.001	0.03	0.953	1.554	1.33	1.502	2.303	0.001	0.655	0.001	2.366	2.566	1.188	0.048	3.003	0.038	2.787	4.13	1.411
Oleur061Scf3641g01010.1	10.385	up	0.058	0.604	-4.10509	-0.72855	0.004	0.004	0.141	0.083	0.027	0.018	0.022	0.012	0.155	0.544	0.015	0.016	0.252	0.571	0.365	0.293	0.021	0.001	1.082	0.91	0.078	0.073	0.23	0.968	0.016	0.001	0.014	0.001	1.113	0.232	0.166	0.298	0.001	0.001	0.603	2.053	0.003	0.065	6.756	0.142	0.001	0.682	0.102
Oleur061Scf3124g00016.1	10.38	up	0.055	0.57	-4.18557	-0.80976	0.004	0.001	0.21	0.22	0.017	0.117	0.001	0.005	0.843	1.743	0.127	0.675	0.607	0.075	0.108	0.785	0.006	0.123	0.095	0.001	0.331	0.701	0.58	0.848	0.005	0.005	0.186	0.027	0.636	0.028	0.004	0.004	0.083	0.001	0.915	1.371	0.078	0.021	0.17	0.636	0.005	0.099	0.093
Oleur061Scf2579g04021.1	10.38	up	0.778	8.074	-0.36249	3.0133	0.001	0.001	10.561	9.836	5.846	6.932	5.144	1.518	0.001	0.004	9.829	11.12	16.498	21.853	3.452	8.724	0.005	0.001	42.635	0.037	15.625	12.02	10.011	6.81	12.702	12.45	0.001	0.015	7.073	8.018	0.001	1.016	9.563	3.27	22.13	6.377	22.374	21.643	0.005	0.001	26.749	34.943	30.855
Oleur061Scf1463g00005.1	10.375	up	0.638	6.622	-0.64782	2.72729	4.479	6.059	0.001	0.02	8.844	8.972	0.244	2.118	6.375	5.11	2.938	4.236	5.351	3.652	19.82	15.378	5.505	5.688	2.08	0.006	3.231	3.824	7.235	10.091	10.408	9.414	1.68	2.651	0.005	0.005	3.071	5.27	0.001	0.001	1.746	3.614	7.915	6.185	0.022	0.001	4.423	2.616	9.078
Oleur061Scf0028g06063.1	10.361	up	0.806	8.354	-0.3107	3.06242	0.508	0.431	0.444	0.456	11.785	3.412	1.073	0.807	0.04	0.2	2.638	2.251	3.597	1.072	4.381	12.794	0.005	0.053	0.005	0.005	1.166	1.722	16.845	10.772	4.912	3.594	0.499	0.046	0.245	0.024	4.064	0.367	7.864	1.528	10.157	8.555	0.058	0.119	9.747	3.802	1.093	1.199	0.71
Oleur061Scf0162g01004.1	10.355	up	1.312	13.588	0.39199	3.76429	2.836	14.675	0.162	0.033	30.593	3.523	3.702	0.435	3.937	3.598	0.057	0.028	3.268	0.118	10.05	14.39	13.405	2.511	1.507	0.015	1.616	0.922	3.192	0.315	0.029	7.012	47.996	4.4	3.21	0.56	0.005	0.94	21.821	24.315	18.147	12.991	6.522	2.715	0.57	0.2	0.187	0.386	2.394
Oleur061Scf1871g00021.1	10.353	up	0.33	3.414	-1.6005	1.7716	0.17	0.326	0.848	0.915	0.757	0.446	1.626	0.542	0.57	1.45	0.004	0.018	1.125	0.001	3.381	6.624	0.08	0.005	0.78	0.867	4.682	2.234	3.079	1.058	1.086	2.099	4.973	1.431	0.153	0.135	0.215	0.397	2.032	3.031	3.197	1.898	0.491	0.145	0.018	0.026	0.078	0.794	1.005
Oleur061Scf0162g06001.1	10.353	up	0.398	4.12	-1.32937	2.04266	4.307	4.257	16.401	14.783	3.931	5.434	0.001	0.001	8.665	9.488	3.46	2.129	1.23	0.001	4.354	5.485	27.009	19.572	0.001	6.11	0.005	0.001	2.378	4.065	8.509	5.986	18.168	16.8	12.183	15.77	10.473	7.036	0.533	2.689	4.699	2.568	0.001	0.001	1.391	5.022	0.001	0.001	7.456
Oleur061Scf6857g00011.1	10.34	up	0.411	4.247	-1.28389	2.0864	0.018	0.005	0.001	0.001	7.103	6.997	0.022	0.043	2.157	1.663	6.646	8.038	1.843	5.836	4.264	5.692	4.804	4.189	3.093	0.005	0.12	0.217	4.119	9.697	0.665	1.098	0.004	0.004	0.794	1.101	0.806	3.155	0.984	1.532	3.485	3.846	3.975	4.606	2.485	4.415	2.957	4.149	9.051
Oleur061Scf3077g01027.1	10.331	up	1.551	16.025	0.63327	4.00228	0.364	0.385	3.068	1.355	0.107	1.828	0.001	0.737	1.127	0.211	16.029	18.972	5.342	13.45	14.78	15.953	0.049	1.742	34.9	2.8	18.016	17.488	0.13	0.209	21.502	10.794	0.108	1.28	1.045	1.263	0.055	1.484	0.526	0.123	12.736	21.962	0.024	2.624	13.775	12.897	17.952	18.467	0.157
Oleur061Scf1336g00013.1	10.312	up	0.071	0.736	-3.80926	-0.44293	0.006	0.098	0.001	0.026	1.358	0.861	3.76	1.68	1.054	0.192	0.005	0.02	0.018	0.001	0.85	0.13	2.619	2.428	0.007	0.216	0.006	0.005	0.023	0.315	1.572	0.935	3.042	1.982	0.163	0.979	0.001	1.774	0.023	1.649	1.253	2.122	0.73	0.247	0.001	0.006	0.007	0.006	0.866
Oleur061Scf8165g01037.1	10.279	up	0.216	2.222	-2.20994	1.15171	0.09	0.287	3.329	2.281	0.001	0.177	1.48	1.153	0.444	0.029	2.423	4.007	1.13	2.73	3.222	1.898	0.015	0.001	2.189	1.387	2.149	1.892	1.719	1.926	3.924	2.129	0.001	0.089	2.498	3.65	0.001	0.355	0.001	2.793	2.231	1.786	2.186	1.262	4.103	2.036	2.381	2.206	1.942
Oleur061Scf1688g00003.1	10.25	up	0.011	0.109	-6.55836	-3.20075	0.001	0.001	0.001	0.001	0.818	0.1	0.001	0.001	0.001	0.001	0.026	0.102	0.712	0.642	0.232	0.149	0.001	0.001	0.001	0.001	0.001	0.001	0.793	1.009	0.006	0.022	0.001	0.001	0.001	0.001	0.033	0.006	0.024	0.001	0.155	0.026	0.001	0.007	1.406	0.001	0.169	0.007	0.029
Oleur061Scf2736g00013.1	10.249	up	1.098	11.251	0.13445	3.49195	0.001	0.001	0.001	0.006	1.763	4.723	9.984	6.408	7.916	13.342	1.397	2.055	3.99	2.243	9.081	16.777	5.204	6.311	0.001	0.467	12.215	9.287	2.755	1.288	4.282	4.713	6.861	10.386	0.006	0.001	15.919	4.977	7.237	0.85	12.035	8.738	10.087	11.37	6.447	10.658	10.947	13.324	3.489
Oleur061Scf4243g00012.1	10.243	up	0.119	1.218	-3.07246	0.28424	2.227	0.493	3.095	0.18	2.898	3.016	0.001	0.723	0.443	0.037	0.193	0.001	0.006	0.151	2.273	1.107	0.039	3.408	0.006	0.008	0.179	0.006	1.177	4.506	0.357	1.523	0.006	0.029	0.006	0.032	1.344	0.006	0.447	0.198	0.391	2.234	0.433	0.033	0.04	0.113	0.25	0.306	0.001
Oleur061Scf0942g02014.1	10.241	up	4.522	46.312	2.17701	5.53331	57.468	49.091	0.005	0.005	28.729	40.068	32.756	39.487	17.274	16.118	29.577	37.485	26.287	0.018	49.596	45.201	0.001	0.001	6.998	56.86	42.411	32.804	86.072	99.372	40.179	38.637	39.029	54.261	76.44	56	33.592	37.291	33.72	38.967	39.405	52.075	46.299	71.894	43.098	34.568	18.495	11.276	0.001
Oleur061Scf0076g08021.1	10.238	up	0.184	1.889	-2.43856	0.91743	0.219	1.627	0.005	0.001	1.841	2.8	0.001	0.004	1.119	1.986	1.709	1.242	2.817	1.275	3.568	5.91	0.001	0.001	1.221	0.551	1.665	2.923	0.001	0.004	0.005	0.652	0.001	0.001	0.001	0.001	0.872	0.018	1.76	0.005	1.227	0.492	0.001	0.001	0.838	1.412	0.822	1.259	1.713
Oleur061Scf0383g04015.1	10.237	up	0.046	0.469	-4.44814	-1.0924	0.074	0.017	0.1	0.66	0.086	0.327	0.922	0.313	0.07	0.262	0.005	0.023	0.382	1.285	0.07	0.817	0.086	0.015	0.016	0.11	0.071	0.005	0.05	0.087	0.004	0.013	0.181	0.017	0.054	0.004	0.069	0.025	0.069	0.344	0.967	0.877	0.047	0.112	0.057	0.001	0.005	0.025	0.001
Oleur061Scf4619g00004.1	10.234	up	0.951	9.732	-0.07255	3.28278	1.875	3.076	24.195	21.866	7.349	8.083	0.001	0.001	0.001	0.001	10.235	13.071	0.175	1.149	10.195	8.9	1.017	0.662	1.963	1.388	1.055	1.263	4.915	7.976	3.169	1.748	0.512	0.776	16.108	21.129	3.817	1.914	10.694	5.054	7.422	13.322	0.711	0.772	1.535	1.095	7.508	9.131	0.43
Oleur061Scf9043g01030.1	10.228	up	0.22	2.254	-2.18209	1.17248	0.001	0.863	0.005	0.032	2.045	0.399	1.465	0.005	0.03	0.135	2.153	0.138	0.848	3.021	1.981	1.877	0.001	0.711	1.898	0.001	3.363	3.383	1.127	0.004	0.029	1.746	3.389	1.098	0.006	0.032	0.001	1.099	2.124	1.948	2.284	3.039	1.475	0.664	0.022	0.138	2.141	1.045	1.538
Oleur061Scf6530g00004.1	10.226	up	0.022	0.221	-5.53523	-2.18094	0.001	0.001	0.001	0.001	0.897	0.138	0.034	0.152	0.084	0.088	0.116	0.146	0.144	0.539	0.12	0.125	0.001	0.001	0.605	0.001	1.278	0.715	0.021	0.001	0.005	0.001	0.005	0.004	0.004	0.001	0.001	0.005	0.001	0.102	1.121	0.141	1.247	0.027	0.005	0.001	0.181	0.931	0.004
Oleur061Scf1627g00036.1	10.226	up	0.066	0.677	-3.91599	-0.56179	0.047	1.263	0.007	0.037	2.613	0.023	0.001	0.023	0.093	0.001	0.889	0.613	0.088	0.025	1.412	0.892	0.03	0.06	0.041	0.007	1.376	0.144	0.751	0.123	0.239	0.005	0.985	0.024	0.026	0.032	1.497	0.007	0.029	0.675	0.185	0.902	0.871	0.007	0.001	0.001	0.001	1.18	0.001
Oleur061Scf0050g06006.1	10.221	up	0.297	3.04	-1.74943	1.60406	0.075	0.001	0.005	0.001	0.074	0.017	0.001	0.241	0.004	0.017	2.355	2.863	0.856	1.397	2.191	4.425	0.005	0.054	0.086	1.145	2.097	3.193	3.442	3.339	2.095	3.924	0.236	0.32	0.47	0.216	0.116	0.058	2.474	0.707	3.143	2.803	0.266	0.02	1.316	1.752	1.786	1.58	3.29
[truncated: 1,722 more rows]
[truncated: 19 more columns]
