# Supplementary material for: Verticillium wilt resistant and susceptible olive cultivars express a very different basal set of genes in roots
Source: BMC Genomics. 2021 Apr 1;22:229. doi: 10.1186/s12864-021-07545-x (PMC8017696; doi:10.1186/s12864-021-07545-x)
Supplement: Supplementary file 2 — Additional file 2. Expression values of differentially expressed genes in cultivars ES. [file 12864_2021_7545_MOESM2_ESM.xlsx]

## Sheet: Hoja1
Name	Fold change ES vs Rest	Expression	Extremely Susceptible - linear total RPKM	Not Extremely Susceptible - linear total RPKM	Extremely Susceptible - log₂ total RPKM	Not Extremely Susceptible - log₂ total RPKM	Abbadi Abou Gabra-842 A - linear total RPKM	Abbadi Abou Gabra-842 B - linear total RPKM	Abou Satl Mohazam A - linear total RPKM	Abou Satl Mohazam B - linear total RPKM	Arbequina A - linear total RPKM	Arbequina B - linear total RPKM	Barnea A - linear total RPKM	Barnea B - linear total RPKM	Barri A - linear total RPKM	Barri B - linear total RPKM	Chemlal de Kabylie A - linear total RPKM	Chemlal de Kabylie B - linear total RPKM	Dokkar A - linear total RPKM	Dokkar B - linear total RPKM	Frantoio A - linear total RPKM	Frantoio B - linear total RPKM	Jabali A - linear total RPKM	Jabali B - linear total RPKM	Klon-14-1812 A - linear total RPKM	Klon-14-1812 B - linear total RPKM	Koroneiki A - linear total RPKM	Koroneiki B - linear total RPKM	Leccino A - linear total RPKM	Leccino B - linear total RPKM	Llumeta A - linear total RPKM	Llumeta B - linear total RPKM	Maarri A - linear total RPKM	Maarri B - linear total RPKM	Majhol-1013 A - linear total RPKM	Majhol-1013 B - linear total RPKM	Majhol-152 A - linear total RPKM	Majhol-152 B - linear total RPKM	Manzanilla de Sevilla A - linear total RPKM	Manzanilla de Sevilla B - linear total RPKM	Manzanillera de Huercal Overa A - linear total RPKM	Manzanillera de Huercal Overa B - linear total RPKM	Mastoitis A - linear total RPKM	Mastoidis b - linear total RPKM	Mavreya A - linear total RPKM	Mavreya B - linear total RPKM	Megaritiki A - linear total RPKM	Megaritiki B - linear total RPKM	Menya A - linear total RPKM
Oleur061Scf5143g00054.1	638040	up	5.527	0.009	2.46659	-6.85091	0.001	0.001	0.001	0.005	0.001	0.001	0.001	0.001	0.001	0.001	2.286	3.543	0.001	0.001	5.572	0.311	9.087	3.629	0.235	0.001	0.001	0.001	0.001	0.001	0.001	0.274	0.005	0.001	0.001	0.001	0.001	0.041	0.001	1.036	0.212	2.069	3.776	7.497	0.024	0.001	2.055	2.693	0.001
Oleur061Scf0183g01003.1	509662	up	21.569	0.042	4.43089	-4.56251	0.001	0.001	9.168	8.838	0.001	0.51	0.001	0.001	0.001	0.001	15.957	7.848	2.643	9.791	0.001	0.001	31.839	25.293	0.001	0.001	0.001	0.001	0.001	0.001	15.615	14.681	8.946	9.048	0.001	0.001	11.948	18.526	18.869	0.067	0.001	0.008	13.84	19.419	0.001	0.001	11.703	15.543	0.001
Oleur061Scf2236g01008.1	497893	up	108.619	0.218	6.76314	-2.19656	0.019	0.019	0.001	0.001	0.019	3.74	0.016	0.001	0.001	0.001	0.001	0.012	19.918	88.119	0.001	0.001	62.059	82.992	0.001	0.001	180.324	181.084	0.001	0.001	90.73	99.16	0.001	0.001	0.014	0.001	25.191	0.001	70.968	43.052	109.5	149.768	169.221	159.71	87.76	55.056	102.578	82.488	0.001
Oleur061Scf3090g07010.1	457355	up	4.058	0.009	2.02088	-6.81629	2.84	2.792	0.001	0.001	0.001	0.001	3.317	4.793	1.615	0.887	0.001	0.001	0.001	0.001	0.001	0.001	4.227	3.957	0.001	0.001	3.872	2.612	0.001	0.001	0.001	0.001	1.213	2.693	0.001	0.001	0.001	1.948	0.001	0.001	0.92	2.534	3.689	4.397	0.001	0.001	0.001	0.001	0.001
Oleur061Scf3329g00012.1	438726	up	11.691	0.027	3.54733	-5.22985	15.221	19.883	0.001	0.001	14.961	25.845	9.965	8.12	0.001	0.001	0.031	0.02	1.171	0.001	0.001	0.001	15.056	6.525	0.001	48.752	0.001	0.001	0.001	0.001	6.444	13.967	10.451	17.869	0.001	0.001	0.029	9.887	0.005	0.879	0.001	0.001	13.614	13.967	0.006	0.001	0.001	0.001	0.001
Oleur061Scf9170g03009.1	399198	up	2.317	0.006	1.21224	-7.42872	0.001	0.007	0.001	0.001	0.166	2.164	0.008	0.001	1.916	1.375	0.001	0.001	0.001	0.001	0.168	0.041	3.389	1.805	0.001	0.001	0.007	0.156	1.211	1.374	0.001	0.001	0.001	0.001	0.001	0.001	0.001	0.001	0.001	0.001	0.001	0.001	1.795	2.626	0.001	0.001	0.007	0.22	0.006
Oleur061Scf3221g00018.1	376434	up	5.263	0.014	2.39584	-6.16042	0.069	0.001	0.006	0.037	0.001	0.09	0.001	0.03	0.063	0.037	3.065	0.027	1.024	0.001	0.037	0.001	1.671	11.238	0.001	0.001	0.001	0.001	0.001	2.202	0.001	0.04	0.007	0.006	0.006	0.03	0.001	0.275	0.005	0.001	0.001	0.001	6.033	6.772	0.001	0.039	0.001	0.007	1.088
Oleur061Scf0908g03002.1	361185	up	12.739	0.035	3.67113	-4.82546	0.081	0.648	0.001	0.001	0.001	0.041	0.001	0.001	0.001	0.001	0.001	0.001	0.001	0.001	0.001	0.001	16.907	21.532	17.852	1.503	9.469	11.847	0.001	0.001	9.344	8.184	17.678	18.976	0.017	0.001	0.149	9.874	2.073	0.919	0.017	0.004	8.887	8.139	0.455	1.285	10.03	10.692	1.119
Oleur061Scf4700g02016.1	357291	up	1.949	0.005	0.96292	-7.51804	0.001	0.001	0.001	0.001	0.001	0.001	1.056	2.816	0.156	0.099	0.001	0.001	0.016	0.081	0.001	0.001	2.384	2.096	0.001	0.001	0.587	0.091	0.005	0.005	0.001	0.005	0.004	0.005	0.001	0.001	0.001	0.001	0.001	0.001	0.005	0.001	1.31	2.206	0.001	0.001	0.116	0.093	0.005
Oleur061Scf3595g03023.1	356382	up	21.94	0.062	4.45547	-4.02182	0.001	0.001	0.004	0.001	18.991	19.286	1.018	2.703	23.486	18.568	10.152	7.616	0.205	0.011	0.309	0.202	30.232	20.36	1.766	0.014	0.001	0.003	0.003	0.001	0.656	0.75	0.01	0.001	0.001	0.004	0.018	0.01	0.819	0.235	0.232	0.066	19.653	19.153	0.013	0.015	7.454	11.361	0.001
Oleur061Scf3436g00007.1	333748	up	19.131	0.057	4.25784	-4.12477	44.871	39.556	11.342	18.086	0.001	0.001	5.208	0.232	0.001	0.001	0.001	0.001	0.236	6.68	0.001	0.001	11.536	17.104	0.001	0.001	10.946	3.634	0.001	0.001	0.001	0.778	50.626	13.234	0.005	0.001	0.001	10.678	0.001	7.669	0.001	0.001	40.813	16.633	2.681	10.957	0.001	0.001	0.001
Oleur061Scf3317g03003.1	333293	up	4.464	0.013	2.15848	-6.22217	7.664	6.829	0.001	0.001	0.001	0.321	0.001	0.001	0.001	0.001	0.001	0.001	0.001	0.007	0.001	0.001	4.338	3.703	0.001	0.001	3.642	2.493	0.001	0.001	0.001	0.001	0.007	0.001	0.001	0.001	8.555	0.527	0.008	8.964	11.283	4.405	6.115	4.044	0.001	0.001	0.001	0.001	0.001
Oleur061Scf6025g00009.1	316452	up	43.394	0.137	5.43941	-2.86644	0.056	0.001	0.001	0.001	0.001	0.007	0.001	0.001	78.284	152.754	64.296	81.705	0.001	0.001	0.001	0.001	69.898	69.006	162.492	0.969	0.001	0.001	0.001	0.001	104.433	87.934	0.001	0.001	0.001	0.001	146.015	0.001	16.58	87.92	110.404	43.998	33.118	22.196	0.001	0.001	0.001	0.001	38.665
Oleur061Scf1313g01004.1	268239	up	28.723	0.107	4.84413	-3.22324	0.001	0.001	53.614	60.521	0.001	1.566	0.001	0.001	19.212	14.296	0.001	0.001	21.96	17.01	0.001	0.001	25.042	26.924	20.437	21.992	15.837	16.3	0.001	0.001	15.375	11.317	0.001	0.001	0.001	0.001	9.42	0.367	8.59	13.985	0.001	0.001	36.311	27.802	0.001	0.001	0.001	0.001	45.567
Oleur061Scf4897g00011.1	235583	up	1.754	0.007	0.8109	-7.0692	0.042	1.03	0.001	0.131	0.007	0.001	0.001	0.001	2.997	4.123	0.001	0.001	0.006	0.001	0.001	0.006	4.743	1.155	0.008	0.001	0.001	0.029	0.208	0.001	0.001	0.001	6.68	0.001	0.001	0.001	0.007	0.001	0.001	0.026	0.001	0.001	0.837	2.067	0.032	0.001	0.001	0.025	0.001
Oleur061Scf3006g03014.1	206060	up	1.869	0.009	0.90228	-6.78465	0.001	0.001	0.057	0.048	0.001	0.001	0.001	0.001	1.985	2.742	0.001	0.001	0.001	0.001	0.006	0.001	2.042	1.143	0.001	2.559	0.001	0.001	0.001	0.001	0.001	0.023	3.49	4.39	0.995	0.001	0.001	0.001	0.033	0.001	0.001	0.001	1.707	3.062	0.001	0.001	0.001	0.001	0.006
Oleur061Scf0251g02002.1	191141	up	0.7	0.004	-0.51511	-8.09361	0.007	0.001	0.001	0.001	0.001	0.001	0.001	0.001	0.02	0.809	0.667	0.001	0.001	0.006	0.001	0.001	0.031	0.928	0.005	0.001	0.001	0.006	0.001	0.001	2.533	1.558	0.129	0.001	0.027	1.385	0.001	0.001	0.001	0.001	0.001	0.001	2.643	3.123	0.001	0.03	0.001	0.001	0.001
Oleur061Scf3075g03002.1	185556	up	72.75	0.392	6.18488	-1.35084	0.007	0.001	0.001	0.037	49.128	31.755	23.282	27.835	0.001	0.032	24.001	47.942	33.612	71.102	40.468	32.973	86.387	124.995	0.001	0.001	32.359	23.06	0.001	0.001	0.001	8.884	0.006	0.001	0.007	0.001	80.648	0.364	13.325	34.241	0.001	0.039	46.06	56.32	0.001	0.001	27.507	31.309	14.458
Oleur061Scf0600g00007.1	181103	up	3.754	0.021	1.90861	-5.59206	0.355	3.868	3.624	2.027	0.001	0.001	0.007	0.006	1.43	1.291	0.006	0.006	0.007	0.027	0.001	0.029	6.966	7.073	0.001	0.077	0.001	0.001	0.001	0.001	2.263	0.887	0.001	0.001	0.317	3.109	0.001	0.246	0.001	0.001	0.001	0.001	1.56	2.586	0.001	0.001	0.007	0.006	2.675
Oleur061Scf3400g01022.1	160061	up	8.711	0.054	3.12291	-4.19957	0.001	0.001	0.001	0.001	0.001	0.013	3.893	2.914	0.001	0.001	0.163	0.377	0.475	1.339	1.236	0.592	9.976	9.288	0.001	0.001	12.898	11.127	4.234	7.251	11.637	8.455	0.001	0.001	0.001	0.004	0.001	8.987	0.158	0.001	0.001	0.001	6.25	9.945	0.001	0.016	6.351	5.612	9.311
Oleur061Scf2029g00021.1	156272	up	9.523	0.061	3.25146	-4.03646	0.001	0.006	0.001	0.135	0.42	0.639	0.031	3.674	0.001	0.001	0.941	1.233	0.438	0.001	0.417	0.117	17.25	7.571	0.006	0.001	0.037	4.339	0.847	0.843	30.362	5.034	5.167	0.169	0.001	0.001	1.279	0.193	0.14	0.141	0.119	0.171	7.292	8.637	0.001	0.001	0.027	0.247	6.058
Oleur061Scf2114g02013.1	152705	up	4.063	0.027	2.02268	-5.23193	0.001	0.686	0.004	0.001	0.059	0.001	0.001	0.001	0.978	1.445	5.003	1.266	0.001	0.001	0.001	0.001	7.933	2.954	0.015	4.363	0.004	0.005	0.001	0.004	0.047	0.001	0.054	0.515	6.114	4.088	0.001	2.257	0.001	3.721	0.001	0.001	3.719	3.128	0.028	2.333	0.001	0.001	2.018
Oleur061Scf1024g00024.1	141380	up	4.017	0.028	2.00626	-5.13718	3.451	2.167	0.648	0.173	0.001	0.015	0.001	0.001	3.027	0.545	0.001	0.013	0.313	0.001	0.001	0.001	44.633	5.181	3.002	10.728	0.001	0.001	0.295	0.016	0.001	0.001	25.62	6.628	0.318	0.025	1.287	0.021	0.001	1.676	0.001	0.001	1.448	0.778	0.005	0.001	0.126	0.001	0.105
Oleur061Scf5971g00021.1	135449	up	15.119	0.112	3.91826	-3.16335	0.001	0.001	16.891	25.817	14.107	17.8	20.849	34.762	0.001	0.008	0.064	0.049	32.086	0.067	0.038	0.001	18.578	16.086	0.001	0.001	0.007	0.001	16.727	24.722	0.041	8.899	0.007	0.007	0.001	0.008	15.282	0.008	48.775	35.488	0.008	0.033	14.364	12.171	0.046	0.001	11.04	23.771	0.008
Oleur061Scf0015g02011.1	125689	up	1.725	0.014	0.78669	-6.18703	0.403	0.938	1.173	0.882	0.001	0.001	0.001	0.001	0.101	0.001	0.001	0.011	0.023	0.001	0.001	0.004	1.791	1.657	4.254	0.019	0.001	0.05	0.001	0.001	0.004	0.001	0.013	0.001	1.777	2.346	0.001	0.001	0.001	0.001	0.001	0.001	1.576	1.894	1.503	2.055	0.001	0.001	0.001
Oleur061Scf1364g01022.1	122756	up	12.74	0.104	3.67126	-3.2684	32.992	25.893	0.009	0.001	17.289	28.791	0.001	0.001	18.57	41.765	0.001	0.001	0.001	0.001	13.875	25.883	1.988	25.439	0.001	0.001	15.364	9.786	21.05	13.714	20.391	15.265	0.001	0.001	0.001	0.001	13.409	0.001	0.007	0.001	0.001	0.009	15.13	34.416	0.001	0.001	0.001	0.001	0.001
Oleur061Scf8502g00001.1	121962	up	17.151	0.141	4.1002	-2.8301	0.01	0.081	13.295	10.973	12.841	11.834	0.001	0.001	0.001	0.001	0.045	0.001	7.703	13.838	0.001	0.001	22.038	23.116	15.348	0.076	0.008	0.001	19.637	17.432	0.001	0.009	0.001	0.061	0.081	0.001	0.012	23.406	0.008	0.008	18.596	23.172	12.521	13.564	14.027	19.358	18.427	14.607	0.001
Oleur061Scf7557g00010.1	116150	up	0.453	0.004	-1.14292	-8.00278	5.561	0.677	0.001	0.001	0.001	0.001	0.001	0.001	0.015	0.004	0.004	0.001	0.001	0.001	0.001	0.001	0.12	0.124	0.001	0.001	0.015	0.059	0.001	0.001	0.001	0.073	0.001	0.016	0.048	0.001	0.001	0.004	0.001	0.001	0.014	0.001	0.939	3.015	0.001	0.001	0.006	0.001	0.001
Oleur061Scf2329g04020.1	114210	up	0.952	0.008	-0.0716	-6.90715	0.001	0.001	0.001	0.001	0.001	0.001	0.001	0.001	0.001	0.001	0.001	0.001	0.001	0.001	0.001	0.001	1.435	1.17	0.001	0.001	0.76	0.561	0.001	0.001	0.001	0.001	0.957	1.271	1.524	1.46	0.001	1.701	0.004	0.001	0.001	0.001	0.973	0.502	1.644	0.873	0.55	0.564	0.001
Oleur061Scf9137g00001.1	111809	up	4.266	0.038	2.09296	-4.71194	0.001	0.005	4.707	2.52	0.005	0.005	0.001	0.001	0.005	0.024	0.001	0.001	1.497	0.005	0.001	0.001	4.365	2.299	4.481	0.442	0.031	0.025	3.826	2.929	0.018	0.708	0.001	0.005	4.619	2.886	0.001	0.001	3.236	0.134	0.005	0.001	4.339	7.608	0.005	0.005	0.078	0.005	4.29
Oleur061Scf9159g10030.1	108614	up	5.011	0.046	2.3251	-4.43797	0.001	0.001	0.013	0.001	0.001	0.728	4.348	4.518	0.001	0.001	0.001	0.001	4.231	0.231	6.552	4.886	5.006	5.917	0.004	0.001	2.482	2.794	0.011	0.01	0.001	0.192	0.001	0.026	0.001	0.001	0.038	7.474	7.666	2.335	5.64	2.309	4.593	4.634	0.031	0.001	8.437	5.304	0.001
Oleur061Scf8784g00019.1	107547	up	2.194	0.02	1.13345	-5.61538	5.725	15.707	0.004	0.019	0.001	6.359	0.005	0.004	0.001	0.037	0.369	0.323	0.138	0.001	0.001	0.001	0.928	0.783	0.024	0.001	0.004	0.001	0.001	0.003	0.005	0.004	0.214	0.068	0.004	1.031	0.001	0.001	0.011	0.001	0.115	0.042	6.875	4.635	0.092	0.379	0.001	0.004	0.86
Oleur061Scf2560g01003.1	107190	up	2.332	0.022	1.22183	-5.5222	0.001	0.001	0.001	0.001	0.172	0.006	0.006	1.43	0.006	0.001	1.367	1.255	0.572	0.001	0.066	0.195	3.338	2.045	0.001	0.001	0.008	1.972	0.029	0.027	22.696	0.472	1.474	0.006	0.001	0.001	3.684	0.001	0.123	0.14	0.191	0.006	2.605	1.664	0.001	0.001	0.001	0.036	2.977
Oleur061Scf3329g00046.1	102238	up	21.617	0.211	4.43412	-2.24168	46.012	121.279	0.001	0.001	74.005	32.791	97.252	123.074	0.006	0.119	86.11	83.828	14.035	0.001	0.015	0.001	9.916	2.965	0.019	2.604	0.001	0.001	0.001	0.001	74.543	80.574	29.517	46.197	0.048	0.53	0.391	114.704	40.329	4.728	0.336	0.014	72.76	102.091	0.005	0.067	0.001	0.001	0.001
Oleur061Scf5936g00001.1	101036	up	35.491	0.351	5.14938	-1.50935	284.531	40.653	0.022	0.099	0.42	18.05	0.078	0.06	1.079	2.464	0.541	0.048	0.021	0.761	4.169	0.001	49.865	27.024	0.353	0.006	4.085	2.473	0.001	0.008	4.75	54.187	13.83	42.076	1.475	1.628	0.001	1.923	0.012	0.258	1.912	0.067	20.314	57.959	0.644	13.112	2.88	0.08	0.462
Oleur061Scf2069g01023.1	100762	up	30.551	0.303	4.93314	-1.72168	0.001	0.008	0.001	0.146	28.816	22.783	31.978	22.756	27.411	42.942	1.982	0.007	0.001	0.015	1.38	8.619	36.349	28.858	39.362	0.094	24.722	21.035	0.001	0.037	10.289	14.791	0.037	0.001	9.913	8.102	0.001	0.001	13.89	31.044	45.486	35.777	20.852	39.827	0.066	0.001	1.716	1.704	0.009
Oleur061Scf1219g01010.1	98131	up	16.556	0.169	4.04931	-2.56733	10.57	11.175	7.576	8.142	15.954	17.726	0.001	0.001	0.001	0.001	0.001	0.001	3.368	0.001	7.071	9.371	22.174	13.007	0.001	9.374	13.47	10.927	0.001	0.001	0.001	0.22	6.934	9.066	7.531	6.052	1.187	0.001	7.941	0.989	12.223	13.533	15.589	16.711	0.001	0.001	0.001	0.001	5.679
Oleur061Scf7399g00014.1	96029	up	2.756	0.029	1.46235	-5.12305	0.359	0.111	2.436	1.692	0.841	3.234	0.001	0.001	0.212	0.005	1.232	0.28	0.136	2.672	0.001	0.001	2.92	3.505	0.001	0.001	4.352	2.644	0.015	0.001	0.001	0.001	0.001	0.001	0.001	0.001	0.001	0.001	0.449	1.622	0.473	0.124	1.661	3.392	0.005	2.585	0.125	0.119	0.001
Oleur061Scf1337g01005.1	95573	up	1.681	0.018	0.74929	-5.82925	0.982	1.182	0.001	0.001	0.397	0.532	0.001	0.019	0.001	0.001	0.005	0.001	0.279	0.03	0.978	0.005	3.334	0.949	1.671	1.031	0.477	0.019	0.005	0.001	0.001	0.027	0.005	0.027	1.714	1.439	1.981	0.001	0.001	0.662	0.001	0.001	2.013	1.254	0.001	0.006	0.001	0.001	0.001
Oleur061Scf0770g02024.1	95451	up	0.339	0.004	-1.55978	-8.13647	0.001	0.001	0.09	0.005	0.001	0.001	0.001	0.001	0.001	0.001	0.102	0.019	0.001	0.001	0.001	0.001	0.137	0.734	0.001	0.008	0.079	0.019	0.001	0.001	0.001	0.001	0.001	0.001	0.001	0.001	0.001	0.001	0.001	0.001	0.001	0.001	1.083	0.121	0.001	0.001	0.106	0.642	0.001
Oleur061Scf2771g01002.1	95314	up	0.945	0.01	-0.08189	-6.65652	0.001	0.044	0.001	0.007	0.001	0.001	0.001	0.236	0.008	0.035	0.157	0.196	0.145	0.001	0.001	0.001	0.284	1.502	0.04	0.001	0.001	0.037	0.001	0.001	5.895	7.173	0.001	0.007	0.001	0.026	0.001	0.001	0.109	0.029	0.036	0.001	1.013	1.847	0.041	0.048	0.001	0.001	0.001
Oleur061Scf8653g01008.1	93832	up	1.43	0.015	0.51597	-6.03605	0.398	2.261	0.24	1.121	0.001	0.004	0.001	0.001	0.004	0.001	1.322	0.901	0.001	0.004	0.005	0.001	3.411	3.517	0.001	0.001	0.813	0.198	0.001	0.001	0.001	0.029	0.001	0.001	0.001	0.001	0.001	0.001	0.001	0.001	1.79	0.619	1.909	0.183	0.73	0.228	1.706	0.043	0.001
Oleur061Scf4827g00001.1	92824	up	11.648	0.125	3.54206	-2.99437	0.001	0.013	0.001	0.004	0.001	0.001	0.001	0.001	21.591	16.298	0.868	0.91	10.036	0.925	0.001	0.005	41.649	40.913	0.001	0.001	3.365	3.215	22.507	21.036	1.147	6.123	17.963	15.559	0.001	0.001	0.001	0.875	5.377	20.043	0.915	0.916	2.95	3.663	1.25	0.708	4.793	3.246	1.019
Oleur061Scf5383g00020.1	92636	up	257.337	2.778	8.00751	1.474	177.468	67.914	0.001	0.009	1151.6	313.108	0.001	0.05	0.011	0.058	0.019	25.429	1.607	76.492	84.142	40.167	74.743	155.466	63.964	420.991	236.016	412.048	0.066	0.008	13.753	41.66	0.065	0.001	70.986	199.249	0.001	71.867	38.084	75.083	146.185	126.394	574.606	656.797	25.257	366.713	0.001	0.001	0.001
Oleur061Scf1686g00005.1	91565	up	63.188	0.69	5.98157	-0.53515	0.001	0.004	0.005	0.004	22.748	62.836	0.001	0.018	0.001	0.026	42.555	83.811	44.975	85.616	46.229	34.754	40.148	66.787	75.714	89.889	30.219	33.054	29.989	54.327	79.391	62.68	0.001	0.001	0.018	0.005	0.001	29.28	24.299	14.092	0.001	0.004	65.419	90.882	0.001	0.001	0.001	0.001	114.104
Oleur061Scf6488g02011.1	88883	up	1.765	0.02	0.81975	-5.65409	5.298	3.331	0.001	0.001	0.001	0.001	0.001	0.001	0.001	0.001	0.631	0.762	0.005	1.377	0.006	0.001	4.201	1.478	0.001	4.012	0.324	0.659	0.006	0.001	0.695	0.005	0.001	0.001	0.03	0.001	0.17	1.358	1.562	1.334	0.987	0.739	0.952	1.642	0.156	4.059	0.001	0.001	0.001
Oleur061Scf1686g00009.1	87215	up	41.414	0.475	5.37204	-1.07448	0.001	0.001	0.001	0.006	10.012	45.171	0.001	0.001	0.001	0.005	53.361	43.086	34.866	96.44	17.669	24.087	32.717	39.733	41.421	25.269	20.971	23.362	15.4	35.347	47.387	42.308	0.001	0.005	0.006	0.024	0.001	6.873	9.757	14.392	0.001	0.001	42.018	53.854	0.001	0.006	0.001	0.006	39.232
Oleur061Scf8689g03023.1	85785	up	4.888	0.057	2.28938	-4.13328	5.999	3.009	2.333	2.033	0.001	0.001	2.119	1.891	2.271	1.115	0.034	0.001	0.001	0.001	1.174	0.044	5.104	6.663	0.001	0.001	4.502	6.534	0.048	0.006	1.07	3.961	0.034	0.048	0.139	0.027	0.001	2.514	0.001	0.001	0.621	0.031	3.907	4.298	0.001	0.001	2.93	2.16	0.006
Oleur061Scf3329g00045.1	84159	up	17.152	0.204	4.10032	-2.29473	22.006	60.594	0.001	0.02	19.842	17.511	46.653	61.671	0.03	0.657	154.704	111.66	22.764	0.005	0.015	0.001	12.675	4.923	0.005	2.747	0.001	0.001	0.001	0.001	24.592	67.553	14.895	22.834	0.046	0.497	13.855	35.448	167.112	16.665	0.315	0.014	29.778	46.585	0.005	0.064	0.001	0.001	0.001
Oleur061Scf0859g00029.1	84019	up	0.378	0.005	-1.40268	-7.79533	0.001	0.001	0.006	0.001	0.006	0.034	0.001	0.001	0.089	0.022	0.001	0.001	0.6	0.001	0.001	0.001	1.111	0.21	0.001	0.001	0.001	0.001	0.001	0.001	0.001	0.001	0.005	0.006	0.001	0.023	0.001	0.001	0.092	0.005	0.001	0.001	0.472	0.186	0.001	0.001	0.001	0.001	0.637
Oleur061Scf2899g03009.1	83543	up	0.686	0.008	-0.54451	-6.92897	0.001	0.001	0.001	0.001	0.027	0.098	0.007	0.005	0.027	0.001	2.735	0.608	2.542	3.033	0.001	0.001	3.762	1.216	0.001	0.001	0.027	0.001	0.001	0.006	0.001	0.147	0.024	0.035	0.364	1.9	3.029	0.001	0.023	0.001	0.001	0.001	1.483	0.033	0.001	0.001	1.03	1.876	0.93
Oleur061Scf2560g00003.1	81404	up	1.067	0.013	0.09385	-6.2532	0.001	0.001	0.001	0.001	0.001	0.001	0.001	0.019	0.021	3.005	3.547	0.103	0.577	0.659	0.027	2.016	1.18	1.971	1.975	0.02	0.001	0.001	1.302	1.15	0.115	0.005	0.001	0.001	0.005	0.001	0.001	0.001	0.004	0.001	0.108	0.006	0.679	0.822	0.006	1.288	1.091	0.401	0.025
Oleur061Scf0692g01014.1	80582	up	1.704	0.021	0.76868	-5.56372	0.001	0.001	0.001	0.001	0.001	0.001	0.001	0.001	0.024	0.581	1.827	1.566	0.001	0.001	0.001	0.005	1.409	1.483	0.001	0.001	1.268	1.769	0.001	0.004	0.005	0.015	0.001	0.001	4.453	1.54	0.001	1.648	0.015	1.575	2.87	1.933	2.078	1.94	0.001	0.001	1.005	2.491	0.001
Oleur061Scf3428g03031.1	80312	up	1.243	0.015	0.31406	-6.0135	0.321	2.76	0.324	2.454	2.204	1.206	0.001	0.001	0.001	0.001	0.028	0.027	0.001	0.001	0.905	0.175	3.23	3.7	0.001	0.009	0.001	0.001	0.164	1.082	1.43	0.026	0.001	0.001	0.001	0.001	0.001	0.001	0.006	0.001	0.001	0.001	0.838	0.239	0.347	1.328	3.643	2.728	0.001
Oleur061Scf2084g01002.1	79919	up	31.187	0.39	4.96286	-1.35763	1.703	12.989	16.743	24.11	29.773	34.898	2.057	27.458	20.865	32.993	35.739	28.765	19.197	0.001	0.001	0.006	22.418	24.531	27.732	16.627	0.001	0.001	0.001	0.001	0.001	14.173	0.001	0.001	0.001	0.001	35.775	12.779	44.208	18.017	33.74	43.532	37.074	46.399	0.001	0.001	45.684	53.209	0.007
Oleur061Scf0194g00020.1	79404	up	9.886	0.124	3.30532	-3.00583	16.677	0.001	3.248	0.001	8.21	1.88	0.001	0.001	0.001	0.001	0.001	0.007	1.735	0.001	0.044	0.008	4.301	7.835	5.167	0.001	0.052	0.412	1.965	0.038	3.396	5.792	0.046	0.33	1.895	12.578	33.112	3.568	6.561	2.707	0.001	0.001	4.497	63.023	0.001	0.001	221.685	5.91	0.535
Oleur061Scf3115g02007.1	77549	up	4.337	0.056	2.11682	-4.16022	3.313	3.271	0.014	0.001	2.744	0.001	0.255	0.001	74.636	6.193	0.001	0.4	3.706	0.001	0.001	4.24	4.42	14.414	0.001	0.027	0.001	0.307	1.422	0.001	0.001	0.004	35.35	0.011	0.001	0.004	0.001	0.001	0.037	0.259	0.001	0.001	1.826	3.042	0.014	0.001	0.001	0.52	0.001
Oleur061Scf0492g02005.1	76322	up	11.566	0.152	3.53184	-2.7222	0.477	8.904	0.009	0.049	4.529	8.635	7.272	0.225	5.111	19.056	0.001	0.001	2.524	0.088	0.057	0.008	12.177	0.505	17.524	0.066	0.001	0.001	4.216	5.661	0.001	0.439	0.17	0.001	0.038	0.001	6.305	0.642	21.016	2.816	0.001	0.001	64.33	45.255	0.001	0.007	8.385	21.581	0.007
Oleur061Scf2364g00004.1	75479	up	3.406	0.045	1.7679	-4.47012	0.001	0.001	0.001	0.001	0.001	0.291	0.007	0.001	0.001	0.001	0.007	0.001	2.484	15.253	8.599	13.268	0.387	1.675	0.001	0.001	12.494	13.063	0.001	0.001	13.753	9.955	0.212	0.234	0.001	0.001	0.001	0.001	0.001	0.001	13.085	15.882	14.339	14.467	0.001	0.001	20.971	16.451	0.007
Oleur061Scf2665g02006.1	75471	up	2.089	0.028	1.06274	-5.17511	0.028	0.006	0.001	0.005	0.001	0.124	0.001	0.005	0.34	0.086	0.021	0.005	0.005	0.006	0.001	0.005	3.317	2.357	0.024	0.178	0.006	0.023	0.005	0.021	0.027	0.006	9.283	14.512	3.942	3.265	0.036	22.621	0.001	0.033	0.001	0.001	1.451	1.678	1.237	1.232	0.006	0.001	0.005
Oleur061Scf0091g03017.1	75346	up	1.294	0.017	0.37239	-5.86308	0.957	0.321	0.005	0.015	0.877	0.001	0.001	0.001	16.798	4.121	0.004	0.004	0.891	0.004	0.001	0.877	1.692	2.047	0.001	0.022	0.001	0.001	0.038	0.001	0.001	0.001	9	0.019	0.001	0.001	0.001	0.001	0.001	0.004	0.001	0.001	0.441	1.838	0.001	0.001	0.001	0.18	0.001
Oleur061Scf1036g03001.1	74869	up	1.053	0.014	0.07422	-6.15208	1.416	1.77	0.007	0.04	0.001	0.001	0.001	0.001	0.006	0.001	0.001	0.039	0.343	0.001	0.001	0.001	6.421	2.82	0.197	0.264	1.459	0.204	0.001	0.001	0.007	0.001	2.085	2.208	0.001	0.001	0.022	0.001	0.001	0.001	0.008	0.001	0.246	0.275	0.028	0.166	0.001	0.001	0.006
Oleur061Scf3399g04024.1	73714	up	0.163	0.002	-2.61374	-8.81763	0.001	0.001	0.001	0.001	0.001	0.001	0.001	0.001	0.001	0.001	0.001	0.001	0.001	0.001	0.001	0.001	0.034	0.037	0.001	0.001	0.46	0.419	0.001	0.001	0.001	0.001	0.001	0.001	0.001	0.001	0.001	0.001	0.001	0.001	0.001	0.001	0.139	4.028	0.001	0.007	0.001	0.001	0.001
Oleur061Scf2046g00012.1	72315	up	4.047	0.056	2.0169	-4.15934	0.001	0.001	0.001	0.001	2.766	2.294	0.001	0.001	1.404	1.666	0.001	0.001	0.001	0.001	2.245	2.926	6.705	8.017	2.934	0.005	0.018	0.094	1.629	2.216	0.001	0.001	3.476	4.333	5.602	4.946	0.001	0.022	0.001	2.541	4.651	3.505	2.753	1.813	0.001	0.001	2.492	2.576	0.001
Oleur061Scf3490g07007.1	71555	up	1.924	0.027	0.94437	-5.21663	0.401	0.353	0.037	0.033	0.495	1.719	0.001	0.239	1.907	0.226	0.001	0.001	0.032	0.037	0.007	0.006	1.929	1.691	0.047	0.001	0.175	0.199	0.007	0.029	0.033	0.009	0.006	0.006	0.001	0.033	0.001	0.04	0.033	0.036	0.162	0.192	1.989	2.113	0.001	0.035	0.001	0.034	1.105
Oleur061Scf1688g06022.1	71522	up	1.961	0.027	0.97155	-5.18877	0.001	0.001	0.001	0.189	1.16	1.987	0.001	0.001	0.001	0.001	0.001	0.001	2.587	0.229	0.001	0.001	1.238	3.16	0.001	0.007	1.296	0.027	0.038	0.001	0.001	0.799	0.001	0.001	0.031	0.001	0.001	0.001	1.594	1.558	2.647	3.925	1.568	2.411	0.001	0.001	2.121	2.543	0.001
Oleur061Scf0416g06019.1	71220	up	9.014	0.127	3.1721	-2.98213	5.761	4.936	0.001	0.001	8.317	7.361	0.001	0.001	7.63	7.155	0.001	0.001	0.592	3.175	9.584	12.306	6.647	8.297	0.001	0.001	6.029	5.261	0.005	0.001	9.881	10.774	0.001	0.001	0.001	0.001	0.001	3.749	2.606	0.005	0.001	0.001	8.801	13.598	15.425	9.159	9.747	9.687	0.001
Oleur061Scf4406g10015.1	71138	up	1.984	0.028	0.98811	-5.16444	3.725	2.357	0.004	0.004	5.065	0.001	0.001	0.001	53.259	2.519	0.001	0.02	0.999	0.001	0.001	5.511	1.646	6.525	0.001	0.017	0.006	0.015	0.873	0.001	0.001	0.048	31.2	0.007	0.001	0.001	0.001	0.001	0.013	0.056	0.001	0.004	2.263	0.637	0.001	0.001	0.001	0.001	0.001
Oleur061Scf1069g02015.1	71108	up	1.28	0.018	0.35599	-5.79597	0.005	0.001	1.143	0.537	0.001	0.001	0.633	0.135	0.001	0.014	0.029	0.108	0.001	0.005	0.575	0.024	1.204	1.228	0.022	0.001	1.154	1.511	0.001	0.005	0.004	0.076	0.055	0.708	0.001	0.001	0.043	0.942	0.006	0.006	0.001	0.014	1.149	1.578	0.001	0.001	0.024	0.021	0.026
Oleur061Scf2313g00023.1	69973	up	10.15	0.145	3.34336	-2.78537	11.118	14.4	0.001	0.001	0.064	0.001	13.202	11.183	9.342	9.545	0.001	0.001	7.154	0.424	0.01	0.011	16.828	10.208	0.009	14.244	0.009	0.009	9.551	6.561	0.001	0.01	14.577	15.457	0.004	0.008	0.785	13.472	0.009	0.009	0.014	0.001	4.925	12.544	7.512	6.617	0.83	9.311	0.08
Oleur061Scf0300g05015.1	69447	up	0.561	0.008	-0.83327	-6.95113	2.463	4.276	0.001	0.006	0.032	0.001	0.001	0.001	3.999	7.669	0.005	0.001	0.005	0.001	0.001	0.006	0.035	1.918	0.001	0.001	0.001	0.133	1.558	0.001	0.001	0.001	4.057	0.001	0.001	0.006	0.001	0.001	0.001	0.001	0.001	0.001	0.756	1.968	1.073	0.001	0.001	0.022	0.001
Oleur061Scf4683g00021.1	67237	up	1.121	0.017	0.16505	-5.90616	0.001	0.001	0.001	0.001	5.152	0.001	0.001	0.001	0.035	0.007	2.353	0.188	0.001	0.007	1.233	0.001	0.048	2.929	1.814	0.001	0.195	1.669	0.001	1.752	0.036	0.036	0.006	0.163	0.001	0.001	0.008	5.036	0.006	0.04	0.007	0.001	3.793	2.941	0.001	0.254	0.009	0.038	0.244
Oleur061Scf3879g00003.1	66286	up	25.445	0.384	4.66929	-1.38134	0.001	0.006	0.008	0.001	30.906	21.22	0.001	0.001	7.709	9.045	0.006	0.001	12.563	40.498	29.574	27.882	29.878	41.412	26.565	14.59	23.118	16.627	23.193	18.993	0.006	0.001	20.023	12.556	13.814	17.645	0.001	12.384	0.001	20.091	28.365	24.562	16.108	21.031	0.001	0.007	50.495	60.13	0.001
Oleur061Scf2046g00011.1	65975	up	6.357	0.096	2.66844	-3.37541	0.001	0.005	0.001	0.001	5.481	7.308	0.001	0.001	4.221	2.565	0.001	0.001	0.014	0.001	4.158	3.025	15.508	9.851	6.585	0.025	0.017	0.634	4.69	6.364	0.001	0.017	8.521	6.059	1.649	4.036	0.022	0.001	0.02	7.787	3.738	3.029	4.214	2.537	0.001	0.001	3.733	2.853	0.001
Oleur061Scf1553g03031.1	65858	up	3.697	0.056	1.8864	-4.1549	0.001	0.001	0.001	0.001	3.231	2.221	0.001	0.001	0.001	0.001	0.001	0.001	0.403	0.001	4.743	2.867	4.956	3.094	0.001	0.001	0.001	0.001	0.001	0.001	0.001	0.301	7.763	2.55	0.001	0.001	9.796	12.651	0.046	5.136	0.532	1.446	3.979	3.062	4.894	0.075	2.974	5.923	0.001
Oleur061Scf9166g00020.1	65736	up	18.435	0.28	4.20434	-1.83429	34.765	27.698	9.45	12.224	0.001	3.467	0.001	0.001	27.527	33.212	0.001	0.001	0.001	0.001	0.001	0.001	13.891	17.594	27.252	23.53	0.001	0.001	0.001	0.001	0.001	3.128	19.075	8.554	14.916	19.392	18.915	8.297	17.724	11.946	0.001	0.001	20.923	22.584	0.001	0.001	0.001	0.001	25.137
Oleur061Scf2071g03003.1	64591	up	2.768	0.043	1.46897	-4.5443	3.208	0.007	0.006	0.001	0.001	0.001	0.001	0.034	0.999	1.226	1.252	0.001	0.001	0.001	0.006	0.006	3.345	6.399	0.031	0.001	0.025	0.001	0.088	0.031	2.007	1.175	5.011	0.005	0.129	0.137	2.693	0.139	0.001	0.17	0.006	0.028	0.932	2.943	0.13	0.031	2.923	0.007	0.005
Oleur061Scf6888g00003.1	63061	up	10.55	0.167	3.39918	-2.5795	0.001	0.001	24.821	23.469	7.055	7.908	0.001	0.001	66.136	58.111	0.001	0.001	0.008	0.001	18.686	0.106	32.457	13.039	0.001	38.213	0.008	0.001	22.098	29.107	0.001	0.001	82.296	61.952	0.689	0.74	0.001	19.303	0.372	15.723	0.001	0.001	5.78	5.065	0.001	0.001	7.05	0.739	0.001
Oleur061Scf0137g06001.1	62403	up	3.08	0.049	1.62277	-4.34078	0.009	0.172	0.008	1.54	0.056	0.03	0.001	0.027	0.008	1.955	0.005	0.048	0.001	0.001	0.036	0.041	6.604	5.257	0.057	0.011	0.046	0.007	0.306	0.028	0.001	0.007	0.398	6.067	0.242	2.837	0.354	0.266	0.001	0.038	0.009	0.205	5.8	0.447	0.006	0.029	0.207	0.043	0.006
Oleur061Scf7899g04022.1	62282	up	2.936	0.047	1.55374	-4.40701	1.536	2.895	0.02	0.336	1.014	0.001	0.001	0.001	21.19	1.918	0.001	0.005	0.997	0.001	0.001	2.105	5.974	3.164	0.001	0.027	0.127	0.114	0.447	0.001	0.001	0.015	25.859	0.476	0.001	0.001	0.001	0.001	0.001	0.103	0.001	0.001	1.552	2.532	0.108	0.019	0.522	0.769	0.001
Oleur061Scf0530g01025.1	62051	up	0.526	0.008	-0.92769	-6.88309	0.001	0.022	0.004	0.001	0.001	0.001	0.001	0.001	0.243	0.647	0.001	0.001	0.001	0.001	0.001	0.001	0.276	0.204	0.004	1.946	0.004	0.001	0.001	0.004	0.229	0.001	0.06	0.031	2.7	4.184	0.001	0.006	0.001	1.467	0.001	0.001	1.782	0.758	0.001	0.001	0.001	0.001	1.456
Oleur061Scf2706g00012.1	60516	up	7.546	0.125	2.91568	-3.00359	0.01	0.01	3.696	3.278	3.864	5.796	0.007	0.001	4.319	2.973	0.001	0.001	3.476	0.001	6.537	2.671	2.78	5.624	7.639	0.062	5.189	4.658	0.001	0.001	0.001	1.964	0.007	0.001	2.07	6.06	0.011	2.964	5.896	2.695	0.007	0.001	11.701	17.722	0.185	0.001	0.001	0.001	0.001
Oleur061Scf1680g00022.1	60228	up	3.049	0.051	1.60817	-4.30419	2.178	3.317	0.47	0.004	0.004	1.11	0.001	0.004	0.412	0.651	0.111	0.055	4.694	0.001	0.001	0.001	0.937	6.39	0.006	1.929	0.001	0.004	0.024	1.183	0.023	0.699	1.386	0.08	0.498	0.015	0.034	0.142	0.038	0.069	0.001	0.004	8.38	1.722	1.855	1.403	0.001	0.013	0.5
Oleur061Scf4497g01001.1	59972	up	2.831	0.047	1.5012	-4.40502	2.476	1.801	1.711	2.333	0.001	0.025	0.001	0.006	1.583	0.006	0.001	0.001	0.001	0.001	0.001	0.001	3.333	5.432	0.282	0.347	0.001	0.001	0.219	0.158	1.033	0.194	0.211	1.951	0.264	3.567	0.001	5.664	1.015	0.032	0.001	0.001	0.988	3.588	0.038	1.031	0.001	0.001	0.078
Oleur061Scf7752g00004.1	58922	up	22.485	0.382	4.49092	-1.38982	0.001	0.001	6.841	5.136	12.821	10.827	0.066	0.025	0.004	0.001	3.658	4.609	0.004	0.103	3.634	4.121	19.414	23.927	6.314	16.22	16.834	16.948	0.001	0.004	6.124	4.93	0.001	0.001	0.001	0.001	12.825	12.711	12.805	4.034	13.16	23.243	18.803	29.267	29.717	21.391	26.875	22.747	0.001
Oleur061Scf0160g02003.1	57821	up	0.394	0.007	-1.34432	-7.19786	0.001	0.001	0.003	0.015	0.001	0.009	0.001	0.003	0.001	0.001	2.119	1.265	0.579	1.409	0.001	0.001	0.258	0.414	0.001	0.006	0.001	0.001	0.001	0.001	0.001	0.122	0.001	0.001	0.001	0.001	0.003	0.003	0.001	0.004	0.001	0.001	0.626	0.359	0.279	0.78	0.216	0.928	0.001
Oleur061Scf9143g03003.1	56423	up	0.22	0.004	-2.18691	-8.00514	0.001	0.001	0.019	0.11	0.021	0.005	0.001	0.001	0.001	0.001	0.031	0.024	0.001	0.001	0.001	0.001	1.267	0.178	0.005	0.148	0.018	0.004	0.001	0.001	0.001	0.001	0.001	0.001	0.001	0.001	0.001	0.001	0.001	0.001	0.001	0.001	0.097	0.107	0.001	0.001	0.112	0.108	0.001
Oleur061Scf0523g00006.1	56182	up	6.463	0.115	2.69214	-3.11991	0.001	0.001	0.001	0.001	8.648	6.284	0.001	0.001	0.001	0.001	0.007	0.001	18.727	7.214	9.721	6.226	5.474	9.455	0.001	0.001	7.077	0.889	15.359	10.632	0.001	4.568	2.846	7.496	0.001	0.001	0.001	0.001	13.279	17.999	0.008	0.001	8.307	4.057	10.093	5.359	0.001	0.001	0.001
Oleur061Scf0950g00029.1	55472	up	0.267	0.005	-1.90409	-7.69779	0.001	0.001	0.001	0.001	0.598	0.359	0.001	0.001	0.101	0.005	0.001	0.001	0.087	0.001	0.001	0.001	0.115	0.119	0.001	0.141	0.001	0.001	0.001	0.001	0.001	0.001	0.001	0.001	0.001	0.001	0.006	0.001	0.001	0.023	0.005	0.031	0.507	0.736	0.006	0.408	0.629	0.041	0.001
Oleur061Scf2318g00033.1	55244	up	1.064	0.019	0.08901	-5.69874	0.017	0.673	1.058	2.184	0.001	0.004	0.005	0.75	0.001	0.057	0.001	0.259	0.001	0.001	0.001	0.004	2.259	1.026	0.94	1.521	0.175	0.007	0.004	0.012	0.5	0.001	1.924	5.324	2.585	0.374	0.001	0.055	0.004	2.23	0.001	0.001	0.597	0.925	0.052	0.001	0.005	0.021	0.664
Oleur061Scf7219g00006.1	54872	up	18.791	0.342	4.23193	-1.54608	0.001	0.001	0.001	0.001	16.017	9.899	12.849	17.454	9.302	12.496	6.659	2.726	6.834	19.06	11.739	39.756	15.257	9.014	2.018	0.008	14.921	18.46	6.73	9.691	4.263	5.709	0.001	0.001	0.001	0.001	0.001	0.001	0.001	0.001	4.87	10.654	31.841	28.468	0.001	0.001	23.908	24.942	2.341
Oleur061Scf6622g06022.1	54138	up	0.82	0.015	-0.28625	-6.04484	0.001	0.062	0.001	0.001	0.001	0.007	0.001	0.013	0.001	0.057	0.099	0.001	0.001	0.004	0.053	0.629	0.575	0.15	0.845	0.058	0.148	0.047	0.001	0.408	0.008	0.001	2.887	0.062	0.015	0.001	0.001	0.028	0.152	8.399	0.14	0.004	5.366	0.979	0.009	0.005	0.026	0.083	0.001
Oleur061Scf0170g05005.1	53943	up	1.486	0.028	0.57113	-5.18225	0.623	0.324	0.001	0.004	1.601	0.001	0.018	0.001	22.318	2.055	0.001	0.017	1.497	0.001	0.001	0.576	0.747	3.593	0.001	0.005	0.001	0.021	0.207	0.001	0.001	0.004	12.874	0.011	0.001	0.003	0.242	0.001	0.011	0.041	0.001	0.001	1.079	1.682	0.462	0.013	0.001	0.001	0.001
Oleur061Scf6194g01031.1	53404	up	1.098	0.021	0.13543	-5.60346	2.732	3.693	0.001	0.115	1.529	0.075	0.001	0.001	0.001	0.001	0.008	0.143	0.067	0.001	0.001	1.45	1.368	3.373	0.001	0.001	0.011	0.577	0.125	0.001	0.004	0.01	20.714	0.02	0.001	0.003	0.001	0.001	0.009	0.386	0.001	0.001	0.656	0.481	0.61	0.001	0.001	0.029	0.001
Oleur061Scf0359g04019.1	53244	up	6.184	0.116	2.62845	-3.10611	0.141	0.875	0.033	0.244	0.006	0.005	0.001	0.001	3.444	2.919	0.005	0.025	3.916	1.975	0.496	0.144	45.214	11.837	2.231	8.328	0.087	0.005	0.018	0.001	0.069	0.112	3.677	0.033	0.027	0.119	0.883	0.018	0.243	0.673	0.03	0.022	2.668	1.024	0.149	0.005	2.073	0.022	2.386
Oleur061Scf0230g00029.1	52948	up	0.344	0.006	-1.5404	-7.26691	0.024	1.44	0.001	0.001	0.007	0.001	0.001	0.001	2.177	2.705	0.004	0.001	0.022	0.001	0.001	0.048	0.264	1.696	0.001	0.001	0.001	0.001	2.77	0.001	0.001	0.001	3.615	0.004	0.001	0.005	0.001	0.001	0.005	0.006	0.001	0.006	0.026	1.185	0.001	0.001	0.007	0.001	0.001
Oleur061Scf3686g00012.1	51753	up	0.139	0.003	-2.84439	-8.53798	0.001	0.001	0.001	0.001	0.005	0.001	0.001	0.001	2.432	0.001	0.001	0.001	0.004	0.001	0.001	0.001	0.743	0.356	0.001	0.001	0.001	0.001	0.001	0.001	0.016	0.001	2.346	0.001	0.001	0.001	0.001	0.001	0.001	0.001	0.001	0.001	0.074	0.019	0.001	0.001	0.001	0.001	0.001
Oleur061Scf3289g01014.1	51054	up	0.759	0.015	-0.39749	-6.07146	0.117	0.152	0.027	0.448	0.257	0.11	0.001	0.001	1.294	0.022	0.001	0.01	0.011	0.001	0.001	0.001	4.555	0.422	0.957	1.997	0.001	0.005	0.15	0.001	0.001	0.105	3.459	0.649	0.001	0.02	0.001	0.001	0.001	0.077	0.001	0.001	0.56	0.308	0.013	0.001	0.082	0.001	0.108
Oleur061Scf2968g03007.1	50727	up	1.676	0.033	0.74495	-4.91974	2.399	5.504	0.001	0.027	2.62	0.001	0.001	0.006	29.525	3.93	0.001	0.024	2.039	0.001	0.001	3.317	3.281	5.374	0.001	0.009	0.001	0.261	0.922	0.001	0.006	0.001	21.102	0.025	0.001	0.001	0.001	0.001	0.031	0.026	0.001	0.001	0.213	2.103	0.001	0.001	0.001	0.133	0.001
Oleur061Scf7693g01007.1	50595	up	22.014	0.435	4.46036	-1.20058	0.001	0.001	0.006	0.001	0.005	1.557	34.82	42.23	0.001	0.001	28.603	23.025	35.293	33.306	0.001	0.001	17.544	12.834	0.001	0.001	120.324	142.399	0.005	0.001	79.509	67.08	0.001	0.304	0.001	0.001	100.537	0.006	75.87	99.838	39.735	27.441	47.091	22.152	22.842	24.125	68.636	48.055	4.897
Oleur061Scf3874g00002.1	50074	up	0.718	0.014	-0.47761	-6.12363	0.001	0.001	0.001	0.035	0.001	0.004	0.001	0.001	0.001	0.001	0.014	0.622	0.114	0.001	0.001	0.093	1.084	0.449	0.001	0.022	0.001	0.678	0.29	0.011	0.001	0.015	0.022	0.001	0.001	0.001	0.001	0.001	0.001	0.001	0.518	0.642	0.489	1.119	1.321	0.006	0.012	0.001	0.019
Oleur061Scf0794g01019.1	49812	up	11.175	0.224	3.4822	-2.15623	0.001	0.001	7.157	8.171	7.009	7.593	9.425	15.462	10.862	14.016	12.414	8.508	5.871	0.001	12.508	17.869	11.596	11.739	10.401	1.348	11.436	8.011	0.001	0.001	0.001	2.576	0.005	0.001	12.567	14.757	0.001	0.038	0.318	7.878	13.047	14.067	10.214	11.217	0.001	0.001	13.528	13.869	0.001
Oleur061Scf0637g02001.1	49730	up	0.55	0.011	-0.86229	-6.49836	1.03	0.111	0.001	0.004	0.401	0.001	0.001	0.001	5.77	0.021	0.001	0.016	0.082	0.001	0.001	0.442	0.028	1.416	0.001	0.017	0.001	0.02	0.612	0.001	0.001	0.037	3.645	0.001	0.001	0.001	0.001	0.001	0.001	0.001	0.001	0.004	1.28	1.789	0.001	0.001	0.001	0.001	0.001
Oleur061Scf8369g01028.1	49391	up	0.903	0.018	-0.14686	-5.77305	0.001	0.005	0.001	0.001	0.005	0.001	0.215	0.02	0.014	0.005	4.181	1.374	1.969	1.091	0.109	0.005	2.293	0.717	0.001	0.001	0.075	0.672	0.084	0.057	0.407	0.07	0.611	0.299	0.001	0.001	0.006	0.378	0.017	0.145	0.005	0.001	0.452	0.895	0.001	0.001	0.006	0.022	0.001
Oleur061Scf1016g02003.1	49246	up	0.36	0.007	-1.47257	-7.0945	0.001	0.001	0.001	0.006	0.209	0.001	0.001	0.001	6.569	1.264	0.001	0.001	0.019	0.001	0.001	0.933	1.151	1.979	0.001	0.001	0.001	0.028	0.096	0.001	0.001	0.001	1.117	0.001	0.001	0.001	0.001	0.001	0.004	0.001	0.001	0.001	0.367	0.02	0.026	0.001	0.001	0.001	0.001
Oleur061Scf2789g00019.1	49137	up	1.084	0.022	0.11576	-5.503	0.001	0.001	0.006	0.007	0.185	1.157	0.007	0.423	2.201	1.642	0.006	0.032	0.001	0.001	0.037	0.006	2.162	0.948	0.001	0.009	0.117	0.031	0.001	0.001	0.112	0.105	0.001	0.001	0.006	0.026	0.001	1.067	1.457	0.144	0.131	0.184	0.522	1.289	0.028	0.166	1.517	0.006	0.032
Oleur061Scf2977g04013.1	48445	up	0.874	0.018	-0.19392	-5.79219	0.001	0.024	0.026	0.006	0.021	0.029	0.001	0.005	0.001	0.492	0.018	30.976	0.001	0.001	0.001	0.001	3.34	2.627	0.005	0.306	0.125	0.001	0.317	0.006	0.04	10.615	0.025	0.007	12.292	0.15	0.001	0.001	0.001	0.007	0.006	0.005	0.451	0.148	0.007	0.025	0.008	0.001	0.001
Oleur061Scf0392g00030.1	48349	up	27.978	0.579	4.80625	-0.78919	21.053	33.04	48.91	77.925	46.03	43.99	0.001	0.001	51.872	45.836	34.81	10.319	6.747	1.175	0.483	0.066	47.481	29.612	0.001	0.001	0.001	0.001	0.055	0.058	30.303	29.157	41.42	34.596	18	24.498	20.308	1.863	22.111	1.59	0.001	0.001	27.405	15.903	21.745	40.374	24.604	41.563	39.371
Oleur061Scf7207g00039.1	48073	up	2.925	0.061	1.54859	-4.03858	0.001	0.006	1.131	0.189	0.001	0.001	0.055	0.001	0.165	0.463	0.291	0.006	1.538	4.114	0.001	0.001	2.594	4.219	0.001	0.068	2.487	0.847	1.107	2.058	0.001	0.025	7.278	1.66	0.92	1.724	0.012	0.346	2.279	0.01	0.028	0.324	1.346	4.972	0.008	0.01	0.383	0.036	0.045
Oleur061Scf2740g00023.1	48011	up	21.972	0.458	4.45761	-1.12769	43.708	25.651	22.086	19.193	25.656	47.214	0.001	0.008	0.04	0.001	25.433	23.703	0.007	0.001	0.001	0.001	13.868	19.235	32.4	43.038	0.001	0.001	0.001	0.001	21.977	36.281	0.009	0.001	0.01	0.001	67.028	13.505	9.264	43.826	22.843	9.521	25.433	34.355	21.906	40.573	0.008	0.001	27.147
Oleur061Scf0288g07006.1	47998	up	5.287	0.11	2.40246	-3.18247	15.157	11.776	0.001	0.001	0.001	0.001	12.213	8.962	12.629	12.865	0.001	0.001	0.001	0.001	0.001	0.001	0.958	10.509	0.001	1.219	0.001	0.001	0.001	0.001	0.001	0.048	7.452	8.076	10.71	10.523	0.001	13.488	0.001	15.155	17.744	11.369	10.495	7.393	11.159	9.198	0.01	0.001	10.672
Oleur061Scf2991g00023.1	47995	up	0.591	0.012	-0.7596	-6.34442	0.001	0.001	0.001	0.001	1.934	0.963	0.006	0.005	0.005	0.001	0.001	0.005	0.796	0.062	2.697	0.738	0.624	1.075	0.001	0.001	0.001	0.006	0.001	0.001	0.022	0.588	0.001	0.001	0.001	0.001	0.109	0.019	1.339	0.062	1.338	1.523	1.317	0.138	0.001	0.006	0.001	0.001	0.074
Oleur061Scf0477g03014.1	47906	up	21.484	0.448	4.42521	-1.15693	38.785	24.225	0.076	2.671	0.001	0.001	0.001	0.001	22.979	30.92	88.987	6.647	0.016	0.005	6.853	1.234	17.875	18.578	0.022	19.192	0.034	0.001	2.74	8.538	9.444	9.927	22.612	5.224	0.001	4.64	0.061	3.669	17.582	4.98	1.882	0.263	18.614	34.467	0.037	7.86	0.001	0.001	0.025
Oleur061Scf0657g07024.1	47650	up	0.951	0.02	-0.07242	-5.64684	3.931	0.101	0.576	0.353	0.001	0.022	0.001	0.001	0.001	0.001	0.478	0.021	0.009	0.001	0.353	0.001	0.137	0.79	0.001	0.016	0.011	0.088	0.001	0.001	0.001	0.155	0.372	2.158	0.055	0.015	9.019	0.129	0.017	0.061	0.036	0.01	2.501	3.021	0.004	0.127	0.012	0.001	0.033
Oleur061Scf3785g05008.1	47227	up	9.491	0.201	3.24659	-2.31498	1.473	1.602	1.543	3.253	0.001	0.001	0.006	0.001	3.059	2.362	0.006	0.007	5.201	2.373	0.007	0.001	7.279	8.415	2.255	3.206	2.23	2.697	0.001	0.006	14.333	18.049	1.277	0.918	3.544	3.058	0.001	3.623	0.037	3.352	2.815	3.944	12.033	11.01	0.034	0.001	0.001	0.001	4.918
Oleur061Scf1218g04018.1	46526	up	7.187	0.154	2.84547	-2.6945	0.427	0.185	3.775	4.857	11.391	4.238	0.001	0.004	3.497	3.371	0.001	0.001	2.211	2.83	6.065	2.78	4.153	8.276	0.993	4.772	0.07	0.407	3.759	4.03	0.101	0.442	0.001	0.001	1.495	3.739	0.001	2.419	3.053	0.626	5.398	4.193	8.651	8.975	0.001	0.001	0.001	0.001	0.165
Oleur061Scf2700g01020.1	46491	up	1.138	0.024	0.18598	-5.35291	1.115	0.006	0.001	0.006	0.006	0.022	3.673	0.06	0.107	0.164	0.001	0.005	0.021	0.975	0.006	0.001	2.515	1.732	0.052	0.007	0.12	1.143	0.001	0.097	0.006	0.005	1.213	2.118	0.006	0.522	0.007	0.922	0.001	0.006	0.006	0.974	1.467	0.262	0.006	0.941	0.419	0.036	0.006
Oleur061Scf0678g06023.1	46411	up	10.779	0.232	3.43022	-2.10618	0.001	0.006	1.944	3.301	0.006	0.992	0.007	0.076	0.153	1.027	2.353	1.419	1.413	3.282	0.028	0.025	12.392	8.758	10.928	0.043	14.054	14.18	7.016	12.205	25.076	24.31	0.001	0.001	0.116	0.035	8.42	0.001	3.425	0.001	0.024	0.032	16.901	7.361	7.865	11.37	15.491	11.763	0.025
Oleur061Scf2710g02023.1	45961	up	1.091	0.024	0.12523	-5.39711	1.278	0.174	0.73	0.179	0.001	0.001	0.001	0.001	0.005	0.005	0.021	0.001	0.804	1.509	0.006	0.006	1.854	1.764	0.001	0.001	0.033	0.001	0.001	0.001	0.58	0.136	0.001	0.001	0.593	0.14	0.232	0.037	0.475	0.001	0.095	0.125	0.494	0.876	0.001	0.001	0.96	0.122	0.006
Oleur061Scf1303g03022.1	45716	up	1.089	0.024	0.12272	-5.39193	0.006	0.142	0.086	0.025	0.001	0.494	0.001	0.022	1.245	1.777	0.536	0.005	0.141	0.001	0.005	0.018	8.271	0.297	0.023	0.033	0.019	0.001	0.005	0.75	0.001	0.336	1.135	2.496	0.827	0.256	0.619	0.521	0.005	0.001	0.001	0.001	0.541	1.059	0.001	0.007	0.007	0.001	0.001
Oleur061Scf2791g01014.1	45664	up	1.194	0.026	0.25572	-5.25727	0.025	0.097	0.001	0.02	0.096	0.112	0.001	0.001	0.137	0.022	0.001	0.001	0.005	0.001	0.005	0.001	4.904	5.68	0.611	0.036	0.109	0.029	0.001	0.001	0.031	0.374	0.001	0.001	0.001	0.005	0.006	0.005	0.746	0.101	1.091	3.479	0.101	0.721	0.005	0.005	0.664	0.158	0.155
Oleur061Scf0785g04003.1	45479	up	9.309	0.205	3.2186	-2.28855	0.529	0.008	0.011	5.928	0.029	13.208	0.001	0.024	32.477	20.082	1.392	3.694	1.433	0.037	2.21	0.138	3.657	10.073	0.008	0.371	0.034	1.496	0.005	1.457	0.028	4.537	0.006	0.5	0.001	0.04	0.006	17.88	0.124	0.005	1.539	0.18	11.292	18.05	0.026	58.584	1.551	2.418	0.302
Oleur061Scf0402g02007.1	45269	up	5.966	0.132	2.57669	-2.92376	2.991	2.374	0.001	0.001	4.27	3.675	0.414	1.315	0.001	0.001	1.353	1.873	3.642	4.815	0.001	0.001	14.171	17.47	0.396	0.043	3.112	2.05	0.001	0.001	0.006	0.124	0.001	0.001	3.965	5.103	3.248	3.904	0.755	0.001	4.044	2.633	2.965	1.725	1.472	0.406	0.769	4.554	0.001
Oleur061Scf3072g02018.1	45227	up	13.774	0.305	3.78386	-1.71528	12.105	12.899	0.001	0.007	0.001	3.006	0.001	0.001	0.001	0.039	8.877	21.31	25.074	21.332	13.165	12.69	16.5	9.4	37.009	15.632	20.682	15.521	0.001	0.001	24.415	26.548	0.001	0.001	0.001	0.001	26.302	0.001	12.868	0.413	24.894	7.913	21.764	10.663	26.301	16.884	15.293	15.497	0.001
Oleur061Scf0321g05003.1	44480	up	0.544	0.012	-0.87876	-6.35385	0.001	0.001	0.001	0.001	3.074	1.069	0.001	0.001	2.138	1.707	0.001	0.001	1.208	0.001	1.729	0.587	2.501	1.37	1.235	0.001	0.001	0.001	0.001	0.001	0.001	0.535	0.001	0.001	0.001	0.001	1.058	0.001	0.001	1.824	0.001	0.001	0.564	0.045	0.001	0.001	1.444	1.438	0.001
Oleur061Scf3592g03013.1	44221	up	1.874	0.042	0.90637	-4.56031	0.001	0.02	0.001	0.025	0.001	0.001	1.449	2.183	0.033	0.001	3.251	0.49	0.748	1.225	2.303	10.633	4.802	0.845	4.967	0.113	1.079	1.254	17.894	3.063	0.001	0.226	0.001	0.001	0.417	0.005	0.001	0.637	0.001	0.004	0.001	0.055	3.643	0.835	0.001	0.001	3.472	0.876	0.119
Oleur061Scf8524g00011.1	43778	up	1.658	0.038	0.72925	-4.7229	3.058	2.14	0.001	0.001	2.843	3.197	4.09	2.209	1.786	1.817	1.231	1.939	1.904	2.818	1.45	1.103	2.815	2.41	1.789	2.685	0.001	0.001	0.001	0.001	1.684	0.031	1.268	0.589	0.001	0.001	0.001	0.151	0.005	1.539	0.001	0.001	0.896	1.243	0.001	0.001	1.239	1.69	0.008
Oleur061Scf3483g00031.1	43546	up	0.501	0.012	-0.99599	-6.44049	2.95	2.552	0.001	0.001	0.897	0.001	0.001	0.001	8.167	0.021	0.001	0.001	0.134	0.001	0.001	1.122	0.275	3.317	0.001	0.001	0.005	0.032	0.101	0.001	0.001	0.019	12.584	0.001	0.001	0.019	0.001	0.001	0.001	0.001	0.001	0.001	0.091	0.761	0.001	0.001	0.001	0.597	0.001
Oleur061Scf7465g03021.1	43396	up	0.261	0.006	-1.93877	-7.37827	0.533	0.001	0.001	0.001	0.001	0.021	0.001	0.001	0.001	0.001	0.018	0.354	0.001	0.001	0.001	0.001	0.433	0.11	0.001	0.001	0.012	0.012	0.001	0.001	0.025	0.01	0.001	0.001	0.001	0.001	0.001	0.001	0.859	0.013	0.012	0.034	0.072	1.356	0.001	0.001	0.014	0.019	0.001
Oleur061Scf7436g00006.1	43373	up	0.165	0.004	-2.60005	-8.03878	0.001	0.044	0.001	0.001	0.004	0.004	0.024	0.001	0.062	0.005	0.001	0.001	0.001	0.001	0.001	0.042	0.466	0.036	0.001	0.005	0.005	0.001	0.001	0.001	0.001	0.001	0.001	0.011	0.001	0.001	0.121	0.001	0.001	0.011	0.014	0.001	0.45	0.097	0.001	0.001	0.001	0.001	0.012
Oleur061Scf7934g03004.1	43098	up	21.645	0.502	4.43599	-0.99358	0.001	0.001	0.001	0.001	55.67	61.053	22.844	24.492	29.854	26.306	0.001	0.001	8.193	28.701	0.006	0.001	15.446	17.233	29.851	25.139	51.919	46.333	0.001	0.001	24.437	16.686	0.001	0.001	32.501	25.866	18.684	0.001	24.523	2.983	52.585	60.219	27.702	29.77	13.995	41.137	0.001	0.001	27.047
Oleur061Scf4916g00005.1	42770	up	2.08	0.049	1.05668	-4.36187	0.007	0.026	0.034	0.001	10.787	4.383	0.001	0.001	0.005	0.001	0.001	0.006	0.741	0.006	5.459	7.288	0.175	2.807	7.105	0.049	0.001	0.001	0.001	0.001	0.001	0.168	0.001	0.001	4.421	2.102	6.229	1.641	0.025	5.064	0.001	0.001	7.485	5.083	0.001	0.001	4.143	6.817	0.001
Oleur061Scf1318g02004.1	42512	up	1.919	0.045	0.94062	-4.46919	10.472	11.932	0.256	0.007	2.358	2.228	0.006	0.007	1.089	1.339	0.007	0.001	0.001	0.001	0.004	0.005	6.343	0.567	0.007	0.461	0.133	0.02	0.032	0.004	0.004	0.207	8.314	6.568	0.135	0.006	0.006	0.33	0.655	0.149	0.007	0.004	1.789	2.11	0.001	0.347	0.06	0.005	1.785
Oleur061Scf1900g00010.1	42507	up	0.35	0.008	-1.51537	-6.92503	0.001	0.001	0.005	0.011	0.001	0.001	0.159	0.15	0.001	0.001	0.001	0.001	0.001	0.215	0.001	0.001	0.269	0.388	0.008	0.01	0.001	0.001	0.001	0.001	0.012	0.008	0.232	1.953	0.001	0.001	0.012	0.024	0.001	0.001	0.001	0.001	0.331	0.434	0.676	0.8	0.014	0.013	0.011
Oleur061Scf1530g00003.1	42355	up	1.794	0.042	0.84279	-4.5617	2.07	3.573	0.001	0.001	0.004	0.013	0.001	0.008	2.009	2.564	0.004	0.001	1.647	1.212	0.001	0.004	2.132	1.036	0.001	0.005	6.227	4.217	0.016	0.001	0.109	0.51	0.001	0.001	1.34	0.961	0.021	0.012	2.233	4.64	0.001	0.001	1.978	2.367	0.001	0.011	0.001	0.001	0.001
Oleur061Scf4781g00002.1	42331	up	0.863	0.02	-0.21227	-5.61594	0.122	0.893	0.001	0.001	0.001	0.001	6.94	16.054	0.001	0.001	0.005	0.017	1.989	0.001	0.001	0.001	3.097	2.75	0.001	0.001	0.001	0.001	10.167	8.622	0.001	0.001	19.609	10.186	0.001	0.001	0.001	0.001	14.401	4.518	0.001	0.001	0.498	0.131	0.001	0.001	0.001	0.001	0.001
Oleur061Scf4253g03024.1	42269	up	0.331	0.008	-1.59395	-6.9955	0.001	0.001	0.001	0.006	0.001	0.001	0.048	3.583	0.043	1.423	0.006	0.137	0.194	0.649	0.006	0.028	2.242	0.045	0.001	0.001	0.274	0.238	1.813	0.145	0.001	0.001	0.001	0.001	0.367	1.041	0.001	0.007	0.001	0.001	0.006	0.034	0.52	0.229	0.001	0.001	0.001	0.001	0.001
Oleur061Scf0091g00009.1	42197	up	1.95	0.046	0.96359	-4.4355	0.805	2.471	0.013	0.043	2.471	0.017	0.001	0.001	9.281	15.25	0.011	0.191	2.085	0.001	0.001	3.079	2.114	3.692	0.001	0.005	0.01	0.213	3.609	0.001	0.003	0.017	21.691	0.031	0.001	0.003	0.011	0.001	0.078	0.132	0.001	0.003	1.249	1.484	0.021	0.001	0.125	0.032	0.001
Oleur061Scf1823g06023.1	42138	up	1.503	0.036	0.58759	-4.80949	0.001	0.001	0.001	0.006	1.581	0.632	3.282	2.334	0.001	0.001	1.591	0.165	0.001	0.001	0.848	0.971	1.288	0.827	0.694	1.254	0.001	0.001	0.001	0.001	1.411	1.545	3.082	1.43	0.146	0.749	1.261	0.001	2.255	1.701	0.005	0.005	1.42	3.369	0.001	0.001	1.038	0.626	0.001
Oleur061Scf3315g08031.1	41925	up	8.67	0.207	3.11598	-2.27378	14.604	10.301	6.465	8.664	6.257	3.328	0.001	0.001	0.005	0.001	0.001	0.001	0.001	0.001	0.001	0.001	6.312	9.607	0.001	4.119	8.823	9.187	0.001	0.001	0.001	0.001	5.194	3.691	3.072	5.407	5.073	6.414	5.126	4.221	0.001	0.001	9.281	10.039	5.458	14.211	16.214	21.218	4.013
Oleur061Scf4327g00002.1	41887	up	1.978	0.047	0.98411	-4.40433	0.718	0.397	0.708	1.016	0.001	0.769	0.004	0.001	0.627	0.743	0.021	0.268	0.016	0.018	0.001	0.043	4.505	1.427	1.616	0.005	0.017	0.123	0.148	0.492	0.001	0.003	0.062	0.246	0.506	1.129	1.487	0.739	0.001	0.226	0.001	0.001	2.327	1.023	0.015	0.001	0.41	0.158	0.56
Oleur061Scf4207g00010.1	41816	up	9.032	0.216	3.17504	-2.21096	0.001	0.005	4.197	3.408	14.722	11.593	0.001	0.001	5.871	9.094	0.001	0.004	9.41	9.142	4.947	5.726	7.078	5.907	0.005	3.009	0.001	0.005	5.916	3.253	8.511	7.863	0.001	0.001	7.654	4.74	0.005	7.635	4.61	1.234	13.456	8.154	11.8	13.488	6.71	6.437	0.001	0.001	0.001
Oleur061Scf3819g00007.1	40230	up	0.43	0.011	-1.21912	-6.54932	2.654	0.021	0.005	0.017	0.001	0.02	0.001	0.001	0.001	0.001	0.022	0.001	0.009	0.001	0.018	0.001	0.539	0.025	0.001	0.017	0.012	0.025	0.019	0.001	0.001	0.17	0.02	1.662	0.023	0.001	5.663	0.011	0.004	0.004	0.038	0.011	0.953	2.691	0.004	0.029	0.325	0.001	0.035
Oleur061Scf2998g00056.1	39541	up	4.3	0.109	2.10429	-3.20101	1.786	3.093	0.012	0.343	5.013	0.259	0.001	0.001	14.112	24.222	0.009	0.446	2.095	0.001	0.001	3.642	6.498	7.774	0.001	0.012	0.121	0.468	5.064	0.004	0.002	0.015	24.648	0.076	0.003	0.463	0.001	0.001	0.041	0.866	0.001	0.043	2.368	2.857	1.196	0.001	0.175	0.589	0.001
Oleur061Scf3180g01003.1	39234	up	3.211	0.082	1.68315	-3.61089	0.001	0.001	0.005	0.001	0.001	0.004	4.536	3.112	0.004	0.001	1.627	2.607	1.665	1.125	0.001	0.001	2.607	2.876	0.001	3.877	0.037	0.729	0.001	0.001	2.16	2.982	2.879	5.297	3.302	1.609	0.001	2.937	1.176	0.001	0.922	1.593	3.162	4.485	2.82	2.45	0.912	1.282	1.019
Oleur061Scf3090g15031.1	39209	up	51.054	1.302	5.67394	0.3808	25.707	45.2	25.521	41.827	0.001	0.493	80.736	38.083	0.001	0.001	0.001	0.001	132.877	82.98	33.289	28.749	95.214	49.588	0.001	0.001	82.513	40.044	45.21	146.317	0.001	23.646	0.001	0.001	98.762	115.242	49.741	94.35	33.601	60.032	0.001	0.001	49.921	28.824	0.001	0.001	0.001	0.001	106.147
Oleur061Scf1251g04012.1	39185	up	135.208	3.45	7.07903	1.78677	331.339	46.049	23.898	19.701	11.59	326.567	7.132	96.319	5.48	13.496	0.725	0.199	0.021	0.111	28.828	0.019	48.651	25.987	2.585	140.602	5.751	4.437	3.327	0.103	3.751	76.635	56.533	200.232	1.936	4.434	3.322	13.344	0.147	0.114	9.283	0.307	306.759	861.715	5.911	84.427	4.94	0.554	188.189
Oleur061Scf1696g01042.1	39033	up	87.047	2.23	6.44372	1.15708	0.001	0.006	0.001	0.006	71.924	73.191	0.008	0.001	0.657	0.005	113.042	58.959	26.101	0.006	97.384	70.008	79.354	77.611	63.239	51.98	117.323	99.233	0.029	0.001	118.149	99.83	0.005	0.001	32.361	32.386	44.175	0.001	94.472	85.617	0.001	0.001	103.241	90.295	0.001	0.006	41.992	76.631	42.364
Oleur061Scf6024g03017.1	38936	up	1.261	0.032	0.33502	-4.94802	0.006	0.001	1.299	0.026	0.026	0.056	0.039	0.004	0.018	0.006	0.008	0.008	0.001	0.001	0.065	0.054	0.533	1.885	0.029	1.21	2.023	0.264	0.001	0.001	0.008	0.972	0.008	0.001	0.035	0.007	0.485	0.012	1.997	0.242	0.305	0.998	5.223	0.483	0.284	0.147	0.722	0.398	0.001
Oleur061Scf7870g00014.1	38835	up	2.864	0.074	1.51827	-3.76104	0.464	0.928	1.404	0.233	0.001	0.032	0.007	0.022	2.039	2.808	2.76	0.287	0.001	0.293	0.001	0.001	2.996	2.436	0.041	3.743	2.408	1.167	0.001	0.001	3.403	1.626	2.29	4.004	2.085	1.674	2.543	0.124	4.466	0.182	0.001	0.001	1.831	5.038	0.001	0.001	0.006	0.054	4.036
Oleur061Scf8948g01027.1	38821	up	1.271	0.033	0.34544	-4.93335	0.009	1.275	0.929	0.335	1.913	1.31	0.038	0.186	0.027	0.042	1.129	0.031	0.042	0.001	1.522	0.198	2.964	3.579	0.144	0.008	0.032	0.092	0.001	0.001	0.031	0.158	2.652	0.034	1.626	0.032	0.065	0.274	0.04	4.943	0.001	0.03	0.706	0.348	0.001	0.001	0.044	0.117	0.001
Oleur061Scf7272g00002.1	38768	up	0.432	0.011	-1.21254	-6.48934	0.323	0.575	0.004	0.022	0.294	0.009	0.001	0.001	4.212	0.641	0.001	0.029	0.078	0.001	0.001	0.309	1.381	0.381	0.001	0.089	0.001	0.001	0.07	0.001	0.001	0.001	3.519	0.105	0.001	0.001	0.001	0.001	0.001	0.003	0.001	0.009	0.128	0.513	0.005	0.001	0.087	0.004	0.01
Oleur061Scf2777g02067.1	38632	up	0.603	0.016	-0.73001	-6.00174	0.919	0.283	0.001	0.001	0.065	0.001	0.001	0.001	0.001	0.001	0.149	0.028	0.008	0.001	0.007	0.001	1.771	0.152	0.001	0.008	0.001	0.007	0.001	0.001	0.035	0.007	0.001	0.04	0.041	0.006	0.219	0.948	0.026	0.196	0.001	0.007	0.747	0.656	0.008	0.001	0.664	0.652	0.275
Oleur061Scf2057g00006.1	38613	up	3.102	0.08	1.63311	-3.63793	0.001	0.001	0.028	0.296	0.001	0.019	2.032	3.389	0.908	1.468	0.001	0.001	1.249	2.894	0.001	0.001	1.301	2.744	0.001	0.001	8.901	7	0.155	0.046	3.27	2.075	0.001	0.001	0.001	0.001	2.142	0.001	3.414	4.487	2.665	2.538	5.48	4.732	1.7	1.919	4.006	3.967	0.001
Oleur061Scf4347g00001.1	38443	up	1.667	0.043	0.73744	-4.52725	0.001	0.001	0.001	0.02	0.001	0.024	0.23	0.001	0.001	0.001	0.001	0.005	0.674	0.001	0.001	0.001	0.262	2.064	0.001	0.001	0.001	0.001	3.545	1.923	0.001	1.401	7.759	0.896	2.037	0.251	15.97	2.098	5.752	5.655	4.919	0.635	3.515	4.059	4.625	3.146	0.001	0.001	0.001
Oleur061Scf8284g02005.1	38374	up	0.911	0.024	-0.13488	-5.39697	0.001	0.001	0.247	1.36	0.005	0.001	0.001	0.088	0.001	0.005	0.001	0.001	0.093	0.191	0.989	0.033	1.252	0.729	0.142	0.301	0.026	0.043	0.026	0.036	0.001	0.022	0.005	0.566	1.166	0.035	0.001	0.226	0.018	0.001	1.124	0.931	0.707	1.066	0.007	0.927	0.207	0.007	0.027
Oleur061Scf1688g06021.1	38227	up	0.96	0.025	-0.05875	-5.31529	0.007	0.001	0.001	0.184	0.164	1.638	0.001	0.001	0.001	0.001	0.001	0.001	3.23	4.207	0.001	0.001	3.643	2.757	0.001	0.001	0.039	0.006	0.032	0.001	0.001	0.027	0.001	0.001	0.737	0.226	0.001	0.001	1.952	2.072	0.315	2.319	0.238	0.356	0.001	0.001	1.725	1.731	0.001
Oleur061Scf3195g01012.1	37950	up	0.881	0.023	-0.18225	-5.42828	0.109	1.517	0.001	0.023	0.053	0.011	0.022	0.001	4.17	1.643	0.01	0.001	0.015	0.001	0.001	0.407	5.18	0.82	1.337	2.092	0.001	0.015	0.389	0.001	0.004	0.001	8.967	0.847	0.001	0.018	0.001	0.004	0.001	0.046	0.001	0.001	1.202	0.118	0.042	0.001	0.015	0.004	0.514
Oleur061Scf3955g00011.1	37803	up	24.633	0.652	4.62249	-0.61797	0.001	0.001	1.279	1.488	0.001	1.667	6.272	7.475	0.019	0.005	6.917	6.291	1.123	2.15	2.923	2.545	21.244	25.411	0.76	1.893	25.869	27.776	1.968	1.755	8.414	9.623	39.273	40.324	0.353	1.01	11.733	39.203	18.581	23.338	0.001	0.001	25.179	27.085	0.001	0.001	3.941	4.982	1.188
Oleur061Scf0142g03019.1	37628	up	0.828	0.022	-0.27315	-5.5069	0.001	0.001	0.005	0.258	0.774	0.012	0.001	0.001	13.601	27.999	0.005	0.04	1.773	0.001	0.001	6.981	0.327	5.328	0.001	0.001	0.165	0.325	3.868	0.001	0.001	0.001	0.001	0.001	0.001	0.001	0.019	0.001	0.001	0.005	0.001	0.001	0.67	0.402	0.001	0.001	0.017	0.341	0.001
Oleur061Scf7089g00005.1	37568	up	1.421	0.038	0.50655	-4.7249	0.001	0.001	0.001	0.001	2.379	2.592	0.367	2.354	3.838	0.95	0.001	0.001	0.001	0.001	1.744	1.046	3.151	1.615	0.001	3.841	3.431	3.22	0.001	0.001	0.001	0.001	0.001	0.001	0.001	0.001	0.001	0.127	0.139	0.001	0.001	0.001	2.805	0.285	0.537	1.423	1.193	0.051	0.001
Oleur061Scf0821g04042.1	37349	up	10.423	0.279	3.3817	-1.84132	0.001	0.001	14.15	13.353	10.969	7.163	0.001	0.001	20.897	27.635	0.001	0.001	0.105	0.006	6.42	8.957	11.823	7.367	20.024	11.707	0.001	0.001	23.496	17.333	0.007	1.278	0.027	0.001	0.001	0.006	13.405	6.994	8.365	1.664	11.347	10.091	8.751	15.484	0.006	0.001	0.04	0.007	11
Oleur061Scf1806g03060.1	37325	up	306.616	8.215	8.26029	3.03822	13.11	12.166	11.227	14.533	129.155	160.125	248.314	573.188	0.066	0.001	3.211	1.243	11.606	120.611	169.913	28.881	208.04	234.076	518.496	38.147	256.463	169.196	110.012	200.056	313.029	302.026	260.244	339.34	0.005	0.082	0.702	692	17.289	150.22	0.005	0.026	376.824	481.657	306.507	747.792	163.003	72.533	198.2
Oleur061Scf8911g00002.1	37321	up	0.465	0.012	-1.10594	-6.32787	10.477	0.043	0.001	0.001	0.615	0.001	0.001	0.001	0.131	0.14	0.373	0.001	0.015	0.001	0.005	0.105	0.801	1.621	0.001	0.588	0.001	0.11	0.001	0.001	0.001	0.013	0.11	0.031	0.089	0.022	0.001	0.001	0.001	0.001	0.12	0.105	1.579	0.023	0.029	0.114	0.024	0.001	0.001
Oleur061Scf2269g01014.1	37315	up	0.181	0.005	-2.46674	-7.68845	0.001	0.004	0.024	0.25	0.001	0.001	0.001	0.001	0.003	0.001	0.001	0.004	0.003	0.001	0.001	0.001	0.471	0.13	1.342	0.005	0.001	0.004	0.001	0.001	0.001	0.001	0.004	0.001	0.098	0.916	0.001	0.001	0.001	0.001	0.001	0.001	0.067	0.259	0.096	0.484	0.001	0.001	0.001
Oleur061Scf7582g06004.1	37064	up	0.762	0.021	-0.39189	-5.60385	0.328	1.835	0.013	0.011	0.863	0.073	0.001	0.001	4.643	0.249	0.01	0.019	0.212	0.001	0.001	0.206	2.269	0.05	0.467	0.22	0.001	0.005	0.011	0.001	0.001	0.004	7.728	0.012	0.032	0.004	0.372	0.011	0.01	0.01	0.001	0.001	1.549	1.903	0.001	0.001	0.015	0.001	0.001
Oleur061Scf4176g04033.1	36682	up	0.078	0.002	-3.67732	-8.87432	0.007	0.006	0.001	0.001	0.001	0.001	0.061	0.001	0.009	0.008	0.001	0.001	0.001	0.001	0.006	0.001	0.042	0.032	0.001	0.001	0.001	0.001	0.001	0.001	0.001	0.001	0.024	0.007	0.041	0.007	0.001	0.006	0.001	0.001	0.001	0.001	0.128	0.217	0.001	0.001	0.001	0.001	0.008
Oleur061Scf2168g00016.1	36163	up	6.086	0.168	2.60546	-2.57102	0.001	0.001	0.001	0.001	1.908	6.586	3.186	0.033	0.001	0.001	2.027	4.234	9.018	2.716	1.599	3.049	10.457	10.599	0.333	33.612	2.184	2.612	49.684	10.152	0.213	5.402	0.001	0.001	0.001	0.001	0.001	0.671	0.006	0.272	0.001	0.001	3.769	3.284	0.001	0.001	0.038	5.488	1.187
Oleur061Scf0015g01012.1	36162	up	2.709	0.075	1.43775	-3.73869	0.534	1.207	0.001	0.001	0.228	0.265	0.007	1.538	1.093	1.096	0.006	0.026	0.545	1.772	0.231	1.516	1.605	1.673	0.031	0.051	1.224	0.44	0.001	0.114	0.001	0.128	0.001	0.006	0.001	0.001	0.044	0.242	0.024	0.001	0.001	0.001	2.12	9.453	4.081	4.289	4.195	3.174	0.001
Oleur061Scf8083g00006.1	35927	up	3.661	0.102	1.87207	-3.29494	0.001	0.001	0.001	0.001	0.001	0.031	0.03	0.074	0.738	0.13	3.607	2.341	1.06	1.828	0.379	0.106	9.284	3.2	0.001	0.001	0.022	0.175	0.001	0.001	2.968	1.674	0.006	0.005	6.325	5	1.727	0.001	3.174	0.633	1.504	2.583	2.201	2.746	3.221	1.255	1.849	1.76	0.005
Oleur061Scf0348g03017.1	35883	up	1.258	0.035	0.33122	-4.83401	1.233	1.717	0.038	0.005	1.252	0.01	0.001	0.001	22.123	5.644	0.001	0.004	0.14	0.018	0.001	1.743	2.618	3.879	0.004	0.06	0.001	0.13	0.756	0.001	0.001	0.004	41.054	0.01	0.001	0.001	0.001	0.001	0.036	0.001	0.001	0.001	0.149	1.65	0.144	0.001	0.001	0.022	0.012
Oleur061Scf3315g08045.1	35835	up	0.533	0.015	-0.90737	-6.0707	0.001	0.001	0.001	0.001	0.115	0.766	0.001	0.001	0.015	0.101	0.004	0.055	0.553	1.341	0.244	0.736	0.048	0.508	0.001	0.032	1.07	0.151	0.001	0.004	0.011	0.011	0.001	0.001	0.185	0.349	0.004	0.016	0.843	0.764	0.001	0.013	1.499	2.217	0.001	0.021	0.137	1.375	0.001
Oleur061Scf9173g05024.1	35242	up	4.108	0.117	2.0383	-3.10094	0.001	0.001	0.001	0.001	0.055	1.902	13.231	0.03	7.456	17.24	5.743	0.926	0.001	0.322	0.001	0.001	8.366	4.707	24.495	5.407	0.044	0.007	0.001	0.001	19.243	8.739	0.001	0.006	0.445	2.067	27.48	0.001	7.699	13.007	9.387	26.786	20.212	0.358	0.001	0.007	0.171	0.001	0.01
Oleur061Scf0276g01013.1	35110	up	0.703	0.02	-0.50787	-5.64168	0.119	0.299	0.033	0.282	0.001	0.001	0.191	0.026	0.347	0.226	0.001	0.001	0.109	0.001	0.001	0.001	1.932	0.165	0.589	1.346	0.007	0.007	0.025	0.129	0.073	0.084	0.911	0.796	0.699	0.262	0.374	0.001	0.065	0.079	0.001	0.001	0.89	0.861	0.001	0.001	0.051	0.001	0.007
Oleur061Scf0590g06006.1	34694	up	26.171	0.754	4.70989	-0.40674	22.089	12.659	12.744	20.216	0.001	1.549	0.001	0.001	27.825	16.905	25.093	16.37	0.397	4.959	0.006	0.001	33.271	46.754	0.001	21.085	25.474	29.385	0.001	0.006	0.001	2.645	13.873	7.346	16.241	12.64	16.285	44.193	29.69	4.251	12.921	15.777	14.328	21.048	6.932	24.062	0.419	2.673	5.348
Oleur061Scf0531g19006.1	34315	up	0.893	0.026	-0.16284	-5.26362	0.001	0.001	0.007	0.007	0.001	0.001	3.077	0.006	2.774	6.477	0.049	0.985	0.001	0.001	0.001	0.001	0.429	0.258	7.256	0.008	0.007	0.001	0.03	0.001	3.808	1.491	0.006	0.001	0.001	0.001	10.861	0.001	0.006	2.578	2.628	2.782	2.758	2.088	0.001	0.001	0.001	0.036	0.001
Oleur061Scf0889g00002.1	34090	up	1.747	0.051	0.80473	-4.28656	1.44	1.021	0.323	0.262	0.021	0.491	0.001	0.001	2.029	0.759	1.253	0.476	0.836	0.609	0.001	0.001	0.829	2.843	0.53	0.929	0.001	0.001	0.001	0.001	0.001	0.033	0.85	0.375	0.404	0.503	1.767	0.037	0.01	0.211	0.061	0.001	2.299	1.718	0.266	0.684	0.001	0.004	0.225
Oleur061Scf3112g00020.1	33939	up	1.274	0.038	0.34954	-4.73534	0.71	0.675	1.797	2.122	0.599	2.019	0.697	0.719	1.958	1.75	0.501	0.72	0.001	1.762	0.001	0.001	0.268	2.491	1.554	1.575	1.079	1.069	0.001	0.001	0.001	0.001	0.001	0.001	1.663	2.257	0.134	0.001	1.449	0.982	0.001	0.001	1.667	2.372	0.272	3.005	0.001	0.001	0.001
Oleur061Scf7788g00018.1	33432	up	3.217	0.096	1.68564	-3.37755	4.444	4.158	0.005	0.058	0.103	0.291	1.272	0.783	8.505	8.305	0.017	0.001	0.037	0.343	0.089	0.271	3.184	2.582	0.066	0.001	0.001	0.005	0.016	0.141	0.064	0.294	6.826	7.414	0.001	0.004	0.006	4.35	0.013	0.907	0.004	0.021	2.887	4.512	2.442	4.184	0.005	0.095	0.077
Oleur061Scf2628g04015.1	33351	up	0.643	0.019	-0.63796	-5.69764	0.157	1.747	0.001	0.013	0.464	0.003	0.001	0.001	3.248	3.985	0.001	0.013	0.229	0.02	0.001	1.186	1.446	0.553	0.069	0.001	0.015	0.015	0.965	0.001	0.001	0.047	6.316	0.019	0.197	0.001	0.001	0.001	0.005	0.284	0.001	0.001	0.347	0.614	0.071	0.001	0.019	0.07	0.001
Oleur061Scf8146g02022.1	33325	up	0.936	0.028	-0.09539	-5.15395	0.73	0.427	0.042	0.013	0.783	0.012	2.759	3.912	11.451	1.801	0.001	0.043	0.37	0.001	0.001	0.185	4.626	1.865	0.001	2.141	0.001	0.001	0.105	0.001	0.001	0.001	7.964	0.001	0.434	0.001	0.001	0.018	0.003	0.28	0.001	0.001	0.178	0.5	0.004	0.001	0.005	0.001	0.001
Oleur061Scf1223g04009.1	33325	up	1.816	0.054	0.86075	-4.19779	0.594	1.644	0.001	0.001	0.001	0.001	0.966	1.76	1.806	1.533	0.001	0.001	0.006	0.001	2.774	1.448	1.798	1.649	0.001	0.001	2.787	2.42	0.001	0.083	0.001	0.001	0.001	0.001	0.958	2.323	0.001	0.005	3.998	0.16	5.799	5.114	2	1.834	2.898	2.011	1.832	3.217	0.001
Oleur061Scf1296g00004.1	33122	up	2.783	0.084	1.4767	-3.57304	1.789	0.92	0.001	0.005	0.115	0.023	0.001	0.001	0.115	1.461	0.005	0.93	0.084	0.005	0.001	0.092	5.066	1.348	11.679	6.46	0.001	0.005	0.001	0.001	0.001	0.483	2.487	2.37	2.271	1.423	0.985	0.033	0.023	1.089	0.022	0.022	2.2	3.992	0.025	0.025	0.169	0.001	0.006
Oleur061Scf9161g12012.1	33122	up	2.783	0.084	1.4767	-3.57304	1.789	0.92	0.001	0.005	0.115	0.023	0.001	0.001	0.115	1.461	0.005	0.93	0.084	0.005	0.001	0.092	5.066	1.348	11.679	6.46	0.001	0.005	0.001	0.001	0.001	0.483	2.487	2.37	2.271	1.423	0.985	0.033	0.023	1.089	0.022	0.022	2.2	3.992	0.025	0.025	0.169	0.001	0.006
Oleur061Scf1719g04006.1	32794	up	2.951	0.09	1.56102	-3.47435	0.001	0.001	0.113	1.735	3.51	1.847	0.001	0.001	0.467	1.372	0.001	0.001	0.001	0.001	2.39	0.001	4.09	2.558	0.95	0.86	5.796	1.987	0.001	0.001	0.067	0.001	2.607	2.037	1.684	3.673	4.171	4.93	1.783	2.327	0.004	0.001	1.583	4.576	0.001	0.87	0.001	0.001	2.798
Oleur061Scf0957g01015.1	32421	up	2.233	0.069	1.15871	-3.86018	0.008	0.001	1.857	3.97	0.008	0.185	0.008	0.247	0.615	5.604	0.001	0.007	2.217	0.728	0.001	0.001	0.427	2.113	5.806	0.001	2.983	2.481	0.006	0.006	0.311	1.907	0.001	0.001	6.745	5.019	0.001	0.007	3.672	0.03	0.001	0.001	4.113	6.691	0.001	0.001	6.618	5.682	0.001
Oleur061Scf1239g00012.1	32280	up	0.974	0.03	-0.03865	-5.05126	0.001	0.001	0.001	0.001	0.079	2.185	0.001	0.004	0.001	0.001	0.001	0.001	3.464	0.001	2.381	0.76	0.151	0.227	0.001	4.354	0.001	0.001	1.205	2.961	0.143	0.137	0.001	0.001	0.005	0.001	3.57	0.006	1.163	0.736	0.001	0.001	3.245	8.08	0.001	0.001	0.001	0.001	0.256
Oleur061Scf4861g00006.1	31711	up	1.32	0.042	0.40007	-4.58688	1.064	0.616	0.395	0.243	0.001	0.085	0.334	0.25	0.369	0.155	0.011	0.281	0.465	0.001	0.001	0.012	9.611	0.902	2.505	0.171	0.012	0.012	0.012	0.537	0.012	0.01	0.452	1.173	0.18	0.058	0.531	0.365	0.001	0.138	0.012	0.001	1.754	0.199	0.001	0.019	0.019	0.001	0.262
Oleur061Scf2609g09008.1	31690	up	3.271	0.103	1.70965	-3.27632	2.313	3.242	0.001	0.472	1.944	0.121	0.001	0.001	4.581	1.171	0.05	0.585	2.017	0.001	0.001	0.986	15.637	5.544	0.327	1.021	0.018	0.114	1.103	0.001	0.001	0.137	14.81	0.08	0.001	0.012	1.037	0.018	0.051	0.456	0.012	0.004	1.209	1.092	0.075	0.001	0.855	0.247	0.013
Oleur061Scf8608g01003.1	31333	up	20.288	0.647	4.34253	-0.62709	0.001	0.007	0.024	0.001	4.784	11.525	6.731	1.935	11.097	11.945	0.174	0.189	5.178	4.896	10.427	6.915	19.996	12.978	9	18.992	15.032	9.62	1.171	1.593	0.001	0.12	0.006	0.001	0.001	0.006	4.77	15.234	2.582	1.647	0.117	0.395	23.181	28.162	4.375	20.712	8.103	7.522	0.925
Oleur061Scf0486g00011.1	31031	up	4.197	0.135	2.06934	-2.88632	16.361	9.545	2.789	8.201	0.001	0.005	0.044	0.019	1.12	0.041	0.005	0.05	0.026	0.021	2.532	0.151	5.473	12.468	0.001	14.752	0.006	0.298	33.558	8.667	0.001	0.006	4.04	21.326	9.752	11.92	0.006	1.213	36.713	13.918	0.001	0.001	1.892	2.404	0.03	0.001	0.001	0.007	0.001
Oleur061Scf0820g01015.1	30909	up	7.332	0.237	2.87412	-2.07584	0.001	0.001	0.001	0.001	3.584	6.215	3.417	2.78	0.147	0.062	1.901	3.943	2.098	0.478	0.079	0.072	3.331	4.124	0.001	0.025	5.461	5.467	0.361	0.086	0.129	0.409	0.522	0.023	0.001	0.005	4.618	0.024	2.5	0.03	14.216	19.815	14.914	14.104	0.024	0.595	5.439	4.905	0.006
Oleur061Scf1178g04007.1	30862	up	4.407	0.143	2.13978	-2.80801	0.04	0.041	1.795	1.315	0.036	0.277	0.005	1.278	1.584	3.124	0.32	0.167	0.155	1.712	3.645	0.037	4.504	5.056	0.091	0.001	2.63	3.049	4.23	1.239	2.946	3.982	0.001	0.007	0.001	0.006	12.752	2.117	0.028	0.278	0.005	0.001	3.976	4.165	0.001	0.286	0.037	0.006	0.025
Oleur061Scf1177g04042.1	30732	up	9.079	0.295	3.18259	-1.75911	0.384	0.038	5.018	8.783	5.305	8.67	5.088	4.743	1.268	0.436	4.975	3.084	1.895	7.398	0.001	0.001	10.89	11.308	0.04	0.067	8.958	4.215	0.154	0.044	6.304	2.583	3.698	10.423	7.51	5.7	0.009	12.778	0.006	0.25	0.043	0.037	7.938	6.952	0.007	0.009	0.043	0.046	0.336
Oleur061Scf2580g00001.1	30284	up	3.841	0.127	1.94165	-2.97885	0.001	0.001	0.001	0.001	0.536	0.124	0.435	2.434	0.001	0.001	2.353	2.781	0.855	2.913	0.461	0.177	2.599	3.521	4.655	0.1	5.957	4.612	4.933	3.396	1.173	0.561	0.001	0.004	0.001	0.001	0.353	2.451	0.91	0.58	0.845	0.402	3.582	6.644	5.131	6.269	3.396	5.497	0.064
Oleur061Scf0636g02020.1	30165	up	0.51	0.017	-0.9725	-5.88734	0.042	0.104	0.006	0.001	0.001	0.001	0.001	0.001	0.41	0.005	0.001	0.001	0.063	0.004	0.024	0.5	0.942	0.029	0.001	0.006	0.149	0.521	0.026	0.005	0.033	1.177	0.297	0.189	0.005	0.02	0.037	0.001	0.017	1.348	0.656	0.023	1.462	1.708	0.007	0.001	0.001	0.025	0.001
Oleur061Scf3818g00005.1	30117	up	1.535	0.051	0.61788	-4.29463	2.289	3.034	0.033	0.071	1.49	1.179	1.268	0.34	1.628	1.911	0.541	0.578	0.029	0.001	0.001	0.003	2.064	1.391	0.054	0.319	0.046	0.028	0.155	0.017	0.059	0.229	0.001	0.001	0.144	0.001	0.17	1.206	0.011	0.203	0.001	0.004	1.317	1.467	0.011	0.001	0.492	0.658	0.01
Oleur061Scf9036g01047.1	29960	up	0.427	0.014	-1.22616	-6.13113	1.217	0.193	0.024	0.025	0.445	0.381	0.001	0.005	0.337	0.02	0.005	0.019	0.025	0.001	0.005	0.021	0.025	0.614	0.099	1.374	0.001	0.001	0.022	0.001	0.001	0.001	0.937	0.462	0.121	0.126	0.006	0.001	0.001	0.024	0.001	0.001	2.077	1.067	0.001	0.001	0.001	0.019	0.023
Oleur061Scf6399g03017.1	29947	up	20.042	0.669	4.32497	-0.57941	0.001	0.001	0.006	0.001	24.519	20.284	12.425	11.89	0.001	0.001	18.258	10.32	5.333	16.383	0.001	0.001	23.084	26.86	5.627	12.861	52.808	50.163	0.001	0.001	19.321	8.923	16.031	13.121	0.007	0.001	15.959	0.001	30.109	21.749	20.6	27.888	17.48	14.887	0.315	8.191	9.291	3.522	0.009
Oleur061Scf0721g00036.1	29753	up	8.553	0.287	3.09636	-1.79861	3.55	0.39	3.642	0.965	0.262	2.575	1.113	0.671	2.756	1.599	0.044	0.001	1.427	1.44	0.031	0.001	15.135	7.386	5.879	8.624	1.851	0.203	0.006	0.095	1.525	2.035	1.229	3.39	3.394	3.658	3.441	10.172	0.001	0.032	0.13	0.001	7.343	6.518	0.186	5.798	3.102	0.759	2.047
Oleur061Scf6812g00012.1	29722	up	0.528	0.018	-0.92185	-5.81535	0.021	0.005	0.005	0.019	0.168	0.123	0.001	0.001	0.099	0.027	0.134	0.005	0.001	0.016	0.007	0.143	1.425	0.48	0.112	0.006	0.263	0.68	0.124	0.021	0.024	0.605	0.986	0.127	0.001	0.053	0.004	0.006	0.006	0.023	0.03	0.001	0.498	0.228	0.029	0.006	0.001	0.147	0.001
Oleur061Scf6108g00001.1	29684	up	2.936	0.099	1.55369	-3.33794	2.983	5.403	0.001	0.001	1.321	3.088	0.404	4.367	0.001	0.001	0.001	0.001	2.845	2.675	2.43	1.166	0.443	3.473	0.001	0.442	1.69	3.731	0.001	0.001	0.001	0.032	0.001	0.001	3.854	0.424	0.001	0.001	3.172	2.257	0.001	0.001	5.509	8.757	0.064	3.674	0.432	2.578	1.976
Oleur061Scf1794g14034.1	29584	up	3.303	0.112	1.72365	-3.16311	2.443	0.221	5.833	5.558	5.025	1.082	0.001	0.001	4.654	3.001	3.459	8.146	7.406	0.001	5.445	6.765	2.065	5.941	5.114	6.631	0.001	0.001	0.001	0.001	3.292	4.437	0.238	2.587	0.001	0.001	2.358	6.677	0.124	2.31	0.001	0.001	3.956	2.452	0.001	0.001	8.259	5.038	3.102
Oleur061Scf2719g00011.1	29260	up	0.332	0.011	-1.59223	-6.46312	0.001	0.001	0.032	0.001	0.001	0.001	0.001	0.001	0.001	0.005	0.287	0.217	0.127	1.214	0.001	0.001	0.233	0.765	0.237	0.001	0.001	0.005	0.001	0.001	0.806	0.161	0.953	1.364	0.183	0.212	0.173	0.007	0.041	0.001	0.001	0.001	0.243	0.28	0.001	0.001	0.248	0.205	0.001
Oleur061Scf8784g00002.1	29241	up	0.81	0.028	-0.3046	-5.17455	2.704	4.451	0.001	0.001	0.09	3.406	0.001	0.005	0.001	0.018	0.661	0.542	0.156	0.089	0.005	0.001	0.447	0.071	0.037	0.001	0.008	0.006	0.004	0.003	2.125	1.321	0.008	0.001	0.004	0.084	0.001	0.135	0.001	0.014	0.001	0.001	4.38	3.071	0.18	0.188	0.001	0.004	2.185
Oleur061Scf4638g01013.1	29005	up	0.316	0.011	-1.66313	-6.52139	0.022	0.254	0.001	0.023	0.2	0.003	0.001	0.001	1.319	0.372	0.001	0.013	0.087	0.012	0.001	0.004	1.677	0.39	0.654	0.023	0.001	0.001	0.125	0.001	0.015	0.053	2.261	0.551	0.012	0.001	0.004	0.001	0.013	0.492	0.001	0.001	0.263	0.058	0.001	0.001	0.001	0.001	0.065
Oleur061Scf2818g00006.1	28845	up	0.786	0.027	-0.34728	-5.19756	0.031	0.08	1.757	0.021	0.026	0.001	2.836	0.018	0.982	0.131	0.005	0.016	0.322	0.001	0.001	0.001	2.326	0.588	0.631	2.451	0.001	0.021	0.001	0.016	0.03	0.018	2.563	3.259	0.802	1.21	0.007	0.005	0.004	0.211	0.001	0.001	0.385	0.724	0.001	0.032	0.005	0.031	0.019
Oleur061Scf0194g05001.1	28822	up	6.703	0.233	2.74471	-2.10442	0.05	0.044	0.437	0.371	7.612	6.469	0.001	0.297	1.802	1.372	0.415	1.1	3.594	1.348	0.265	0.044	9.339	4.344	9.776	8.323	0.009	0.007	1.888	0.059	8.362	13.049	0.167	0.052	0.449	0.246	0.052	0.22	6.592	19.719	3.799	7.043	5.051	9.848	6.304	6.628	0.001	0.044	0.001
Oleur061Scf7267g00003.1	28444	up	12.46	0.438	3.63923	-1.19084	22.446	4.106	0.686	2.159	0.006	5.736	1.813	1.316	5.676	10.498	0.027	4.249	0.7	0.108	0.209	0.001	9.003	6.929	4.345	7.269	1.362	0.731	1.582	2.385	1.071	4.404	2.23	7.038	74.781	12.528	0.05	1.815	0.006	3.276	0.037	0.001	14.577	26.504	7.914	4.039	1.195	0.001	0.338
Oleur061Scf2524g05036.1	28444	up	2.356	0.083	1.23612	-3.59394	2.378	5.449	0.004	0.101	3.875	0.109	0.001	0.008	10.362	16.578	0.004	0.879	2.062	0.001	0.001	5.028	3.672	12.041	0.001	0.001	0.079	0.582	4.566	0.001	0.011	0.064	33.979	0.011	0.001	0.164	0.001	0.001	0.029	0.441	0.001	0.011	0.794	0.878	0.481	0.001	0.295	0.52	0.001
Oleur061Scf6233g02016.1	28167	up	1.852	0.066	0.88924	-3.92672	0.043	0.22	0.251	1.27	0.001	0.691	0.008	0.029	1.292	2.349	0.001	1.234	0.861	0.265	0.001	0.225	3.639	1.323	0.287	0.061	0.261	0.008	1.469	0.031	0.001	0.006	0.282	2.05	8.506	2.923	0.001	0.001	0.006	0.001	0.045	0.034	0.959	2.547	0.597	0.237	0.009	0.229	0.007
Oleur061Scf0721g00027.1	28145	up	4.277	0.152	2.09675	-2.71808	1.019	0.875	0.033	0.001	0.697	1.817	0.618	1.347	0.268	0.014	2.235	1.909	3.179	3.144	0.001	0.001	5.441	4.046	1.727	0.739	0.001	0.044	1.22	2.226	0.001	0.013	0.001	0.102	0.172	0.02	1.629	0.169	1.742	1.163	1.124	0.379	2.632	5.777	0.397	0.014	0.833	0.938	0.053
Oleur061Scf8078g02016.1	27953	up	6.81	0.244	2.76765	-2.03728	20.039	8.991	0.131	3.76	0.018	0.104	0.025	0.395	10.087	12.275	3.318	0.001	0.067	0.056	3.938	1.444	4.775	1.479	0.005	0.056	6.105	0.367	0.477	4.853	0.111	1.942	5.285	5.167	4.658	8.059	0.033	4.524	4.229	1.352	0.017	0.095	11.163	27.278	0.019	0.044	1.261	0.485	0.281
Oleur061Scf2795g01008.1	27855	up	0.899	0.032	-0.1529	-4.9528	0.004	0.04	0.16	1.124	0.003	0.001	0.654	1.19	0.338	0.012	0.055	0.001	0.168	0.429	0.004	0.001	1.333	0.611	0.004	2.829	1.053	0.325	0.001	0.037	0.001	0.001	0.523	0.048	1.582	0.821	0.001	0.003	0.136	0.001	0.001	0.004	1.27	0.633	0.01	0.755	0.249	0.001	0.14
Oleur061Scf3464g00046.1	27778	up	0.197	0.007	-2.34226	-7.13815	0.001	0.018	0.001	0.012	0.018	0.036	0.001	0.264	0.004	0.001	0.005	0.001	0.004	0.001	0.114	0.075	0.648	0.018	0.013	0.005	0.001	0.025	0.171	0.018	0.018	0.001	0.011	0.011	0.017	0.001	0.023	0.001	0.001	0.004	0.001	0.001	0.262	0.5	0.001	0.972	0.02	0.018	0.001
Oleur061Scf0247g05007.1	27606	up	0.865	0.031	-0.21	-4.99693	0.419	1.435	0.327	1.653	0.044	0.038	0.001	0.001	0.001	0.001	0.001	0.006	2.548	0.001	0.007	1.242	0.525	3.346	0.042	0.001	0.007	0.007	2.136	2.712	0.429	0.047	0.001	0.001	0.001	0.001	0.329	1.012	1.893	1.471	0.001	0.001	1.442	0.22	0.226	1.143	0.038	0.337	0.001
Oleur061Scf8334g02044.1	27589	up	0.309	0.011	-1.69378	-6.47982	0.006	0.005	0.104	0.001	0.001	0.001	0.001	0.016	0.494	0.018	0.001	0.001	0.187	0.005	0.001	0.001	0.676	0.019	0.734	0.029	0.005	0.088	0.001	0.001	0.086	0.001	0.005	0.479	0.421	0.799	0.006	0.348	0.206	0.137	0.019	0.379	0.988	0.707	0.001	0.001	0.005	0.001	0.078
Oleur061Scf1095g01004.1	27580	up	0.145	0.005	-2.78308	-7.56864	0.001	0.016	0.001	0.001	0.074	0.08	0.014	0.001	4.955	0.009	0.001	0.001	0.003	0.009	0.001	0.004	0.072	0.478	0.001	0.001	0.014	0.001	0.129	0.009	0.001	0.001	3.19	0.001	0.001	0.001	0.001	0.001	0.001	0.001	0.001	0.001	0.159	0.081	0.001	0.001	0.103	0.001	0.001
Oleur061Scf6312g00005.1	27545	up	23.647	0.858	4.56358	-0.22016	20.578	20.678	17.324	21.134	25.532	24.693	15.018	14.281	15.057	17.184	0.001	0.001	13.406	22.454	0.001	0.001	17.544	21.485	58.585	31.391	0.001	0.001	0.001	0.001	17.247	18.44	12.861	22.791	40.277	28.499	30.14	0.183	20.999	26.171	0.001	0.001	29.542	28.08	21.559	34.713	0.001	0.001	25.783
Oleur061Scf0963g00011.1	27207	up	6.515	0.239	2.70387	-2.06209	0.006	0.001	14.069	7.821	0.915	0.684	0.011	0.001	12.105	17.547	0.001	0.001	10.313	7.001	6.928	10.685	1.411	17.299	0.001	0.012	4.577	5.185	7.071	0.852	0.001	0.513	0.602	1.233	0.001	0.001	0.001	5.854	8.19	7.271	0.001	0.01	10.612	6.96	16.803	8.65	6.292	8.715	0.001
Oleur061Scf4524g00002.1	27198	up	4.955	0.182	2.30889	-2.45659	0.001	0.001	0.001	0.001	0.001	0.079	64.029	61.965	6.403	16.074	0.001	0.001	8.398	0.001	38.237	92.224	18.378	8.993	14.164	16.391	42.215	47.564	0.001	0.001	0.641	0.001	0.001	0.001	0.001	0.001	28.493	6.156	25.19	0.297	26.806	47.634	8.008	0.455	10.917	12.489	51.706	65.817	0.001
Oleur061Scf3112g04001.1	27191	up	20.63	0.759	4.36665	-0.39842	0.001	0.001	7.523	4.806	0.723	4.579	0.24	3.845	4.607	2.783	3.925	3.793	3.735	0.373	5.572	0.373	16.955	24.116	7.707	8.176	0.364	0.634	0.048	0.238	0.005	2.184	17.256	4.838	0.001	0.001	13.139	0.226	0.008	0.276	4.177	0.046	23.466	18.877	10.075	15.136	0.573	0.45	10.851
Oleur061Scf1105g03022.1	27164	up	0.388	0.014	-1.36557	-6.12921	0.007	0.046	0.319	0.263	0.007	0.006	0.008	1.013	0.001	0.001	0.001	0.006	0.007	0.155	0.042	0.008	0.05	0.326	0.001	0.322	0.007	0.008	0.287	0.04	0.034	0.006	0.001	0.001	0.008	1.058	0.008	0.007	1.276	0.032	0.001	0.001	0.982	1.404	0.001	0.037	0.007	0.001	0.041
Oleur061Scf2142g03026.1	27078	up	16.475	0.608	4.04222	-0.71683	0.006	0.001	13.551	18.118	0.001	0.736	8.139	4.778	0.005	0.001	5.531	7.906	7.538	8.96	3.17	3.637	9.895	10.368	0.006	0.001	13.576	13.68	12.975	10.832	0.001	5.512	0.001	0.006	6.137	9.775	24.221	0.001	14.592	0.194	19.108	14.303	31.604	22.721	2.343	15.621	2.162	3.795	5.86
Oleur061Scf0432g00006.1	27071	up	7.049	0.26	2.81732	-1.9414	0.001	0.001	3.83	3.423	8.596	7.414	0.001	0.001	3.89	3.27	4.389	2.509	0.585	1.498	7.956	8.431	7.456	4.042	0.001	0.001	0.001	0.001	2.519	2.879	11.582	7.013	0.001	0.001	0.001	0.001	0.001	0.118	0.953	0.001	2.625	4.325	7.281	11.248	5.1	8.743	5.204	10.282	2.735
Oleur061Scf9170g03010.1	26879	up	0.901	0.034	-0.15105	-4.89948	0.001	0.001	0.001	0.001	0.95	0.93	0.006	0.001	0.631	0.501	0.001	0.001	0.001	0.001	0.585	0.981	2.918	2.114	0.866	0.005	0.018	0.017	1.318	1.067	0.001	0.001	0.426	0.753	1.025	0.403	0.001	0.001	0.001	0.79	0.454	0.616	0.818	0.13	0.001	0.005	1.229	0.731	0.006
Oleur061Scf0604g03019.1	26864	up	0.328	0.012	-1.60736	-6.35501	0.001	0.005	0.753	0.45	0.376	0.096	0.001	0.001	0.105	0.016	0.222	0.001	0.046	0.001	0.021	0.017	0.076	0.618	0.001	0.006	0.018	0.005	0.333	0.001	0.001	0.015	0.015	0.016	0.001	0.001	0.001	0.239	0.372	0.001	0.017	0.001	0.461	0.537	0.001	0.001	0.001	0.018	0.005
Oleur061Scf2202g00003.1	26842	up	0.618	0.023	-0.69382	-5.44029	0.001	0.001	0.006	0.006	0.006	0.001	0.001	0.001	0.005	0.001	1.987	1.006	1.904	0.001	0.006	0.24	2.43	1.544	0.006	0.007	0.914	0.132	0.643	1.654	0.036	0.36	0.001	0.001	0.001	0.001	0.15	0.001	0.094	0.119	0.215	0.045	0.156	0.25	0.001	0.001	1.027	0.127	0.552
Oleur061Scf2517g02007.1	26836	up	1.11	0.041	0.15118	-4.59494	0.19	0.522	0.001	0.051	0.018	0.013	0.001	0.004	0.691	0.27	0.016	0.283	0.038	0.017	0.015	0.171	0.755	0.711	0.016	0.005	3.442	3.242	0.216	0.019	0.015	0.2	4.403	0.146	0.004	0.074	0.977	0.001	0.001	0.017	0.021	0.001	1.852	1.529	0.06	0.033	0.381	0.324	0.098
Oleur061Scf1079g00005.1	26716	up	0.141	0.005	-2.82916	-7.5688	0.001	0.001	0.001	0.001	0.006	0.005	0.009	0.16	0.08	0.022	0.004	0.006	0.001	0.09	0.181	0.599	0.027	0.192	0.006	0.043	0.029	0.123	0.001	0.001	0.125	1.016	0.115	0.137	0.084	0.001	0.001	0.006	0.001	0.001	0.005	0.001	0.458	0.165	0.001	0.001	0.001	0.005	0.001
Oleur061Scf7270g01012.1	26695	up	1.544	0.058	0.62666	-4.11185	0.001	0.001	0.208	0.001	2.674	1.809	1.267	2.41	0.001	0.006	1.985	0.001	0.107	0.435	1.166	0.111	0.415	0.24	0.005	0.001	1.8	1.163	0.996	4.035	0.001	0.001	1.411	0.623	0.001	0.001	3.852	0.042	15.47	0.031	6.067	0.178	7.51	7.599	0.001	2.086	0.044	2.934	0.035
Oleur061Scf0308g12009.1	26622	up	4.063	0.153	2.02249	-2.71208	5.731	5.805	1.424	2.611	0.058	0.045	0.006	0.001	2.328	5.212	2.815	9.17	0.044	0.296	0.007	0.007	4.907	4.664	0.026	0.001	0.044	0.253	0.001	0.001	0.055	2.746	3.656	0.237	5.449	3.387	0.008	0.001	0.001	0.001	6.138	6.7	2.366	5.032	0.513	3.977	0.212	1.323	0.001
Oleur061Scf8947g00002.1	26512	up	0.396	0.015	-1.33532	-6.06393	0.372	1.571	0.029	0.005	0.214	0.105	0.221	0.458	0.101	0.005	0.001	0.001	0.006	0.001	0.001	0.001	0.206	0.182	0.033	0.032	0.001	0.001	0.001	0.001	0.001	0.001	1.168	0.006	0.005	0.006	0.001	0.001	0.001	0.872	0.972	0.001	0.807	0.818	0.001	0.001	0.001	0.001	0.036
Oleur061Scf3004g03001.1	26383	up	0.214	0.008	-2.22531	-6.94686	0.006	0.004	0.001	0.001	0.001	0.004	0.28	0.08	0.001	0.001	0.006	0.71	0.772	0.928	0.001	0.001	0.11	1.254	0.012	0.001	0.001	0.001	0.028	0.145	0.496	0.096	0.062	0.063	0.055	0.001	0.167	0.053	0.264	0.094	0.001	0.001	0.218	0.069	0.001	0.001	0.001	0.001	0.001
Oleur061Scf3814g00023.1	26225	up	21.891	0.835	4.45226	-0.26062	0.001	0.001	8.396	5.502	2.456	1.669	6.882	4.729	0.001	0.082	1.607	1.146	0.881	1.778	0.244	1.308	23.595	14.468	1.592	5.61	11.849	10.53	0.001	0.001	1.553	2.743	0.001	0.005	16.959	7.225	0.001	1.806	8.52	8.922	6.661	5.251	21.86	30.773	9.281	8.755	1.787	1.403	11.133
Oleur061Scf1196g07033.1	26078	up	15.801	0.606	3.98196	-0.72285	8.988	2.673	8.756	8.918	47.827	6.914	0.03	9.979	5.252	7.689	0.153	0.001	6.499	0.15	8.531	1.601	2.583	14.457	0.001	0.401	0.006	0.006	8.77	5.335	0.005	1.347	23.259	7.593	2.9	4.756	20.722	0.006	1.998	5.399	2.924	0.162	87.298	19.121	0.064	3.862	0.001	0.006	0.01
Oleur061Scf6253g01015.1	25911	up	0.634	0.024	-0.65849	-5.35399	0.055	0.272	0.001	0.001	0.474	0.143	0.024	0.373	0.001	0.001	0.001	0.001	0.004	0.377	0.5	0.022	0.656	0.944	0.116	1.233	0.269	0.231	0.323	0.385	0.001	0.049	0.001	0.004	0.001	0.001	0.015	0.001	0.106	0.001	0.001	0.001	0.464	0.561	0.446	0.332	0.642	0.468	1.344
Oleur061Scf1199g00008.1	25671	up	0.739	0.029	-0.43633	-5.11845	0.215	0.594	0.001	0.004	0.001	0.012	0.001	0.019	1.446	0.553	0.07	0.006	0.122	0.038	0.016	0.016	0.542	1.565	0.134	0.48	0.005	0.042	1.043	0.169	0.111	0.084	0.094	0.043	0.3	0.023	0.036	0.001	1.564	0.005	0.001	0.001	0.792	0.444	0.001	0.001	0.033	0.038	0.015
Oleur061Scf2727g00012.1	25623	up	2.254	0.088	1.17271	-3.50668	0.001	0.126	0.065	2.764	4.361	5.188	0.001	0.001	0.38	0.029	0.005	0.001	0.248	0.04	8.386	2.971	0.576	3.266	0.001	0.288	3.511	3.839	0.266	2.576	0.001	0.094	0.254	2.149	0.266	3.225	0.049	1.309	0.291	0.027	3.697	3.163	4.333	3.169	0.006	0.001	0.001	0.001	0.254
Oleur061Scf9143g02018.1	25601	up	0.271	0.011	-1.88108	-6.55925	0.001	0.006	0.007	0.978	0.005	0.116	0.007	0.017	0.005	0.005	0.025	0.006	0.448	0.005	0.001	0.001	0.166	0.024	0.029	0.043	0.006	0.028	0.001	0.001	0.001	0.001	0.001	0.083	1.29	1.902	0.001	0.03	0.068	0.022	0.032	0.499	0.861	1.587	0.001	0.001	0.006	0.028	0.001
Oleur061Scf7360g00004.1	25601	up	0.383	0.015	-1.38405	-6.06221	0.029	0.607	0.037	1.263	0.034	0.024	0.17	0.028	0.777	0.106	0.001	0.005	0.019	0.001	0.867	0.023	0.632	1.356	0.172	0.007	0.006	0.027	0.355	0.021	0.027	0.023	0.001	0.001	0.005	0.001	0.001	0.001	0.001	0.026	0.001	0.001	0.628	0.04	0.001	0.001	0.801	0.193	0.024
Oleur061Scf3225g01003.1	25511	up	32.085	1.258	5.00385	0.33076	25.357	26.929	0.001	0.001	9.353	16.162	32.538	26.103	40.009	52.502	17.661	16.106	25.26	31.964	12.506	28.074	34.711	33.087	0.001	0.001	33.597	24.374	26.879	28.364	0.001	0.081	15.333	13.377	0.001	0.001	16.228	18.93	9.472	0.001	1.541	11.413	27.564	33.478	0.085	20.104	26.369	0.218	45.021
Oleur061Scf0173g01017.1	25378	up	10.204	0.402	3.35101	-1.3145	7.031	5.395	8.63	8.911	0.017	7.231	0.001	0.001	12.76	8.224	0.004	0.677	0.668	2.31	1.268	1.604	12.449	13.849	1.649	5.244	0.115	0.022	0.226	0.223	0.063	0.296	7.644	5.907	33.208	17.908	0.001	5.135	0.135	0.001	0.026	0.001	4.637	13.558	0.411	6.948	0.096	0.029	7.846
Oleur061Scf4773g00001.1	25052	up	7.21	0.288	2.85007	-1.7968	0.001	0.001	0.001	0.006	0.001	0.139	4.424	3.72	0.001	0.001	0.005	0.001	4.104	0.001	5.749	3.307	12.162	8.261	0.001	4.25	6.002	6.523	0.001	0.001	4.057	0.464	4.42	5.898	0.001	0.001	0.332	4.507	4.699	0.034	7.389	12.262	3.419	7.87	11.823	10.483	12.417	9.762	5.204
Oleur061Scf0821g04019.1	24933	up	0.681	0.027	-0.55378	-5.19382	0.001	0.001	1.902	0.03	1.212	1.542	0.001	0.001	1.545	0.233	0.001	0.001	0.028	0.001	1.776	0.008	0.132	1.705	0.007	0.007	0.006	0.035	0.904	2.387	0.001	0.491	0.001	0.001	0.001	0.001	0.005	0.784	1.095	0.1	2.027	1.102	0.542	1.763	0.006	0.023	0.001	0.001	0.026
Oleur061Scf3499g01002.1	24916	up	7.933	0.318	2.98789	-1.65116	7.425	5.352	0.661	0.214	0.001	0.159	12.513	14.534	0.001	0.001	5.437	5.816	1.857	0.001	6.385	5.197	14.907	9.305	0.982	0.001	12.565	10.203	0.04	0.03	0.001	0.006	0.2	0.243	0.001	0.001	3.832	5.763	0.862	1.781	7.236	7.892	4.374	6.529	2.03	1.531	5.192	9.709	2.969
Oleur061Scf6074g00022.1	24886	up	1.491	0.06	0.57599	-4.06129	0.001	0.001	0.001	0.001	2.387	3.794	0.885	1.477	0.001	0.001	0.001	0.001	1.576	3.232	5.582	4.846	2.968	2.011	1.853	2.128	7.118	4.778	7.577	8.343	0.001	0.001	0.637	0.715	0.069	0.025	0.001	0.005	0.005	0.001	0.001	0.001	0.783	1.056	0.152	0.987	2.978	2.351	0.005
Oleur061Scf0449g02001.1	24804	up	2.841	0.115	1.50634	-3.12621	3.276	3.198	0.001	0.006	1.106	1.359	1.301	2.622	3.47	1.299	0.005	0.001	0.661	0.023	0.14	1.055	5.146	2.445	1.18	1.26	2.78	1.753	0.005	0.004	2.224	0.53	0.001	0.001	0.019	0.355	0.275	2.341	0.004	1.141	0.001	0.005	2.419	2.14	0.03	1.911	0.677	1.912	0.037
Oleur061Scf2554g01012.1	24786	up	3.353	0.135	1.74534	-2.88615	3.501	2.75	1.417	2.166	1.627	2.416	0.044	0.132	0.006	0.028	0.019	0.028	0.082	0.196	0.732	0.753	3.807	2.832	0.876	1.023	0.513	0.018	0.001	0.005	0.001	0.005	0.005	0.005	1.369	2.235	0.001	2.194	0.676	0.254	0.975	0.802	3.813	3.073	0.477	0.032	0.338	2.679	2.4
Oleur061Scf0336g00016.1	24721	up	4.031	0.163	2.01099	-2.61669	0.001	0.001	4.376	6.113	5.845	5.18	0.001	0.001	0.004	0.001	0.004	0.001	0.001	0.011	7.085	4.78	4.038	2.121	0.004	0.001	5.902	5.997	0.004	0.001	8.476	7.158	7.85	5.578	0.001	0.004	0.001	10.894	8.101	6.606	5.358	3.999	5.903	5.222	5.706	4.55	4.651	4.873	0.001
Oleur061Scf0081g06039.1	24405	up	1.375	0.056	0.45901	-4.15012	0.006	0.139	0.031	0.649	6.446	4.433	4.483	5.217	0.001	0.001	6.243	3.071	1.026	2.44	0.001	0.001	1.046	0.135	0.006	0.007	8.029	6.909	0.001	0.001	2.003	0.769	0.097	0.029	0.032	0.005	0.006	0.027	0.023	0.006	3.853	5.177	5.395	4.686	0.001	0.001	0.143	0.858	5.82
Oleur061Scf2423g01027.1	24253	up	7.517	0.31	2.91016	-1.68998	15.197	5.749	2.317	1.329	0.005	0.001	0.885	0.024	5.858	1.908	0.034	0.001	25.15	1.96	0.001	0.001	21.476	19.182	0.03	6.443	0.091	0.006	4.385	2.381	13.028	4.461	1.007	13.362	4.608	6.689	0.47	3.173	0.487	1.061	0.081	0.001	2.382	3.254	1.889	2.144	0.019	0.005	0.005
Oleur061Scf2092g00001.1	24022	up	2.661	0.111	1.41176	-3.17456	0.001	0.005	0.727	0.934	0.001	0.235	1.002	1.732	0.004	0.004	3.654	2.813	5.469	3.376	0.005	0.001	2.501	2.359	0.136	0.001	5.032	3.158	0.001	0.001	0.657	0.799	0.001	0.014	0.001	0.001	0.001	0.019	1.382	2.316	1.684	2.516	2.791	3.043	0.559	0.683	5.578	6.969	5.259
Oleur061Scf0785g04002.1	23972	up	18.533	0.773	4.21202	-0.3713	7.424	2.44	9.335	16.434	0.007	6.844	0.001	0.713	20.384	14.106	0.812	3.013	3.39	4.327	0.041	1.804	9.611	16.467	0.001	0.049	1.391	0.04	0.157	0.89	0.033	1.128	2.649	1.389	18.402	15.279	0.001	7.929	1.402	0.031	0.065	1.77	16.741	44.524	0.052	10.565	0.001	1.296	3.46
Oleur061Scf1415g01020.1	23930	up	0.282	0.012	-1.82379	-6.40459	0.231	4.724	0.006	0.172	0.038	0.085	0.001	0.001	0.954	3.654	0.019	0.001	0.005	0.001	0.001	0.034	0.193	1.057	0.001	0.001	0.005	0.027	0.001	0.001	0.001	0.001	13.531	0.001	0.001	0.001	0.001	0.006	0.45	0.001	0.001	0.02	0.024	1.299	0.001	0.005	0.001	0.082	0.001
Oleur061Scf1013g02014.1	23849	up	7.27	0.305	2.86198	-1.71388	0.008	0.001	0.001	0.001	14.144	10.121	0.069	0.001	0.001	0.001	31.342	15.36	16.506	13.323	12.572	10.386	0.636	12.338	11.89	0.001	19.858	12.747	0.001	0.001	13.348	10.165	11.188	0.775	0.01	4.005	19.937	0.067	8.403	13.679	8.131	10.697	16.913	21.062	0.007	0.001	10.998	13.377	0.001
Oleur061Scf1264g03039.1	23846	up	8.843	0.371	3.14453	-1.4312	0.008	0.008	10.325	11.403	7.385	4.718	0.527	2.293	0.065	0.01	0.008	0.044	0.009	0.049	6.49	8.209	3.783	6.581	10.092	8.598	7.077	0.806	0.001	0.001	0.763	6.792	14.609	8.259	0.538	2.897	0.001	9.389	3.115	9.703	13.773	8.482	17.532	14.008	6.513	12.207	5.238	9.374	0.008
Oleur061Scf0516g00024.1	23632	up	21.231	0.898	4.4081	-0.1546	0.001	0.005	13.857	14.785	8.046	8.454	0.001	0.017	0.017	0.001	71.948	13.719	50.894	18.959	0.005	0.001	14.621	16.242	7.198	6.039	35.811	16.842	0.02	0.005	0.005	1.262	0.005	0.005	1.686	14.05	0.026	0.006	21.366	8.88	8.749	5.084	19.982	42.819	8.168	21.539	21.196	30.719	13.378
Oleur061Scf0474g06009.1	23593	up	0.211	0.009	-2.24529	-6.80561	1.68	1.511	0.006	0.005	0.001	0.006	3.052	0.703	0.101	0.04	0.005	0.001	0.021	0.035	0.001	0.001	0.636	0.031	0.001	0.001	1.086	0.172	0.001	0.001	0.001	0.022	0.676	0.021	0.005	0.022	0.006	0.113	0.001	0.001	0.005	0.001	0.516	0.193	0.006	0.024	0.001	1.224	0.001
Oleur061Scf8577g01016.1	23524	up	1.866	0.079	0.90033	-3.65577	0.741	0.653	0.533	0.879	1.739	2.357	1.812	3.639	0.001	0.004	1.513	1.747	2.214	2.594	0.001	0.001	1.053	1.501	0.005	0.145	2.684	3.214	0.001	0.001	0.004	0.427	0.001	0.001	0.004	0.015	4.301	0.555	3.27	0.618	0.001	0.001	2.423	3.167	3.94	3.728	1.976	2.986	4.101
Oleur061Scf0268g02001.1	23496	up	2.981	0.127	1.57601	-2.97838	2.863	3.701	1.473	2.427	0.064	0.047	1.875	2.438	2.276	2.892	0.011	0.005	0.342	0.001	0.212	0.01	4.596	3.896	1.591	0.075	0.01	0.001	0.049	0.103	2.802	2.493	3.768	1.16	0.001	0.064	0.248	5.77	0.118	0.088	0.148	0.001	1.578	2.795	0.004	0.071	0.004	0.14	1.813
Oleur061Scf0783g02022.1	23353	up	7.945	0.34	2.99002	-1.55554	8.216	9.535	0.001	0.001	5.654	0.063	0.849	4.326	8.919	0.075	12.26	6.92	5.93	0.001	0.001	0.001	1.275	17.946	7.423	0.107	6.511	0.387	0.001	0.001	13.717	3.917	5.018	2.9	0.304	0.008	3.742	11.094	0.001	1.807	0.01	0.001	19.256	9.042	0.23	0.001	0.001	0.001	0.895
Oleur061Scf0140g03020.1	23340	up	0.484	0.021	-1.04789	-5.59266	0.001	0.473	0.069	0.073	0.383	1.034	0.001	0.001	0.001	0.001	0.046	0.062	0.184	1.323	0.065	0.848	1.036	0.271	0.454	0.001	0.001	0.001	0.004	0.004	0.005	0.013	0.015	0.004	0.061	0.004	0.023	0.318	0.001	0.075	0.004	0.004	0.554	0.352	2.523	0.37	0.006	0.326	0.138
Oleur061Scf0711g01001.1	23295	up	38.945	1.672	5.28337	0.74137	148.125	16.875	20.645	28.322	67.901	22.837	0.571	0.029	43.073	50.961	84.728	50.37	0.083	0.132	0.007	0.037	53.205	19.083	0.008	77.481	0.466	27.129	0.487	0.293	53.013	7.522	183.118	39.84	0.02	0.397	413.58	0.047	0.245	26.142	0.112	0.042	61.386	36.911	4.748	33.316	0.006	0.055	0.824
Oleur061Scf0051g03025.1	23190	up	10.819	0.467	3.43544	-1.10002	10.246	3.673	0.046	4.955	0.033	10.612	0.001	0.006	11.293	6.962	1.106	3.61	6.992	5.066	0.061	0.001	4.735	8.563	0.062	1.881	0.196	0.216	0.303	4.31	0.757	1.443	2.281	2.628	3.727	1.995	0.043	3.312	0.001	0.007	0.194	0.173	11.548	29.256	5.192	16.777	2.107	0.072	4.635
Oleur061Scf0636g03010.1	23071	up	18.397	0.797	4.20136	-0.3267	0.025	0.032	8.9	7.602	15.982	17.968	0.006	0.005	0.021	0.001	6.298	7.04	3.639	13.949	5.062	7.659	14.919	18.037	0.005	0.143	14.007	10.765	0.015	0.067	6.433	5.729	0.161	0.411	0.114	0.024	0.03	0.022	0.477	6.054	0.142	0.136	17.807	23.904	0.001	0.004	6.256	8.564	23.888
Oleur061Scf1287g12022.1	23058	up	1.054	0.046	0.07554	-4.45168	0.027	0.127	0.352	2.407	0.001	0.001	0.215	1.455	2.676	2.591	0.001	0.001	0.017	0.001	1.632	0.763	1.59	0.611	1.291	1.447	0.022	0.001	0.001	0.001	2.315	1.236	0.001	0.001	0.006	0.022	0.001	0.09	2.492	2.313	0.121	0.63	1.078	1.177	0.001	0.001	0.132	0.858	0.001
Oleur061Scf8246g00001.1	23009	up	1.197	0.052	0.25955	-4.26458	0.203	0.229	0.889	0.648	0.093	0.553	4.48	2.641	0.029	0.01	0.13	1.237	0.617	0.094	0.007	0.071	0.443	1.296	6.125	6.613	1.432	0.133	0.001	0.001	0.229	1.157	3.483	5.223	0.037	0.001	0.001	0.887	0.001	0.018	0.012	0.001	2.885	1.24	0.983	0.125	1.791	2	0.001
Oleur061Scf9148g01008.1	22961	up	25.704	1.119	4.68392	0.16275	0.001	0.008	40.594	43.594	12.529	15.753	28.585	31.11	0.001	0.001	25.78	32.17	10.786	18.738	10.437	9.953	23.043	45.202	14.007	1.512	9.064	13.039	20.292	26.033	5.558	3.96	0.001	0.001	0.001	0.006	5.977	0.43	0.001	0.006	2.25	2.625	16.205	25.862	16.617	18.525	1.898	1.92	16.629
Oleur061Scf1530g04032.1	22880	up	2.023	0.088	1.01667	-3.49938	0.124	0.001	0.006	0.005	0.001	1.039	0.066	0.007	2.942	5.068	0.092	0.02	0.326	0.113	0.027	0.087	4.577	2.689	0.006	0.077	1.831	0.425	0.018	0.023	0.19	0.008	3.914	2.86	0.001	0.121	0.006	5.559	3.333	0.262	0.005	0.005	4.024	0.338	2.777	1.617	2.569	0.323	4.207
Oleur061Scf7279g00008.1	22856	up	1.576	0.069	0.65647	-3.8581	1.165	0.034	0.001	0.001	2.337	0.78	0.001	0.001	0.276	0.109	1.136	0.029	0.015	0.001	0.224	0.098	1.387	0.962	0.001	1.045	2.426	2.186	1.031	0.038	0.001	0.545	0.455	0.462	0.119	0.005	1.111	0.526	0.001	0.001	0.001	0.001	1.808	2.558	0.001	0.001	0.001	0.001	2.485
Oleur061Scf2218g00005.1	22650	up	0.091	0.004	-3.45191	-7.95341	0.023	0.001	0.001	0.001	0.006	0.005	0.001	0.001	1.216	0.029	0.017	0.004	0.001	0.001	0.001	0.028	0.025	0.121	0.001	0.001	0.001	0.001	0.001	0.001	0.001	0.005	2.526	0.001	0.001	0.001	0.001	0.001	0.004	0.001	0.001	0.001	0.024	0.979	0.001	0.001	0.001	0.005	0.001
Oleur061Scf4272g01054.1	22629	up	1.663	0.073	0.73389	-3.76622	0.039	0.68	1.398	1.788	0.026	0.001	0.041	0.698	0.76	0.915	0.085	0.005	1.271	0.001	0.406	0.182	1.184	2.733	0.025	0.03	0.474	0.078	0.071	0.103	0.001	0.006	0.114	1.455	0.116	1.757	0.034	0.094	0.798	0.087	0.131	1.296	0.722	3.273	0.666	0.021	0.001	0.001	2.348
Oleur061Scf8197g00004.1	22576	up	33.788	1.497	5.07843	0.5817	35.511	29.886	40.52	39.769	29.961	26.613	0.043	0.027	64.063	75.627	8.795	4.841	24.492	6.997	0.001	0.001	40.895	44.059	80.134	29.792	28.187	35.833	0.001	0.001	7.026	7.307	0.001	0.001	27.256	29.436	0.097	30.151	14.342	8.179	0.001	0.001	26.036	27.782	59.341	31.526	5.649	0.102	0.001
Oleur061Scf2838g04017.1	22117	up	3.003	0.136	1.58643	-2.8807	0.034	0.571	0.811	0.096	0.811	0.664	1.629	1.851	0.109	0.034	1.33	0.738	0.032	1.864	0.62	0.005	2.89	2.289	2.191	0.315	2.327	1.651	0.024	0.82	0.582	0.395	0.202	1.075	0.148	0.033	0.001	0.514	0.253	0.029	0.568	1.604	2.887	4.26	1.434	0.765	0.001	0.032	1.81
Oleur061Scf6789g00014.1	22092	up	1.208	0.055	0.27239	-4.19308	0.005	0.004	0.005	0.015	0.742	1.88	0.093	0.001	0.001	0.001	0.563	0.66	0.873	1.667	0.487	0.2	2.501	1.662	0.184	0.001	0.626	0.5	0.167	0.166	0.305	0.33	1.365	0.468	0.005	0.26	0.001	0.001	0.004	0.017	0.468	0.018	0.792	0.646	0.082	0.7	0.43	0.467	0.885
Oleur061Scf9058g00014.1	22044	up	2.669	0.121	1.41616	-3.04622	8.259	1.432	1.664	3.567	0.032	1.969	0.001	2.375	8.544	5.39	0.001	0.017	0.011	0.001	0.001	0.013	0.709	4.207	1.648	3.417	0.205	0.033	0.001	0.001	0.942	1.858	4.4	7.25	1.331	5.286	0.001	0.48	0.023	0.025	0.001	0.018	3.088	5.508	0.035	0.79	0.005	0.016	1.262
Oleur061Scf6401g00014.1	21982	up	2.227	0.101	1.15499	-3.30329	2.454	2.455	1.876	0.771	0.001	0.073	0.001	0.001	0.001	0.001	0.001	0.096	0.001	0.001	1.435	0.828	2.446	2.209	0.001	0.001	0.001	0.005	2.564	1.473	2.989	1.828	0.001	0.001	1.768	0.78	3.931	0.001	0.645	1.757	3.406	1.247	2.406	1.891	1.097	1.934	0.001	0.001	0.001
Oleur061Scf3472g00024.1	21917	up	2.612	0.119	1.38535	-3.06863	0.01	0.008	0.768	0.159	3.244	0.254	3.939	0.029	0.001	0.001	0.202	0.051	0.452	2.102	0.194	6.456	5.206	1.88	0.366	0.028	6.57	0.581	0.001	0.006	0.048	0.001	0.001	0.005	0.018	0.029	1.175	0.343	3.497	0.001	0.206	2.096	2.239	2.125	1.918	1.67	3.142	5.961	1.836
Oleur061Scf0434g01024.1	21879	up	0.646	0.03	-0.62938	-5.08086	0.001	0.001	0.001	0.001	0.001	0.001	0.001	0.006	0.006	0.001	0.848	1.406	0.107	0.001	1.181	1.011	0.178	1.18	0.006	0.009	1.452	0.038	2.214	1.913	0.001	0.001	0.197	0.214	1.651	2.676	0.001	0.001	0.165	0.03	0.001	0.001	2.089	0.397	0.001	0.001	0.065	1.087	1.94
Oleur061Scf3422g01017.1	21736	up	2.269	0.104	1.18217	-3.25986	0.071	0.004	0.069	0.274	0.001	0.001	0.033	0.386	0.559	0.356	0.271	0.221	1.347	0.005	0.024	0.017	6.366	7.49	0.005	2.359	0.709	1.18	0.139	0.231	0.001	0.013	7.313	8.314	0.013	0.055	1.724	0.34	1.368	1.865	1.806	0.387	0.568	0.979	0.069	0.669	0.001	0.004	1.161
Oleur061Scf0016g00015.1	21684	up	0.906	0.042	-0.14277	-4.58137	0.005	0.257	0.005	0.004	0.001	0.148	0.026	0.249	0.313	1.904	12.311	0.023	1.605	2.058	0.001	0.097	6.557	0.449	0.034	0.001	0.001	1.095	0.001	7.155	0.013	0.001	3.762	0.012	0.194	1.086	0.001	3.281	0.001	0.005	0.001	0.006	0.716	0.319	0.004	0.935	0.562	4.148	0.427
Oleur061Scf4530g02019.1	21636	up	3.565	0.165	1.83394	-2.60143	0.757	0.513	0.024	0.084	0.001	0.001	0.178	3.003	2.623	2.133	0.001	0.001	2.812	0.394	0.09	0.005	2.474	3.527	0.907	0.228	6.052	3.849	0.001	0.001	3.013	2.96	0.936	0.483	1.072	0.961	0.186	1.252	3.954	2.633	0.001	0.001	3.277	5.652	0.023	0.001	0.035	1.115	2.936
Oleur061Scf0180g09006.1	21631	up	0.212	0.01	-2.23704	-6.67208	0.057	0.048	0.001	0.038	0.001	0.007	0.001	0.255	0.001	0.001	0.001	0.001	0.032	0.036	0.039	0.038	0.399	0.055	0.007	0.01	0.001	0.214	0.001	0.001	0.008	1.179	0.035	0.243	0.007	0.007	0.001	0.009	0.033	0.007	0.007	0.053	0.045	2.054	0.001	0.001	0.001	0.001	0.271
Oleur061Scf0888g00017.1	21620	up	1.276	0.059	0.35194	-4.08238	7.43	2.795	0.453	0.364	0.001	0.928	0.023	0.004	0.526	2.502	0.598	1.082	0.446	0.005	0.322	0.004	2.458	0.958	0.862	2.634	0.001	0.001	0.061	1.142	0.085	2.687	0.737	3.093	1.767	1.102	0.148	1.028	0.001	0.015	0.005	0.097	0.903	1.248	0.005	0.001	0.099	0.141	0.135
Oleur061Scf0393g01003.1	21515	up	5.015	0.233	2.32611	-2.10117	0.001	0.001	8.262	7.755	9.172	7.875	3.671	4.775	0.001	0.001	0.001	0.001	1.201	0.001	5.696	3.705	3.347	2.889	0.001	3.157	0.005	0.019	0.016	0.017	0.005	0.004	9.196	6.438	3.792	4.434	0.001	4.566	5.94	6.492	2.24	3.069	7.095	9.216	0.001	0.005	0.001	0.001	1.955
Oleur061Scf0561g00010.1	21482	up	2.61	0.121	1.3839	-3.04118	1.032	7.805	0.001	0.22	0.001	0.005	5.033	0.226	3.496	1.236	0.001	0.001	1.046	0.001	0.001	0.005	12.672	4.645	2.045	3.322	0.171	0.791	0.001	0.001	0.001	0.125	19.758	2.326	0.564	0.09	0.959	0.014	0.276	0.515	0.837	0.254	1.063	0.741	1.748	0.583	0.308	0.001	0.001
Oleur061Scf0865g03016.1	21475	up	0.526	0.025	-0.92584	-5.35048	0.936	1.93	0.012	0.015	1.139	0.152	0.001	0.001	7.657	12.099	0.004	0.085	0.012	0.001	0.001	2.21	1.602	1.494	0.001	0.005	0.045	0.012	0.355	0.004	0.001	0.001	7.043	0.01	0.001	0.011	0.001	0.001	0.003	0.105	0.001	0.001	0.04	0.809	0.103	0.001	0.001	0.243	0.001
Oleur061Scf3641g02003.1	21379	up	3.318	0.155	1.73014	-2.68801	0.163	0.875	0.611	0.979	0.001	0.001	0.001	0.001	0.901	1.102	5.291	5.303	2.969	8.094	4.513	3.456	1.252	1.398	0.001	0.001	7.296	5.397	9.812	12.837	7.318	6.01	0.001	0.001	0.005	0.001	0.001	4.187	0.001	0.919	7.5	3.894	6.176	11.207	0.71	2.498	0.001	0.019	1.048
Oleur061Scf3480g03008.1	21354	up	1.212	0.057	0.2776	-4.13887	0.001	0.424	0.997	2.752	0.368	2.621	0.099	0.001	5.685	1.984	0.001	0.209	0.849	0.05	0.013	0.082	0.548	1.176	0.446	0.118	0.304	0.013	0.006	0.001	0.001	0.001	5.489	1.072	0.039	2.267	0.113	0.961	0.019	0.004	0.055	0.004	2.145	1.562	0.014	0.019	0.015	0.401	0.001
Oleur061Scf1344g06011.1	21312	up	29.611	1.389	4.88807	0.47445	0.001	0.001	33.938	36.832	41.1	45.207	18.645	31.458	33.1	2.944	33.482	23.859	9.39	0.001	11.238	0.099	18.133	18.638	0.001	0.131	18.253	0.648	32.8	38.183	36.095	27.885	0.001	0.012	24.231	0.172	1.512	0.001	13.552	15.07	1.029	10.093	45.303	50.214	15.982	33.727	45.923	31.885	50.246
Oleur061Scf6138g00002.1	21205	up	18.53	0.874	4.21176	-0.19463	35.736	41.162	28.667	34.934	14.269	18.964	6.71	8.678	0.001	0.001	0.001	0.001	1.896	13.42	0.001	0.005	13.38	18.106	12.58	20.551	22.96	12.854	20.571	26.297	0.001	5.433	0.001	0.001	22.958	23.106	0.033	23.464	17.64	8.472	12.932	15.168	21.029	23.141	0.001	0.001	0.001	0.001	19.45
Oleur061Scf6782g02017.1	21156	up	0.106	0.005	-3.23633	-7.63939	0.001	0.001	0.021	0.068	0.001	0.001	0.027	0.016	0.015	0.001	0.001	0.001	0.02	0.001	0.001	0.001	0.084	0.38	0.001	0.006	0.005	0.001	0.001	0.001	0.26	0.19	0.017	0.001	0.001	0.006	0.006	0.001	0.016	0.017	0.001	0.001	0.176	0.023	0.001	0.001	0.001	0.001	0.001
Oleur061Scf2411g01018.1	21140	up	16.792	0.794	4.06969	-0.33227	12.948	7.48	0.001	0.001	9.091	10.056	0.316	4.436	15.287	8.796	0.006	0.001	15.198	17.921	13.459	10.379	17.273	46.374	1.827	3.2	4.324	0.468	1.779	2.239	0.001	2.382	3.506	1.908	2.385	1.187	0.001	0.165	13.311	2.706	17.278	16.635	10.069	9.857	6.917	8.921	0.001	0.001	1.793
Oleur061Scf2877g00043.1	21134	up	0.347	0.016	-1.52688	-5.92841	8.599	0.005	0.005	0.001	0.006	1.018	0.001	0.001	2.538	1.257	0.006	0.001	1.689	0.006	0.027	0.001	0.787	0.026	0.001	0.001	0.101	0.044	0.001	0.543	0.603	1.192	0.001	0.006	0.001	0.001	0.057	0.119	0.091	1.666	0.006	0.001	0.595	1.199	0.001	0.001	0.001	0.001	0.001
Oleur061Scf4641g02043.1	21112	up	3.129	0.148	1.64591	-2.7541	3.855	5.092	3.206	0.054	0.347	1.825	0.001	0.177	2.081	3.163	0.708	2.121	0.001	0.001	0.04	0.17	9.493	4.92	2.219	0.066	1.988	2.794	0.761	1.058	0.059	0.233	1.698	5.677	0.355	6.745	0.296	3.789	0.199	0.295	0.007	0.025	1.131	1.816	0.173	0.008	0.001	0.008	1.251
Oleur061Scf1495g02045.1	21111	up	0.24	0.011	-2.05793	-6.45791	0.001	0.031	0.001	0.001	0.338	0.012	0.001	0.001	0.042	0.015	0.008	0.001	0.011	0.01	0.015	0.013	0.501	0.172	0.014	0.001	0.197	0.011	0.025	0.014	0.078	0.009	0.004	0.004	0.011	0.135	0.084	0.321	0.081	0.032	0.015	0.139	0.233	0.166	0.015	0.001	0.005	0.001	0.016
Oleur061Scf2586g09011.1	21105	up	2.021	0.096	1.01542	-3.3841	0.176	0.025	0.005	1.009	0.001	0.087	0.001	0.006	0.036	0.998	0.774	0.829	0.112	0.001	0.154	0.035	6.011	4.342	0.158	2.115	1.287	0.944	0.859	0.091	0.006	0.005	1.499	0.845	0.102	0.035	3.722	0.376	0.001	1.453	0.001	0.006	0.551	1.162	0.124	0.001	0.173	0.177	0.001
Oleur061Scf4277g00017.1	21074	up	0.305	0.014	-1.71297	-6.11042	0.837	0.04	0.001	0.001	0.001	0.001	0.001	0.001	0.296	0.065	0.001	0.001	0.001	0.001	0.022	0.001	0.272	1.3	0.001	0.001	0.022	0.001	0.08	0.023	2.2	0.015	0.006	0.03	0.575	1.981	0.024	0.361	1.074	0.51	0.042	0.001	0.03	0.812	0.001	0.001	0.001	0.001	0.001
Oleur061Scf0013g07010.1	21025	up	3.853	0.183	1.94602	-2.44807	4.741	6.835	1.447	1.563	0.027	0.586	8.561	12.515	6.423	7.3	0.001	0.005	7.529	8.088	0.001	0.001	8.51	7.696	15.914	0.989	0.001	0.001	1.333	0.859	0.001	0.005	11.341	7.078	0.005	0.001	11.379	5.585	3.141	9.456	0.001	0.001	2.284	1.474	0.001	0.001	0.006	0.001	1.884
Oleur061Scf8689g01013.1	21016	up	0.353	0.017	-1.50351	-5.89696	0.29	0.415	0.016	0.309	3.223	3.244	0.001	0.001	0.001	0.001	0.001	0.001	1.407	2.609	0.001	0.001	0.32	0.038	0.081	0.001	0.001	0.001	0.001	0.001	0.001	0.001	0.019	0.118	0.428	0.075	0.057	0.001	0.001	0.239	2.536	0.275	2.344	0.543	0.001	0.001	0.442	2.991	2.93
Oleur061Scf3384g00013.1	20905	up	27.275	1.305	4.76948	0.38366	23.087	26.987	0.028	0.022	0.001	2.785	0.031	0.006	29.563	30.069	37.424	19.43	23.419	17.191	39.618	33.009	31.062	24.875	0.006	26.689	36.342	27.253	0.081	0.074	0.439	6.555	0.005	0.104	0.184	0.022	24.059	36.508	25.127	27.822	0.105	0.085	33.873	21.144	16.884	22.498	88.429	94.053	0.651
Oleur061Scf2606g00021.1	20905	up	2.989	0.143	1.57979	-2.806	0.284	2.941	2.804	2.407	0.001	0.117	0.011	0.001	0.019	0.02	0.001	0.001	0.001	0.007	0.001	0.001	5.003	2.914	3.451	4.637	0.033	0.032	0.001	0.004	3.485	4.22	6.447	4.025	3.338	1.734	4.5	3.903	1.687	8.138	2.251	0.932	2.844	1.926	0.001	0.014	0.001	0.001	2.855
Oleur061Scf7673g05021.1	20897	up	1.316	0.063	0.39591	-3.98937	0.285	1.626	0.143	0.006	3.122	0.275	0.001	0.001	0.001	0.001	8.055	3.669	6.502	0.032	1.896	0.099	3.478	0.198	0.025	0.044	1.368	0.258	0.248	1.26	4.745	7.142	0.001	0.001	0.001	0.001	0.001	1.157	0.928	3.241	0.001	0.001	1.719	2.538	0.009	0.007	1.176	1.83	0.007
Oleur061Scf2207g00012.1	20869	up	1.207	0.058	0.27189	-4.11142	0.001	0.001	0.001	0.001	0.001	0.044	3.641	3.45	0.199	0.185	2.964	3.162	0.86	0.001	0.001	0.001	4.816	3.547	0.006	2.784	0.036	0.035	0.001	0.001	0.006	1.35	5.024	5.73	0.001	0.001	4.567	5.753	3.432	3.58	0.001	0.001	0.592	0.21	0.031	0.918	0.001	0.001	0.006
Oleur061Scf2107g04003.1	20853	up	0.259	0.012	-1.9496	-6.33179	0.027	0.142	0.006	0.005	0.001	0.001	0.001	0.001	0.626	0.079	0.006	0.023	0.021	0.001	0.107	0.086	0.651	0.09	0.139	1.277	0.109	0.022	0.081	0.019	0.001	0.001	0.001	0.001	0.001	0.001	0.008	0.026	0.083	0.005	0.974	0.631	0.121	0.634	0.615	0.001	0.826	0.03	0.005
Oleur061Scf2710g03015.1	20800	up	1.638	0.079	0.71173	-3.66681	1.116	1.597	1.492	2.857	0.438	0.022	0.026	0.004	3.241	1.385	0.005	0.001	1.784	0.001	0.001	0.001	10.981	1.446	1.997	2.662	0.026	0.467	0.004	0.016	0.001	0.004	8.295	2.489	1.231	1.187	0.517	0.633	0.082	1.124	0.001	0.001	0.704	0.643	0.122	0.001	0.121	0.005	0.55
Oleur061Scf0630g08025.1	20723	up	3.023	0.146	1.59619	-2.77699	0.041	0.164	0.097	0.024	0.19	1.753	0.001	0.493	5.25	3.637	0.007	0.007	0.132	0.022	0.683	0.181	2.412	2.401	0.194	3.512	0.614	0.007	2.123	1.215	3.057	4.215	0.133	1.267	0.016	0.006	2.333	0.022	0.032	0.204	1.583	0.237	4.418	3.265	0.149	0.155	0.176	0.572	1.257
Oleur061Scf3112g04016.1	20688	up	0.225	0.011	-2.15431	-6.5251	0.001	0.001	0.046	0.011	0.004	0.011	0.001	0.16	0.005	0.001	0.005	0.016	0.042	0.001	0.22	0.013	0.056	0.236	0.012	0.028	0.001	0.001	0.013	0.01	0.004	0.009	0.012	0.001	0.004	0.015	0.202	0.68	0.001	0.041	0.182	0.011	0.396	0.489	0.563	0.014	0.004	0.001	0.012
Oleur061Scf9140g01004.1	20669	up	3.192	0.154	1.67466	-2.69478	0.008	0.009	0.026	0.006	14.332	6.927	0.04	5.843	0.001	0.009	14.395	5.017	0.596	1.683	0.874	3.643	8.052	5.517	0.001	0.054	0.01	0.001	3.44	1.206	0.001	0.055	13.388	3.933	0.001	0.007	6.008	0.008	0.655	10.54	0.052	0.052	5.224	0.448	0.007	0.001	11.495	8.799	0.001
Oleur061Scf0042g08012.1	20665	up	0.132	0.006	-2.92251	-7.29165	0.021	0.591	0.001	0.009	0.125	0.008	0.001	0.001	3.203	0.009	0.001	0.001	0.06	0.001	0.001	0.085	0.624	0.489	0.001	0.001	0.003	0.011	0.014	0.003	0.001	0.001	2.736	0.008	0.001	0.001	0.001	0.001	0.001	0.001	0.003	0.001	0.075	0.013	0.004	0.001	0.001	0.003	0.001
Oleur061Scf2991g00011.1	20540	up	5.178	0.252	2.37231	-1.98811	4.13	4.805	0.001	0.001	6.048	6.99	6.182	6.003	0.001	0.001	0.102	0.028	6.498	8.082	5.525	3.18	5.737	4.806	0.001	0.001	0.172	0.252	0.001	0.001	0.19	1.642	9.598	8.448	4.678	2.765	0.028	6.852	7.866	4.643	4.097	4.242	4.042	6.45	0.006	0.025	0.035	0.001	0.005
Oleur061Scf1137g00004.1	20531	up	0.348	0.017	-1.52166	-5.88144	0.001	0.001	0.001	0.001	0.018	0.669	0.001	0.001	0.012	0.021	0.01	0.004	0.246	0.839	0.82	0.374	0.111	0.155	0.001	0.36	0.433	0.469	0.004	0.011	0.085	0.003	0.001	0.001	0.001	0.014	0.254	0.013	0.279	0.07	0.012	0.003	0.871	0.976	0.014	0.197	0.098	0.509	0.013
Oleur061Scf4999g00015.1	20501	up	2.555	0.125	1.35311	-3.00456	7.499	3.643	0.295	2.014	0.194	0.037	0.032	0.723	3.001	3.073	1.143	1.152	0.001	0.001	0.004	0.071	3.85	2.721	1.615	6.083	0.696	0.446	0.028	0.004	0.098	2.937	5.446	1.419	0.138	0.141	1.451	1.722	0.001	3.358	0.182	0.004	1.923	2.114	0.001	0.018	0.275	0.234	0.006
Oleur061Scf4014g00010.1	20485	up	5.044	0.246	2.33449	-2.02207	2.601	4.483	6.105	3.805	2.452	3.13	0.036	0.202	7.096	2.486	4.239	2.663	1.033	4.05	3.166	0.035	4.666	4.576	0.001	3.547	1.798	0.051	0.001	0.001	3.975	1.7	0.96	2.563	3.832	1.889	0.001	0.033	0.665	0.006	0.007	0.006	4.44	6.827	1.071	6.249	1.366	0.242	2.579
Oleur061Scf0889g01001.1	20480	up	0.201	0.01	-2.31678	-6.67293	0.017	0.1	0.004	0.104	0.015	0.008	0.001	0.001	0.221	0.146	0.135	0.097	0.084	0.01	0.01	0.003	0.04	0.363	0.01	0.047	0.001	0.001	0.008	0.003	0.001	0.001	0.008	0.001	0.024	0.04	0.015	0.001	0.011	0.122	0.011	0.001	0.297	0.377	0.154	0.012	0.011	0.017	0.01
Oleur061Scf9104g00009.1	20408	up	14.361	0.704	3.84409	-0.50701	24.902	18.291	11.654	15.533	0.147	0.001	7.597	0.001	0.109	1.67	2.256	0.136	1.382	0.015	1.164	1.098	21.932	1.769	1.834	0.178	0.013	0.013	21.133	1.669	0.001	0.013	0.013	9.78	21.5	12.399	44.016	0.126	22.948	1.285	0.128	0.001	26.929	40.713	10.88	26.566	1.804	0.206	0.171
Oleur061Scf1806g03059.1	20385	up	64.409	3.16	6.0092	1.65976	0.068	0.047	0.227	0.258	30.394	43.44	28.547	24.757	0.271	0.923	6.418	7.73	12.071	41.36	7.213	10.283	63.016	84.436	86.861	5.694	28.367	31.503	33.998	26.1	27.665	35.126	47.501	28.204	0.361	0.062	0.077	30.489	3.565	42.946	0.413	0.075	59.066	54.763	84.439	81.467	8.809	6.633	5.637
Oleur061Scf1621g00020.1	20289	up	4.96	0.244	2.31037	-2.03226	2.227	0.007	9.731	9.665	2.467	0.007	3.455	1.442	3.698	0.213	0.001	0.001	1.972	2.692	0.513	1.847	5.844	3.972	2.874	0.389	3.46	4.076	0.007	0.001	0.231	1.633	0.193	1.769	0.001	0.001	0.067	0.38	0.065	2.659	1.746	0.049	4.77	5.466	2.778	4.746	1.832	0.061	7.353
Oleur061Scf1915g00008.1	20162	up	1.585	0.079	0.66492	-3.66866	3.168	2.506	5.451	3.866	0.005	0.096	3.413	4.194	0.001	0.001	7.825	4.168	2.435	0.101	0.004	0.001	0.488	3.089	0.005	0.001	0.001	0.001	0.007	0.001	0.001	0.001	0.001	0.001	0.024	0.233	1.615	0.001	9.137	0.827	0.004	0.008	2.092	2.002	0.042	0.521	0.016	0.006	0.8
Oleur061Scf1818g01041.1	20153	up	0.153	0.008	-2.71214	-7.04508	0.053	0.053	0.034	0.001	0.001	0.365	0.001	0.004	0.001	0.001	0.012	0.001	0.002	0.007	0.001	0.005	0.041	0.219	0.001	0.001	0.097	0.004	0.09	0.438	0.001	0.001	0.317	0.553	0.016	0.01	0.001	0.004	0.015	0.001	0.003	0.213	0.186	0.33	0.006	0.001	0.014	0.003	0.004
Oleur061Scf1022g02016.1	20086	up	0.301	0.015	-1.7333	-6.06142	0.024	0.31	0.011	0.001	0.212	0.054	0.001	0.001	1.464	0.013	0.001	0.001	0.012	0.001	0.004	0.008	0.958	0.268	0.03	0.001	0.004	0.086	0.115	0.009	0.004	0.029	1.567	0.001	0.058	0.001	0.257	0.004	0.029	0.098	0.082	0.001	0.211	0.151	0.004	0.029	0.011	0.003	0.001
Oleur061Scf5722g00005.1	20028	up	0.231	0.012	-2.1142	-6.43816	0.501	0.426	0.001	0.013	0.041	0.001	0.001	0.001	5.818	0.381	0.001	0.004	0.414	0.001	0.001	0.223	0.067	0.801	0.001	0.001	0.001	0.015	0.155	0.001	0.001	0.001	4.652	0.004	0.001	0.001	0.001	0.001	0.001	0.012	0.012	0.001	0.202	0.261	0.014	0.001	0.001	0.013	0.001
Oleur061Scf6046g00014.1	19905	up	2.944	0.148	1.55794	-2.75715	0.022	0.001	0.023	0.001	0.001	0.458	3.24	2.182	0.001	0.001	0.001	0.001	2.154	5.582	2.402	2.079	3.473	3.023	2.035	0.813	3.599	3.746	2.773	2.582	3.203	3.524	0.005	0.001	1.614	1.391	6.411	2.769	0.001	0.001	4.98	2.814	4.259	1.681	1.548	3.341	2.97	2.426	0.02
Oleur061Scf1727g01006.1	19872	up	2.339	0.118	1.22602	-3.08669	0.001	0.001	3.482	4.174	0.531	7.141	0.496	0.071	0.006	0.047	0.464	0.356	5.048	0.464	0.001	0.008	5.75	4.45	0.001	0.001	0.068	0.069	0.007	0.009	0.001	0.047	0.671	2.456	0.001	0.001	0.533	0.353	2	0.008	1.893	0.007	0.445	2.631	0.65	0.705	0.001	0.008	0.058
Oleur061Scf8979g00016.1	19858	up	0.416	0.021	-1.26505	-5.57674	0.026	0.03	0.005	0.027	0.001	0.088	0.007	0.144	0.051	0.006	0.001	0.001	0.005	0.02	0.356	0.104	0.594	0.248	0.001	0.032	0.124	0.405	0.482	0.682	0.004	0.855	0.304	0.359	0.001	0.004	1.099	0.021	0.416	0.112	0.001	0.017	0.149	1.369	0.023	0.001	0.02	0.019	0.004
Oleur061Scf0728g00018.1	19835	up	0.879	0.044	-0.1863	-4.4963	0.025	0.544	0.005	0.066	0.024	0.6	0.024	2.878	0.1	0.016	0.005	0.095	0.543	0.006	0.001	0.505	3.22	0.776	0.572	1.174	0.025	0.006	0.841	0.676	0.006	0.808	0.964	0.443	0.001	0.001	0.038	0.021	0.001	0.574	0.356	0.549	0.108	2.202	0.005	0.018	0.007	0.478	0.025
Oleur061Scf5533g00014.1	19786	up	8.45	0.427	3.07897	-1.22745	0.001	0.001	9.349	10.231	0.001	0.532	4.9	4.551	0.004	0.001	12.532	15.071	7.137	15.217	0.001	0.001	11.538	10.149	4.618	0.025	8.27	7.463	0.001	0.001	9.203	9.969	0.001	0.001	0.001	0.001	12.669	0.469	7.035	9.54	5.198	4.811	6.74	6.46	4.632	9.321	3.854	5.078	0.001
Oleur061Scf0719g08001.1	19767	up	0.367	0.019	-1.44434	-5.74939	0.001	0.022	0.005	0.001	0.008	0.034	0.001	0.001	1	0.039	1.617	0.029	0.094	0.001	1.637	0.029	0.588	0.717	0.001	0.001	0.336	3.124	1.132	0.114	0.005	0.194	0.228	0.056	0.041	2.484	0.009	0.001	0.309	0.884	0.41	0.588	0.849	0.051	0.001	0.001	0.046	0.192	0.001
Oleur061Scf9159g09029.1	19702	up	3.675	0.187	1.87786	-2.42248	0.001	0.001	0.001	0.001	4.721	3.37	3.686	0.019	0.551	0.986	0.001	0.001	1.803	3.724	1.372	2.09	4.849	1.703	1.994	0.001	6.315	4.189	0.001	0.001	0.001	0.896	6.082	2.098	0.001	0.001	2.184	3.046	2.516	4.441	2.019	0.021	6.868	3.218	2.518	2.193	1.383	4.65	0.001
Oleur061Scf0079g00014.1	19692	up	1.457	0.074	0.54269	-3.75687	0.767	0.02	0.022	0.004	0.066	0.11	0.024	0.005	1.41	0.897	0.001	0.111	0.081	0.399	0.004	0.001	1.232	1.73	0.349	0.262	0.031	0.299	0.475	0.11	1.651	0.397	0.448	0.541	0.495	0.163	0.034	0.948	0.98	1.076	0.019	0.005	1.782	1.185	0.215	0.025	0.019	0.029	0.582
Oleur061Scf6031g00014.1	19649	up	0.22	0.011	-2.18573	-6.48215	0.001	0.077	0.001	0.001	0.001	0.017	0.006	0.082	0.019	0.255	0.001	0.005	0.016	0.005	0.104	0.019	0.529	0.61	0.005	0.001	0.02	0.006	0.006	0.005	0.215	0.778	0.001	0.001	0.005	0.02	0.137	0.005	0.07	1.102	0.006	0.019	0.231	0.031	0.001	0.001	0.001	0.005	0.001
Oleur061Scf8118g07025.1	19590	up	0.953	0.049	-0.06966	-4.36175	1.441	4.053	0.001	0.025	2.055	1.377	2.145	3.332	0.001	0.001	0.001	0.001	2.44	0.001	2.349	3.764	3.467	0.736	0.001	0.001	0.001	0.001	0.001	0.001	0.001	0.027	6.581	3.253	0.247	0.006	0.001	1.413	3.461	3.038	2.738	2.017	0.259	1.249	0.001	0.001	0.001	0.001	0.001
Oleur061Scf5688g02005.1	19580	up	18.274	0.933	4.19171	-0.09963	0.001	0.001	20.321	17.887	5.375	6.53	0.001	0.001	0.001	0.001	8.237	5.971	12.789	10.751	4.957	6.926	11.092	27.513	8.889	0.001	6.644	9.798	12.519	13.691	10.827	16.406	13.194	10.535	0.001	0.001	12.145	14.882	12.437	7.872	6.994	12.502	14.566	25.086	9.746	9.613	0.279	0.282	7.746
Oleur061Scf4084g05017.1	19569	up	1.87	0.096	0.90335	-3.3872	0.001	0.001	0.001	0.001	0.001	0.17	0.001	0.004	0.004	0.001	3.85	4.629	2.491	5.841	4.374	4.61	0.758	1.159	0.001	0.021	3.327	4.532	0.001	0.013	3.347	3.052	0.001	0.004	0.001	0.001	3.221	0.072	1.899	0.523	2.38	4.267	3.938	3.538	0.001	0.001	1.175	0.646	4.293
Oleur061Scf0788g01023.1	19535	up	8.333	0.427	3.05878	-1.22928	14.965	18.734	10.253	6.544	1.374	6.337	5.214	1.578	0.001	0.001	0.001	0.001	2.62	1.858	1.655	0.005	13.011	10.243	0.001	4.984	1.975	1.999	0.001	0.001	0.001	0.7	6.368	8.956	2.242	4.258	0.001	5.352	1.215	1.8	0.001	0.001	5.269	6.866	4.45	7.404	1.775	2.486	6.215
Oleur061Scf0787g01014.1	19516	up	0.08	0.004	-3.63622	-7.92283	0.224	0.001	0.02	0.001	0.007	0.001	0.001	0.001	0.001	0.001	0.004	0.005	0.019	0.001	0.001	0.001	0.055	0.438	0.001	0.006	0.001	0.018	0.662	0.005	0.001	0.001	0.005	0.011	0.001	0.018	0.001	0.001	0.004	0.26	0.001	0.001	0.054	0.032	0.005	0.001	0.001	0.018	0.001
Oleur061Scf0590g06001.1	19486	up	2.07	0.106	1.0493	-3.23509	0.019	0.115	3.857	2.468	0.426	0.018	0.037	0.394	0.095	0.131	0.789	0.099	0.531	0.581	0.133	0.005	0.965	1.529	0.001	1.196	1.679	3.088	0.098	0.113	0.03	0.681	0.029	0.005	0.927	1.564	0.392	5.122	0.52	0.102	0.021	0.001	3.803	3.27	0.029	0.001	0.407	0.038	0.024
Oleur061Scf2302g00045.1	19404	up	3.092	0.159	1.62841	-2.64993	0.007	0.006	3.419	1.226	0.001	0.001	0.047	0.037	0.001	0.006	2.716	0.006	1.24	0.001	1.826	1.211	4.217	5.433	2.698	0.051	3.672	1.97	6.615	12.621	8.87	6.887	0.219	2.559	0.031	3.135	0.861	0.001	6.616	3.69	2.269	0.277	2.003	1.991	0.001	0.001	0.001	0.001	0.001
Oleur061Scf3409g02003.1	19351	up	15.217	0.786	3.9276	-0.34677	0.001	0.001	16.952	14.803	17.449	17.598	0.001	0.001	15.635	10.428	23.334	22.736	12.533	20.359	10.273	7.548	15.31	10.197	0.005	0.001	23.565	22.6	0.003	0.004	20.802	18.72	8.545	11.808	0.001	0.001	0.004	0.001	3.096	13.801	7.349	10.148	14.557	23.593	0.004	0.005	16.788	18.072	0.004
Oleur061Scf6904g00009.1	19117	up	0.903	0.047	-0.14673	-4.40352	0.759	0.828	0.253	0.382	0.016	0.069	0.022	1.017	0.952	1.307	5.537	1.007	0.654	0.001	0.001	0.004	0.846	1.378	0.004	0.001	0.001	0.013	0.001	0.001	0.001	0.178	0.939	0.453	0.022	0.995	0.124	1.845	2.245	0.377	0.001	0.001	0.955	0.598	0.22	0.469	0.698	1.391	0.001
Oleur061Scf7535g00033.1	19064	up	0.884	0.046	-0.17805	-4.43084	0.759	0.332	0.005	0.001	0.491	0.624	0.031	0.098	0.985	0.999	0.006	0.006	0.003	0.48	0.028	0.019	1.855	0.972	0.006	0.199	0.026	0.012	0.001	0.006	0.005	0.003	0.024	0.041	0.003	0.764	0.001	0.676	0.112	0.041	1.006	0.959	0.58	0.584	0.204	0.001	0.954	0.008	0.275
Oleur061Scf3120g00001.1	19034	up	0.567	0.03	-0.81974	-5.07031	0.16	1.359	0.25	2.281	0.615	0.032	0.001	0.001	0.633	0.107	2.285	1.473	0.001	0.001	0.021	0.001	1.352	0.053	0.001	0.001	1.58	1.69	0.001	0.259	0.001	0.001	0.001	0.019	0.02	0.001	0.001	1.206	0.001	1.843	1.683	1.474	1.563	0.927	0.001	0.001	1.662	1.944	0.09
Oleur061Scf2142g05038.1	18984	up	1.922	0.101	0.94285	-3.30389	1.819	3.972	1.203	2.033	0.979	0.358	0.001	0.477	1.086	1.805	2	0.321	0.056	0.629	1.81	0.005	0.638	2.802	0.018	0.338	0.034	0.906	0.036	0.741	0.001	0.001	1.21	0.331	0.001	1.528	0.001	2.749	1.651	0.018	0.025	0.274	2.766	2.76	0.165	1.317	0.001	0.018	0.492
Oleur061Scf2430g02020.1	18929	up	1.349	0.071	0.43238	-3.8102	2.106	2.184	1.234	0.188	1.57	1.123	0.029	0.073	0.125	0.019	1.117	0.001	0.068	0.968	1.333	0.023	2.963	0.695	0.031	0.007	2.104	1.29	0.062	0.005	0.673	0.682	0.931	0.973	0.001	0.105	0.001	2.737	2.528	0.145	0.02	0.001	1.26	1.278	0.001	0.005	0.598	0.021	0.404
Oleur061Scf0039g01017.1	18893	up	13.102	0.693	3.71167	-0.52819	8.007	12.955	0.752	0.738	0.04	1.172	8.636	10.444	9.82	9.105	1.379	0.156	0.701	0.578	9.129	10.111	9.667	12.521	0.113	8.995	0.001	0.001	0.015	0.492	10.071	5.916	18.818	30.85	0.077	0.131	0.027	0.703	6.422	1.267	0.576	1.169	12.84	18.958	1.349	0.256	0.16	0.37	0.026
Oleur061Scf7149g01017.1	18776	up	2.641	0.141	1.40085	-2.83001	6.204	2.97	1.561	8.6	0.163	0.126	0.001	0.001	6.472	2.135	0.03	0.045	0.191	0.032	1.193	0.992	8.454	2.278	0.001	5.18	0.847	0.007	4.471	0.173	0.001	2.644	2.929	1.863	0.006	0.007	5.413	0.228	0.001	6.63	0.773	0.006	1.255	2.012	0.041	0.006	0.166	0.046	0.001
Oleur061Scf9159g10029.1	18694	up	1.276	0.068	0.35189	-3.87262	0.006	0.001	0.009	0.011	0.032	0.017	0.607	1.199	0.078	0.004	0.001	0.066	1.003	0.012	1.495	1.119	2.064	1.18	0.009	0.004	1.501	1.348	0.071	0.001	0.001	0.012	1.921	2.198	0.001	0.001	0.686	0.976	1.47	0.25	1.124	1.003	1.047	1.04	1.7	1.339	0.961	1.128	0.001
Oleur061Scf1673g00015.1	18688	up	8.643	0.462	3.1115	-1.1126	0.001	0.001	0.001	0.001	13.413	11.539	4.292	6.003	0.005	0.005	2.599	3.524	6.494	2.39	8.044	6.851	5.889	6.451	0.001	0.001	11.851	13.321	8.657	9.045	1.728	2.421	0.021	0.021	0.001	0.001	4.725	4.489	10.371	1.864	5.515	4.192	8.251	17.802	1.162	3.819	2.494	2.218	0.001
Oleur061Scf0194g19017.1	18663	up	93.467	5.008	6.54638	2.32427	165.54	114.05	36.353	51.487	45.547	58.312	0.001	0.006	0.029	0.001	69.748	30.423	36.996	49.423	57.778	60.7	45.871	76.731	67.138	37.959	56.385	45.095	56.068	47.609	112.879	90.569	56.046	32.763	23.397	35.495	133.635	0.368	115.713	56.29	0.001	0.001	130.549	166.091	0.001	0.001	63.362	65.985	56.417
Oleur061Scf3816g00005.1	18617	up	2.537	0.136	1.34289	-2.87568	0.007	0.167	0.047	0.197	0.039	0.154	1.39	4.395	0.049	0.386	0.945	0.048	0.578	0.144	1.99	1.678	1.995	2.205	0.093	2.661	1.178	0.877	2.325	1.157	7.71	1.387	1.131	0.622	1.626	7.192	0.001	3.62	2.353	0.408	0.001	0.028	2.037	4.621	0.001	0.001	0.006	0.039	0.052
Oleur061Scf0631g00017.1	18607	up	15.301	0.822	3.9356	-0.28219	31.741	26.192	19.002	16.424	14.681	11.986	12.712	6.841	0.019	0.081	0.268	0.027	0.128	0.085	15.025	16.411	11.54	11.87	26.021	0.881	24.62	24.922	21.241	13.798	11.211	11.507	30.601	22.802	18.131	11.215	0.001	0.488	10.007	3.383	0.005	0.026	23.529	17.009	0.021	0.005	10.142	11.172	0.016
Oleur061Scf1057g23008.1	18601	up	0.386	0.021	-1.37316	-5.59053	0.001	0.001	0.489	1.845	1.977	0.217	0.536	1.962	0.218	2.554	0.001	0.001	1.984	0.046	0.28	0.204	0.423	0.391	0.001	0.001	0.25	0.283	0.397	0.322	0.001	0.006	0.001	0.001	0.001	0.001	0.058	0.001	0.001	0.001	0.001	0.001	2.458	0.055	0.001	0.001	0.489	0.052	0.535
Oleur061Scf0203g07028.1	18589	up	0.923	0.05	-0.11587	-4.33232	0.001	0.029	0.017	0.007	0.013	0.005	0.033	0.006	0.001	0.032	0.001	0.001	3.309	0.285	0.007	0.006	1.762	1.5	0.121	0.001	0.996	1.373	1.47	1.387	5.363	7.643	0.006	0.027	0.007	0.001	2.626	0.606	2.869	2.053	0.699	0.005	1.15	0.239	0.808	1.829	0.032	0.006	0.027
Oleur061Scf3002g02003.1	18467	up	0.238	0.013	-2.07381	-6.28075	0.006	0.034	0.022	0.083	0.006	0.015	0.066	0.001	0.001	0.013	0.013	0.001	0.013	0.016	0.072	0.013	0.137	0.447	0.001	0.028	0.094	0.011	0.009	0.028	0.011	0.042	0.009	0.043	0.001	0.082	0.056	0.003	0.011	0.003	0.015	0.011	0.297	0.175	0.022	0.73	0.052	0.038	0.001
Oleur061Scf2592g04004.1	18367	up	0.568	0.031	-0.81493	-5.01404	0.233	0.11	0.001	0.001	0.92	0.027	0.001	0.083	1.475	1.296	0.005	0.006	0.136	0.02	0.001	0.358	1.168	0.091	0.81	0.033	0.001	0.005	0.318	0.001	0.615	0.131	2.803	0.02	0.005	0.169	1.581	0.001	0.112	0.005	0.001	0.021	1.259	0.781	0.024	0.034	0.026	0.001	0.096
Oleur061Scf3883g04005.1	18156	up	0.338	0.019	-1.56596	-5.74837	0.747	0.148	0.097	0.087	0.15	0.05	0.001	0.001	0.005	0.679	0.004	0.001	0.001	0.001	0.001	0.001	0.143	0.195	0.001	0.461	0.005	0.001	0.005	0.001	0.606	0.018	0.24	0.428	0.858	1.211	0.032	1.195	0.001	0.962	0.007	0.004	1.22	0.383	0.434	0.286	0.004	0.001	0.004
Oleur061Scf6402g05026.1	18152	up	11.103	0.612	3.47284	-0.70927	18.61	12.001	13.406	20.61	0.001	1.197	0.008	0.005	9.765	13.864	1.565	1.176	0.252	0.006	0.001	0.001	40.806	17.343	0.041	59.29	0.005	0.006	6.139	8.613	0.161	5.626	11.961	16.319	10.219	4.045	2.034	9.615	1.765	7.182	0.028	0.11	3.319	6.469	0.001	0.2	0.032	0.031	1.862
Oleur061Scf3955g00002.1	18146	up	6.734	0.371	2.75138	-1.43024	0.821	1.116	1.281	1.295	0.001	0.627	1.005	1.402	0.001	0.001	1.517	1.137	0.845	0.446	1.624	0.964	7.91	6.212	0.37	0.12	8.341	8.623	0.776	1.093	1.83	2.255	16.874	12.668	0.019	0.019	5.952	14.174	6.213	9.467	0.019	0.001	7.8	5.363	0.001	0.001	0.146	1.014	0.569
Oleur061Scf9088g00004.1	18048	up	0.302	0.017	-1.72791	-5.90168	0.347	0.001	0.017	0.202	0.767	0.004	0.001	0.01	0.027	0.3	2.877	0.018	0.001	0.001	0.866	0.001	0.089	0.089	0.001	0.001	0.118	1.361	0.047	0.029	0.001	0.488	0.839	0.009	0.001	0.003	1.446	0.004	0.011	0.001	0.011	0.001	2.682	0.393	0.011	1.022	0.001	0.013	0.049
Oleur061Scf0830g18023.1	18041	up	1.296	0.072	0.37419	-3.79906	0.001	0.001	0.745	1.317	0.843	1.855	0.186	0.056	0.001	0.001	1.235	1.974	0.189	1.473	0.118	0.437	0.944	1.344	0.209	2.043	0.112	1.086	0.129	0.581	0.126	0.108	0.001	0.001	0.001	0.001	0.395	0.005	0.001	0.001	0.029	0.018	1.141	1.948	0.001	0.001	0.196	2.357	0.847
Oleur061Scf1776g00002.1	17930	up	37.625	2.098	5.23361	1.06923	10.442	15.19	10.764	18.109	9.608	25.727	0.001	0.001	18.685	32.35	62.295	59.636	59.764	0.001	0.001	0.001	91.742	70.722	52.957	85.69	0.001	0.001	0.001	0.008	107.391	94.633	52.468	132.403	0.001	0.001	26.056	0.378	14.68	88.568	68.05	16.743	24.65	12.53	70.218	30.181	50.065	21.254	72.424
Oleur061Scf7965g01014.1	17930	up	11.469	0.64	3.51968	-0.64466	0.032	0.008	6.249	7.535	0.159	2.12	11.929	11.005	0.635	0.021	19.411	21.187	6.209	0.021	0.025	0.006	9.854	9.261	13.519	3.08	0.089	0.001	21.952	11.041	0.801	2.579	15.399	13.267	0.028	0.034	28.605	8.755	0.924	20.57	0.036	0.007	12.44	15.241	0.001	0.001	0.031	0.039	0.006
Oleur061Scf5078g00020.1	17899	up	14.273	0.797	3.83523	-0.32658	0.299	1.028	0.121	0.54	1.172	2.065	3.08	1.644	15.846	13.565	0.001	0.001	6.226	1.172	0.875	0.253	16.297	14.618	0.742	7.679	1.416	0.225	7.044	12.214	11.414	9.588	9.168	11.465	5.058	2.121	6.071	2.338	0.001	0.005	14.331	20.156	16.375	10.639	0.006	0.001	0.064	0.273	0.001
Oleur061Scf7172g00013.1	17832	up	0.357	0.02	-1.48664	-5.64309	0.001	0.001	0.204	0.117	0.071	0.001	0.001	0.001	0.001	0.001	0.001	0.001	0.001	0.001	0.089	0.741	0.307	0.107	0.001	0.146	0.393	0.581	0.412	0.335	0.001	0.001	0.275	0.041	0.009	0.008	0.386	0.847	0.001	0.001	0.007	0.001	0.539	0.918	0.896	0.488	0.296	0.584	0.001
Oleur061Scf1848g00017.1	17825	up	0.908	0.051	-0.13977	-4.29561	0.001	0.005	0.022	0.006	0.001	0.006	0.001	0.622	0.02	0.03	0.596	0.115	0.305	0.001	0.005	0.019	1.468	0.489	1.365	0.001	0.185	0.762	0.001	0.024	0.572	0.655	1.111	0.239	0.805	1.448	0.049	0.08	0.548	0.005	0.021	0.005	1.236	0.765	0.005	0.001	0.025	0.001	0.001
Oleur061Scf1726g04024.1	17761	up	0.193	0.011	-2.37522	-6.52587	0.209	0.653	0.001	0.001	0.315	0.001	0.018	0.001	4.769	0.034	0.001	0.13	0.509	0.001	0.001	0.422	0.84	0.588	0.001	0.001	0.013	0.001	0.144	0.011	0.001	0.001	3.774	0.011	0.001	0.001	0.001	0.012	0.001	0.011	0.001	0.001	0.108	0.026	0.197	0.001	0.001	0.018	0.001
Oleur061Scf5143g00043.1	17716	up	22.745	1.284	4.50747	0.36045	0.001	0.001	0.001	0.001	17.196	16.949	14.406	10.726	13.249	29.625	39.483	21.378	6.109	30.242	14.635	18.034	28.389	14.439	19.051	0.168	22.23	21.87	4.481	10.022	30.483	27.818	0.001	0.001	0.001	0.001	0.001	0.129	0.017	11.766	32.194	26.915	23.656	27.599	14.883	11.817	22.845	24.898	14.102
Oleur061Scf2987g01005.1	17687	up	7.072	0.4	2.82222	-1.32247	0.033	0.147	6.469	8.337	2.739	4.028	1.6	1.365	5.153	2.526	0.007	0.169	0.034	0.001	0.001	0.001	12.193	9.385	11.399	3.582	4.79	3.231	1.135	1.431	0.001	0.032	2.644	3.857	9.206	11.722	6.015	2.805	1.567	8.836	1.039	0.198	4.83	4.528	2.854	0.831	0.001	0.001	0.001
Oleur061Scf7039g02031.1	17667	up	1.67	0.095	0.73954	-3.40347	1.475	0.965	3.601	2.115	0.093	3.054	0.024	0.001	3.099	0.576	0.166	0.404	1.263	0.967	0.559	0.486	1.429	1.457	1.526	0.216	0.004	0.069	0.015	1.93	0.001	0.01	1.186	1.64	0.153	0.001	0.004	0.102	0.045	0.013	0.004	0.001	1.932	1.931	0.015	0.084	0.087	0.105	0.14
Oleur061Scf3883g04006.1	17589	up	0.161	0.009	-2.63523	-6.77187	0.56	4.54	0.001	0.001	0.011	0.042	0.005	0.203	0.009	0.596	0.001	0.01	0.009	0.004	0.004	0.011	0.332	0.156	0.012	0.184	0.013	0.004	0.066	1.054	0.001	0.001	0.01	0.001	0.549	1.887	0.017	0.001	0.001	0.001	0.001	0.001	0.028	0.47	0.004	0.001	0.001	0.001	0.057
Oleur061Scf5932g00012.1	17469	up	5.383	0.308	2.42838	-1.69837	8.332	7.407	3.523	3.952	0.001	0.026	0.025	4.829	3.8	2.695	6.555	2.011	0.144	0.006	3.465	1.238	6.087	9.283	0.056	0.083	4.066	0.369	0.001	0.152	5.853	4.493	2.041	0.24	4.92	4.587	0.17	4.397	3.619	3.399	0.007	0.001	2.306	6.443	0.001	0.008	0.001	0.001	0.001
Oleur061Scf1446g03021.1	17449	up	19.302	1.106	4.27069	0.14558	21.888	18.482	13.198	29.878	25.046	23.08	23.025	21.404	0.001	0.001	7.163	6.716	12.198	10.78	44.956	53.366	10.211	17.38	0.001	0.001	0.021	0.001	15.203	13.051	14.72	16.426	0.001	0.001	11.781	18.725	16.32	41.858	7.018	0.001	0.001	0.001	33.989	23.013	22.299	25.832	38.256	49.097	5.692
Oleur061Scf2457g01006.1	17409	up	4.201	0.241	2.07069	-2.05114	3.877	4.173	0.001	0.001	6.197	6.427	0.039	0.023	4.709	3.633	0.02	0.02	0.005	0.107	4.696	6.329	4.169	5.501	8.468	7.86	4.558	3.264	0.034	0.097	3.592	4.258	0.005	0.006	6.755	4.264	0.001	0.178	6.568	3.598	0.022	0.022	3.472	3.911	4.824	4.616	0.026	0.024	0.025
Oleur061Scf2348g00022.1	17363	up	2.046	0.118	1.03265	-3.08531	0.37	2.748	11.265	9.206	1.997	2.474	4.055	3.734	0.001	0.001	0.001	0.001	2.119	1.685	0.001	0.001	3.325	6.301	0.001	0.001	3.119	3.331	0.001	0.001	1.122	2.812	0.001	0.001	3.527	5.386	2.877	6.956	2.546	1.223	0.001	0.006	1.534	0.545	3.172	2.299	0.204	2.324	0.001
Oleur061Scf6817g00033.1	17215	up	3.824	0.222	1.93505	-2.17057	0.001	0.005	0.001	0.001	0.896	1.228	0.001	0.001	0.018	0.019	13.268	6.844	2.587	9.602	13.951	19.004	2.424	8.772	1.654	2.996	3.925	3.377	19.362	15.545	4.152	2.603	0.001	0.001	0.001	0.001	0.001	0.024	6.222	2.576	0.001	0.005	2.875	3.498	0.163	2.717	6.173	5.539	2.831
Oleur061Scf1298g00010.1	17156	up	1.245	0.073	0.31606	-3.78459	4.025	8.523	0.006	0.029	0.707	0.529	0.043	0.064	0.021	0.343	0.376	0.001	1.153	1.805	2.195	0.497	1.302	1.386	0.459	0.031	0.542	0.03	0.018	0.099	0.021	0.018	0.001	0.001	4.162	3.178	0.006	1.599	0.021	0.019	0.188	0.717	1.05	1.268	0.001	0.001	0.001	0.001	5.895
Oleur061Scf7237g01005.1	17154	up	12.7	0.74	3.66677	-0.43375	9.885	7.07	0.001	0.001	16.399	16.872	7.097	5.008	0.024	0.001	5.624	4.091	7.88	9.274	5.161	17.15	13.068	6.93	16.361	13.322	10.768	9.514	0.001	0.026	16.24	17.751	0.001	0.001	37.504	17.107	0.001	13.939	4.172	8.74	10.853	10.961	16.036	17.913	0.001	0.001	5.518	4.967	7.473
Oleur061Scf2877g00023.1	17092	up	0.31	0.018	-1.69199	-5.78725	0.001	0.047	0.001	0.001	0.013	0.014	0.023	0.004	0.237	0.021	0.001	0.004	0.018	0.058	0.014	0.381	0.093	0.305	0.03	0.001	0.001	0.229	0.446	0.001	0.001	0.256	0.931	0.157	0.053	0.055	0.021	0.005	0.197	0.004	0.015	0.001	0.724	0.446	0.005	0.001	0.022	0.001	0.049
Oleur061Scf2071g11025.1	17058	up	0.327	0.019	-1.61439	-5.7068	0.001	0.001	2.681	0.054	0.105	0.005	0.007	0.001	0.001	0.001	0.159	0.022	0.981	0.001	0.006	0.001	0.047	0.938	0.001	0.001	0.17	0.024	0.001	0.001	0.253	0.096	0.001	0.001	0.028	0.001	0.054	0.126	0.387	0.389	0.001	0.001	1.534	0.167	0.001	0.006	0.001	0.006	1.541
Oleur061Scf1415g02006.1	17009	up	0.717	0.042	-0.48049	-4.56879	0.001	0.001	0.001	0.001	1.874	1.806	0.001	0.015	0.001	0.001	0.294	0.069	0.001	0.001	0.026	0.001	0.918	0.11	0.001	1.433	1.639	0.854	0.001	0.001	0.655	0.408	0.721	0.422	0.001	0.07	2.058	0.774	1.662	0.761	0.889	0.805	1.467	1.789	0.524	1.27	0.912	0.899	0.001
Oleur061Scf7368g02007.1	16944	up	8.166	0.482	3.02955	-1.05321	0.36	2.876	12.869	7.781	0.008	0.748	0.048	0.028	0.291	0.279	5.857	8.368	2.11	0.001	3.616	5.001	15.602	10.632	0.001	0.001	0.403	2.448	3.305	3.528	2.235	1.01	7.441	16.999	7.108	4.424	0.008	4.821	0.174	3.064	0.006	0.285	4.349	6.162	3.996	4.636	0.054	2.725	0.001
Oleur061Scf8431g00041.1	16938	up	12.146	0.717	3.60245	-0.47976	14.494	35.456	0.007	0.006	31.019	38.819	17.628	12.994	6.114	14.582	33.461	8.518	14.236	56.283	51.179	33.149	16.001	9.207	0.001	0.008	42.115	41.524	0.001	0.001	49.083	40.837	20.336	12.012	0.001	0.006	35.07	17.362	29.235	6.621	0.001	0.001	14.752	10.015	6.12	10.027	8.577	11.841	0.001
Oleur061Scf0952g00022.1	16925	up	0.394	0.023	-1.34397	-5.42512	0.005	0.765	6.305	0.919	0.001	0.001	5.864	0.833	3.367	3.49	0.001	0.001	0.001	0.001	0.001	0.033	2.803	0.204	0.956	0.001	0.001	0.001	0.004	0.001	0.001	2.807	0.001	0.001	0.001	0.011	0.001	0.005	0.001	0.258	1.972	13.072	0.08	0.527	0.001	0.005	0.001	0.005	1.506
Oleur061Scf3010g00012.1	16852	up	5.882	0.349	2.5562	-1.51868	1.861	8.033	0.046	0.025	0.001	0.005	4.894	35.838	0.155	0.69	7.474	12.751	0.172	0.001	15.384	16.539	5.695	6.148	8.372	0.037	9.598	6.746	18.888	24.306	14.752	8.143	1.842	3.783	0.31	9.68	0.001	19.185	1.495	1.179	0.089	0.024	4.878	7.007	0.006	0.001	0.007	0.001	9.526
Oleur061Scf8003g01036.1	16771	up	26.412	1.575	4.7231	0.65519	0.001	0.006	21.026	20.066	18.586	22.741	4.048	1.886	54.801	80.03	27.17	11.923	15.205	18.665	0.001	0.001	29.456	23.36	0.001	18.899	21.093	21.824	4.348	3.308	0.001	6.267	24.249	16.955	29.027	20.035	22.004	22.821	6.232	0.109	21.823	20.995	25.928	27.275	10.114	18.931	28.265	37.028	0.001
Oleur061Scf0872g05003.1	16747	up	7.702	0.46	2.94515	-1.12073	17.681	13.749	0.001	0.001	0.075	13.692	0.238	0.099	14.862	14.248	0.001	0.007	15.494	6.347	1.006	7.618	6.315	1.724	0.008	0.013	5.629	10.641	11.317	9.797	0.09	0.008	0.468	0.036	0.317	0.119	0.001	8.692	11.093	21.576	0.001	0.001	13.145	24.585	0.226	10.74	0.092	0.009	0.042
Oleur061Scf1344g06003.1	16705	up	2.736	0.164	1.4519	-2.61039	0.976	0.91	0.444	0.706	1.15	0.452	0.021	0.163	4.098	0.222	0.8	0.24	0.471	0.001	0.001	0.014	17.999	3.835	2.418	5.259	0.023	0.069	0.349	0.001	0.975	6.782	9.29	1.84	0.004	0.004	0.741	0.124	0.558	1.076	0.001	0.014	1.812	0.448	0.434	0.005	0.601	0.248	0.495
Oleur061Scf5532g00024.1	16688	up	0.683	0.041	-0.54988	-4.61069	4.065	5.811	0.04	0.008	0.001	0.001	0.001	0.001	1.005	0.044	0.048	0.053	0.029	0.001	1.044	0.042	0.467	0.331	0.001	8.377	1.64	0.048	0.036	1.34	3.975	0.177	0.032	0.195	0.001	0.001	0.048	0.001	0.918	0.052	2.118	1.121	2.976	0.474	0.001	0.009	0.001	0.001	0.001
Oleur061Scf1620g00016.1	16684	up	2.468	0.148	1.30335	-2.75711	0.006	0.001	2.48	2.879	0.001	0.101	3.334	3.946	0.005	0.001	0.022	0.004	1.995	0.456	0.129	0.006	2.644	1.949	1.922	0.007	0.006	0.024	2.929	3.553	1.567	0.989	0.007	0.005	4.077	2.458	3.58	0.038	1.638	4.27	0.224	0.099	4.747	1.517	0.006	0.026	0.001	0.021	5.151
Oleur061Scf1605g02024.1	16550	up	0.18	0.011	-2.47058	-6.51934	0.001	0.001	0.001	0.001	0.005	0.525	0.001	0.001	0.001	0.02	1.251	0.042	0.006	0.001	0.001	0.001	0.207	0.176	0.001	0.001	0.006	0.006	0.005	0.001	0.025	0.212	0.4	0.001	0.029	0.005	1.215	0.001	0.855	0.001	0.001	0.001	0.177	0.165	0.001	0.001	0.001	0.001	0.001
Oleur061Scf0859g00018.1	16491	up	0.289	0.018	-1.78923	-5.83286	0.019	0.479	0.817	0.124	0.074	0.518	0.001	0.001	0.56	0.046	0.001	0.001	0.015	0.004	0.016	0.015	0.136	0.105	0.005	0.023	0.001	0.006	0.013	0.016	0.004	0.005	0.087	0.226	0.198	0.001	0.001	0.005	0.528	0.181	0.001	0.004	0.648	0.754	0.001	0.005	0.005	0.001	0.427
Oleur061Scf3644g00004.1	16455	up	0.194	0.012	-2.36936	-6.40985	0.001	0.001	1.123	0.001	0.001	0.001	0.012	0.001	0.013	0.131	0.001	0.013	0.013	0.001	0.001	0.014	0.085	1.337	0.116	0.086	0.001	0.001	0.055	0.001	0.145	0.001	0.015	0.011	0.093	0.092	0.175	0.014	0.001	0.001	0.001	0.162	0.121	0.102	0.011	0.015	0.179	0.001	0.138
Oleur061Scf8745g02003.1	16389	up	13.71	0.836	3.77714	-0.25757	5.449	3.308	6.842	9.569	9.86	13.478	0.001	0.001	2.089	0.276	8.775	4.472	1.229	0.001	11.094	11.482	16.167	16.135	18.76	0.627	0.001	0.001	2.574	2.42	0.001	2.269	0.001	0.001	2.519	0.273	8.03	0.001	0.041	7.793	2.587	0.453	11.831	11.447	0.007	2.334	13.31	15.228	1.982
Oleur061Scf2419g00006.1	16347	up	0.933	0.057	-0.10008	-4.13108	0.034	0.447	0.026	0.169	0.025	0.212	0.206	1.266	1.267	2.513	0.237	0.001	0.006	0.007	0.006	0.001	0.5	0.877	0.001	0.277	0.025	0.128	0.001	0.001	0.126	0.562	0.999	0.005	0.007	0.001	0.046	1.191	1.106	0.023	0.005	0.028	0.519	3.33	0.001	2.398	0.034	0.115	0.006
Oleur061Scf0895g01016.1	16338	up	3.589	0.22	1.84366	-2.18655	7.975	8.802	1.351	0.903	0.123	0.916	0.001	0.028	4.863	10.643	0.049	0.016	0.953	0.001	0.723	0.361	4.8	1.515	0.033	2.307	0.138	0.48	1.388	1.642	0.001	2.311	1.104	2.131	25.608	2.67	0.045	1.334	0.01	0.753	1.358	0.079	3.938	5.796	0.412	1.987	0.005	0.092	3.026
Oleur061Scf0522g01015.1	16332	up	0.948	0.058	-0.07723	-4.10694	0.028	1.11	1.026	1.428	0.071	0.084	0.001	0.001	1.473	0.593	0.193	0.059	0.299	0.061	0.028	0.474	2.359	0.714	0.107	0.251	0.019	0.015	0.018	0.022	0.001	0.004	0.02	0.289	3.331	1.285	0.005	0.371	0.041	0.018	0.303	0.205	0.512	0.936	0.185	0.591	0.026	0.001	0.211
Oleur061Scf4519g03012.1	16309	up	0.316	0.019	-1.6606	-5.68821	0.004	0.006	1.04	0.339	0.025	0.645	0.317	1.232	0.613	0.004	0.205	0.094	0.001	0.293	0.017	0.081	0.131	0.723	0.001	0.005	0.001	0.001	0.054	0.025	0.01	0.001	1.318	0.347	0.001	0.001	0.044	0.605	0.001	0.02	0.001	0.001	0.34	0.311	0.034	0.127	0.149	0.006	0.001
Oleur061Scf0025g06015.1	16272	up	7.791	0.479	2.96177	-1.06258	5.751	9.45	1.678	3.052	0.001	0.136	14.087	2.783	4.877	11.619	0.001	0.001	7.27	4.479	3.772	13.809	4.252	10.084	2.365	0.06	0.001	0.006	17.437	8.594	18.228	8.62	0.033	0.039	1.368	3.274	0.001	8.772	3.298	10.289	0.001	0.001	14.773	5.817	0.001	0.001	27.174	9.408	4.785
Oleur061Scf0357g12014.1	16201	up	0.119	0.007	-3.07274	-7.09078	0.001	0.001	0.001	0.001	0.001	0.001	0.001	0.001	0.001	0.001	5.268	0.107	0.259	0.413	0.001	0.001	0.064	0.471	0.001	0.001	0.001	0.001	0.001	0.001	0.001	0.001	0.001	0.001	0.001	0.001	0.001	0.097	2.824	1.784	0.559	0.098	0.071	0.094	0.001	0.001	0.001	0.001	0.078
Oleur061Scf2310g00023.1	16147	up	2.723	0.169	1.44502	-2.56819	0.001	0.001	0.001	0.001	3.502	2.945	0.001	0.001	0.001	0.001	12.54	5.989	4.334	5.4	11.053	9.183	3.125	3.001	1.937	0.044	7.63	8.52	17.453	6.284	8.288	9.747	1.406	1.111	0.001	0.026	0.007	1.101	9.937	15.917	0.001	0.001	2.429	2.412	0.033	0.008	0.033	0.025	0.035
Oleur061Scf0058g06014.1	16132	up	0.469	0.029	-1.0915	-5.10336	0.096	0.02	0.926	0.611	0.433	0.478	0.001	0.004	1.39	0.03	0.158	0.394	0.013	0.651	0.001	0.001	1.741	1.249	0.001	0.818	0.458	0.128	0.001	0.001	0.289	0.149	0.001	0.001	0.005	0.11	0.001	0.304	0.001	0.066	0.092	0.405	0.053	0.422	0.018	0.087	0.586	0.552	0.001
Oleur061Scf1450g00006.1	16095	up	1.29	0.08	0.36759	-3.641	1.011	0.988	0.001	0.291	0.311	0.716	0.161	0.004	1.471	0.528	0.001	0.49	0.252	0.597	0.005	0.016	6.356	1.882	0.13	3.608	0.023	0.022	0.019	0.02	0.005	0.043	6.127	1.903	0.001	0.273	0.021	0.483	0.001	0.021	0.448	0.015	0.486	0.476	0.231	0.024	0.019	0.001	1.067
Oleur061Scf1954g01036.1	16077	up	1.81	0.113	0.85616	-3.15082	1.092	1.997	1.866	1.513	0.005	0.023	0.132	0.076	0.001	0.001	2.048	0.984	1.333	1.084	0.001	0.001	1.538	1.348	1.446	0.936	0.001	0.001	1.837	0.828	0.023	0.078	0.001	0.001	1.575	1.765	1.331	0.001	1.982	0.018	0.001	0.001	1.687	3.07	1.147	1.029	0.563	0.738	0.005
Oleur061Scf0311g01003.1	16040	up	25.056	1.562	4.64708	0.6434	30.041	2.041	46.751	51.535	0.001	0.008	0.16	14.491	43.314	36.509	26.816	1.128	20.404	1.7	0.001	0.001	21.99	27.123	1.478	12.627	0.001	0.001	20.29	0.798	22.062	16.531	0.001	0.001	0.148	19.905	0.124	42.445	51.97	0.116	0.001	0.001	23.253	28.418	0.092	1.581	2.336	39.604	34.06
Oleur061Scf9161g01010.1	16039	up	5.245	0.327	2.39088	-1.61268	2.104	2.642	0.028	0.003	0.053	0.185	0.049	0.014	0.001	0.003	22.72	11.387	2.307	1.708	0.004	0.02	3.097	2.582	2.606	2.236	0.012	0.011	2.947	4.122	20.97	14.855	0.003	0.003	2.182	1.772	1.86	5.218	4.215	3.599	0.001	0.001	9.689	9.767	1.484	1.731	0.004	0.004	13.566
Oleur061Scf1102g08034.1	16031	up	1.128	0.07	0.17436	-3.82843	2.33	1.651	0.001	0.029	0.007	0.005	0.001	0.006	0.122	1.091	0.001	0.001	0.109	0.023	0.154	1.401	1.552	0.254	0.12	0.043	3.066	1.66	0.331	0.005	0.001	0.005	1.741	1.249	0.006	0.006	0.007	1.711	0.74	0.001	1.286	3.525	2.163	1.901	0.001	0.006	0.001	0.001	0.006
Oleur061Scf0294g00001.1	16015	up	260.294	16.252	8.024	4.02256	137.417	16.878	9.543	8.441	80.967	20.49	11.92	48.283	8.204	12.952	0.006	0.001	162.527	85.46	26.908	1.24	232.559	159.647	2.021	19.98	65.947	76.944	0.001	0.001	1.773	6.088	91.223	14.258	44.839	81.998	46.983	351.973	137.446	66.826	3.408	0.123	320.688	385.546	92.401	288.862	58.677	29.866	40.033
Oleur061Scf0718g05080.1	16000	up	3.066	0.192	1.61624	-2.38381	9.797	0.001	5.047	0.863	0.037	0.124	0.045	0.035	6.635	0.652	0.006	0.033	0.001	0.001	1.451	1.122	1.135	1.407	3.431	0.001	0.054	0.006	0.199	0.183	0.15	0.119	0.033	0.157	1.258	5.255	0.324	1.088	2.035	0.256	0.001	1.102	2.095	26.39	0.001	0.001	3.528	0.389	0.056
Oleur061Scf2751g00002.1	15994	up	0.207	0.013	-2.27017	-6.26968	0.001	0.003	0.003	0.013	0.178	0.011	0.004	0.034	0.013	0.069	0.092	0.377	0.155	0.003	0.001	0.008	0.808	0.498	0.036	0.3	0.001	0.009	0.034	0.001	0.016	1.326	0.001	0.001	0.357	0.058	1.955	0.037	0.001	1.076	0.001	0.001	0.031	0.147	0.004	0.01	0.018	0.001	0.014
Oleur061Scf9170g05004.1	15961	up	7.126	0.446	2.83304	-1.16345	0.51	0.319	0.538	0.287	6.307	2.183	5.669	8.452	4.63	1.995	6.048	4.017	1.507	2.451	4.616	0.217	15.054	4.423	3.173	0.061	6.368	3.416	0.268	0.007	0.611	2.482	6.099	0.63	1.164	0.007	0.053	3.329	0.245	0.238	0.047	0.039	5.813	6.661	0.305	0.009	6.673	0.049	7.294
Oleur061Scf2579g01028.1	15947	up	3.613	0.227	1.85322	-2.14207	0.036	0.107	0.559	0.007	2.522	2.667	3.168	4.185	0.001	0.001	0.001	0.001	0.13	0.006	6.104	6.863	4.149	3.637	0.005	0.054	2.271	2.057	2.415	3.165	0.001	0.001	1.937	2.073	0.001	0.006	2.036	2.025	2.508	2.597	4.482	6.473	2.474	4.564	2.823	4.241	4.766	4.325	4.485
Oleur061Scf0025g05022.1	15942	up	1.137	0.071	0.18479	-3.81	2.425	1.841	0.132	0.033	0.029	0.126	0.046	1.467	1.493	0.843	0.001	0.001	0.376	0.001	0.136	0.203	1.106	1.219	0.006	1.219	0.007	0.006	1.58	0.164	1.076	0.162	3.916	0.04	0.3	0.247	0.001	0.278	0.123	2.162	0.147	0.032	1.459	0.849	0.153	0.165	0.001	0.001	0.006
Oleur061Scf2594g03021.1	15936	up	12.538	0.787	3.64818	-0.34607	15.346	10.218	5.166	6.237	0.789	7	0.589	0.3	13.037	5.525	0.916	0.494	0.444	1.615	0.134	0.11	13.631	17.117	0.595	10.09	1.262	0.924	0.715	6.266	0.001	0.254	8.389	2.417	12.861	16.082	0.001	10.127	0.536	0.018	0.322	0.81	7.67	13.807	1.597	7.967	0.033	0.023	2.447
Oleur061Scf4198g00004.1	15919	up	1.303	0.082	0.38148	-3.61127	0.005	0.138	0.104	0.147	0.723	0.407	0.005	0.348	0.495	0.081	0.249	1.037	1.503	0.204	0.012	0.023	0.756	1.824	0.618	0.456	0.001	1.014	0.019	0.014	0.005	0.186	3.286	0.819	0.016	0.057	0.021	0.001	0.001	0.022	0.023	0.225	2.164	0.965	0.018	0.023	0.001	0.005	0.262
Oleur061Scf1138g02047.1	15902	up	0.925	0.058	-0.11268	-4.10385	0.385	1.381	1.347	0.548	2.838	1.093	0.818	0.584	1.463	2.281	0.001	0.001	0.073	1.232	0.001	0.001	0.705	0.842	2.691	0.001	1.439	0.985	2.691	1.124	1.53	1.924	0.001	0.001	0.807	0.251	0.001	0.748	1.434	1.053	0.001	0.001	1.099	1.122	0.001	0.001	0.001	0.001	0.001
Oleur061Scf0482g02001.1	15880	up	0.05	0.003	-4.33434	-8.32349	0.001	0.001	0.001	0.001	0.001	0.005	0.001	0.001	0.001	0.001	0.001	0.001	0.001	0.001	0.001	0.001	0.118	0.084	0.001	0.001	0.005	0.029	0.001	0.001	0.005	0.001	0.001	0.001	0.001	0.001	0.001	0.001	0.001	0.001	0.319	0.029	0.02	0.03	1.26	0.022	0.103	0.005	0.001
Oleur061Scf8023g00001.1	15880	up	0.05	0.003	-4.33434	-8.32349	0.001	0.001	0.001	0.001	0.001	0.005	0.001	0.001	0.001	0.001	0.001	0.001	0.001	0.001	0.001	0.001	0.118	0.084	0.001	0.001	0.005	0.029	0.001	0.001	0.005	0.001	0.001	0.001	0.001	0.001	0.001	0.001	0.001	0.001	0.319	0.029	0.02	0.03	1.26	0.022	0.103	0.005	0.001
Oleur061Scf1511g01018.1	15871	up	5.442	0.343	2.44421	-1.54411	14.846	9.739	6.417	5.419	0.001	0.13	7.945	6.839	0.005	0.001	0.001	0.001	3.836	0.001	1.821	2.626	9.88	10.323	0.001	0.001	3.048	2.045	9.567	5.796	1.593	2.225	2.137	1.836	0.005	0.005	3.748	4.542	8.811	3.323	0.001	0.001	1.795	4.793	2.913	6.834	0.001	0.001	3.881
Oleur061Scf4452g02003.1	15833	up	1.361	0.086	0.44492	-3.53996	0.001	0.001	0.121	0.174	0.838	0.113	2.406	1.058	0.001	0.004	1.018	1.534	3.652	3.406	0.001	0.001	0.591	1.389	1.203	0.028	1.787	0.164	0.001	0.005	0.006	0.005	0.001	0.001	2.491	1.78	0.035	0.034	1.778	3.046	0.001	0.001	1.959	2.135	0.001	0.004	1.571	2.142	0.914
Oleur061Scf9152g00007.1	15817	up	0.487	0.031	-1.03769	-5.02111	0.027	0.57	0.008	0.026	0.027	0.074	0.042	0.001	0.881	0.001	0.001	0.005	0.771	0.001	0.006	0.001	0.921	0.867	0.706	0.063	0.006	0.007	0.001	0.006	0.09	0.119	1.678	0.62	0.006	0.001	0.136	0.001	0.019	0.032	0.005	0.001	0.105	0.674	0.006	0.102	0.138	1.105	0.001
Oleur061Scf2560g01005.1	15769	up	234.484	14.869	7.87335	3.89426	146.222	32.401	34.625	57.564	156.343	28.134	6.247	3.744	128.216	141.267	57.139	13.737	38.277	0.734	6.747	3.811	118.204	108.693	121.974	128.799	7.009	48.191	20.45	10.183	108.414	15.108	259.657	46.679	0.107	3.081	42.898	3.869	3.785	14.339	25.897	5.294	778.801	302.132	18.053	72.796	1.883	2.5	47.823
Oleur061Scf8018g00017.1	15760	up	1.42	0.09	0.50601	-3.47225	0.376	0.526	0.127	1.198	2.416	4.343	0.179	1.655	0.004	0.078	0.011	0.027	0.819	0.623	0.177	2.853	1.729	1.98	2.579	0.509	0.955	0.027	1.162	1.676	0.368	0.965	2.018	0.838	0.202	0.016	0.001	2.427	0.016	0.144	0.392	0.006	0.654	1.816	0.005	0.037	1.177	0.176	1.648
Oleur061Scf9158g04003.1	15760	up	0.587	0.037	-0.76824	-4.74648	0.027	0.307	0.001	0.001	0.019	0.06	0.522	0.091	0.949	0.081	0.006	0.016	1.056	0.001	0.035	0.025	1.152	0.593	0.019	0.001	0.41	0.099	0.112	1.277	0.066	0.087	0.005	0.355	0.108	0.095	0.101	0.118	0.444	0.06	0.315	0.087	0.279	0.623	0.024	0.005	0.483	0.021	0.068
Oleur061Scf1407g05015.1	15730	up	1.049	0.067	0.06923	-3.90624	0.001	0.008	0.039	0.035	0.06	1.666	2.362	2.333	1.498	0.309	2.018	0.044	0.006	0.3	0.356	0.045	0.342	1.147	0.205	0.062	0.048	1.49	0.001	0.24	0.001	0.03	0.381	3.296	0.034	0.007	0.001	0.263	0.145	0.007	0.008	0.174	1.398	2.207	0.038	2.715	0.279	0.196	0.048
Oleur061Scf1021g01001.1	15713	up	5.179	0.33	2.37261	-1.60129	0.668	0.33	0.404	0.055	6.598	18.6	0.006	0.086	0.718	0.021	0.087	1.587	3.997	0.373	0.215	0.226	1.214	4.524	0.015	0.001	4.164	3.549	0.346	0.117	69.926	27.141	0.004	0.001	0.001	0.001	0.005	0.101	0.08	0.76	4.772	0.382	11.709	11.188	0.023	2.132	5.436	37.136	0.005
Oleur061Scf2193g01001.1	15639	up	0.19	0.012	-2.39492	-6.36201	0.004	0.001	0.001	0.001	0.022	0.043	0.254	0.1	0.043	0.01	0.054	0.063	0.015	0.014	0.065	0.011	0.416	0.569	0.001	0.014	0.001	0.005	0.001	0.001	0.001	0.001	0.158	0.004	0.001	0.001	0.001	0.001	0.075	0.233	0.042	0.004	0.034	0.162	0.001	0.052	0.178	0.215	0.06
Oleur061Scf1837g01004.1	15639	up	4.378	0.28	2.13012	-1.83698	0.777	0.55	5.098	4.731	4.163	4.942	0.58	0.794	1.058	1.678	0.074	0.129	0.004	0.001	0.015	0.009	4.472	2.982	0.048	0.684	0.026	0.107	0.34	0.612	1.566	0.995	0.534	0.921	0.001	0.005	0.004	1.192	0.412	0.749	0.45	0.44	4.06	6.782	11.126	7.82	0.001	0.001	4.046
Oleur061Scf7420g00008.1	15613	up	1.063	0.068	0.08813	-3.87664	0.013	0.218	0.022	0.465	0.174	0.199	0.141	1.365	3.22	0.875	0.075	0.264	0.264	0.001	0.017	0.018	4.431	0.979	0.447	1.85	0.004	0.055	0.044	0.011	1.555	2.091	3.349	0.579	0.017	0.37	0.346	0.004	0.263	0.722	0.106	0.01	0.682	0.431	0.013	0.001	0.427	0.207	0.414
Oleur061Scf7071g02012.1	15568	up	0.348	0.022	-1.52286	-5.48345	0.001	0.001	0.014	0.02	0.001	0.018	0.083	0.001	0.544	0.017	0.048	0.35	0.001	0.37	0.11	0.688	0.33	0.417	0.004	0.001	0.097	0.69	0.397	0.657	0.011	0.031	0.004	0.004	0.015	0.013	0.001	0.311	0.001	0.001	0.482	0.191	0.2	0.532	0.001	0.001	0.03	0.24	0.019
Oleur061Scf6638g03013.1	15557	up	0.127	0.008	-2.97702	-6.93658	0.033	0.006	0.007	0.006	0.001	0.028	0.001	0.001	0.08	0.038	0.001	0.006	0.026	0.024	0.033	0.006	0.148	0.124	0.006	0.001	0.006	0.001	0.001	0.006	0.028	0.005	0.001	0.001	0.592	0.038	0.001	0.001	0.113	0.179	0.037	0.038	0.518	0.027	0.006	0.007	0.006	0.006	0.001
Oleur061Scf3499g01015.1	15509	up	3.2	0.206	1.6782	-2.27683	2.56	3.696	3.14	4.161	0.001	0.005	5.094	6.338	0.001	0.001	2.345	1.111	0.254	0.001	2.997	1.521	5.018	4.212	1.566	0.001	2.286	2.752	1.872	2.702	0.001	0.119	1.461	1.317	0.001	0.006	0.209	2.41	3.089	1.64	1.776	1.836	2.325	2.134	0.006	0.001	4.943	4.374	0.001
Oleur061Scf3302g00003.1	15475	up	0.866	0.056	-0.20792	-4.15985	0.194	0.028	0.187	1.422	0.103	0.036	0.004	0.121	0.028	0.027	0.532	0.095	0.594	0.001	0.425	0.014	1.553	1.336	0.024	1.509	0.097	0.182	0.268	0.738	0.021	0.022	1.854	0.033	0.006	0.001	0.015	1.03	0.169	0.282	0.119	0.054	1.066	0.254	0.006	0.005	0.007	0.022	0.001
Oleur061Scf5355g01019.1	15457	up	3.505	0.227	1.80956	-2.14064	4.078	2.35	2.325	0.941	1.849	1.706	0.001	0.001	7.099	2.609	0.001	0.001	4.643	1.079	0.006	0.006	5.784	6.669	0.047	0.701	3.263	0.219	0.001	0.001	3.791	2.657	0.051	2.538	1.603	0.26	4.248	0.269	1.621	2.216	3.382	1.399	1.533	2.553	0.023	0.15	0.427	3.116	2.698
Oleur061Scf8684g00006.1	15450	up	0.125	0.008	-2.99463	-6.9442	0.009	0.321	0.001	0.008	0.001	0.007	0.001	0.001	0.008	0.07	0.009	0.007	0.007	0.001	0.001	0.001	0.428	0.053	2.41	0.008	0.001	0.001	0.037	0.001	0.008	0.001	1.301	1.439	0.246	0.009	0.055	0.007	0.008	0.007	0.008	0.001	0.212	0.052	0.443	0.008	0.001	0.008	0.008
Oleur061Scf2681g00003.1	15427	up	7.03	0.456	2.81348	-1.13398	0.001	0.001	4.053	4.666	0.001	0.005	2.499	1.987	5.056	3.473	5.94	9.152	7.851	19.79	3.382	1.334	3.979	4.815	0.001	0.006	6.661	6.222	3.578	4.266	0.001	0.065	0.005	0.001	3.466	2.923	0.478	3.634	4.345	2.373	5.709	4.071	9.956	12.801	3.298	4.223	4.427	5.477	6.922
Oleur061Scf3595g04007.1	15416	up	33.265	2.158	5.05592	1.10956	18.316	22.357	0.155	0.489	3.131	7.441	0.079	0.049	10.93	3.054	3.619	2.701	2.249	12.082	12.516	10.586	39.866	48.284	0.025	0.084	11.075	9.449	3.515	27.501	0.073	0.019	14.059	32.291	25.463	53.849	0.001	64.862	3.01	1.275	6.099	29.601	19.401	32.788	0.051	0.005	17.099	16.367	25.123
Oleur061Scf0701g02041.1	15393	up	13.01	0.845	3.70152	-0.24271	5.87	6.793	9.363	8.925	0.001	0.289	0.001	0.047	5.699	5.158	14.29	9.528	1.53	5.723	5.617	6.927	14.097	10.033	0.001	7.444	12.193	11.332	0.015	0.013	0.644	0.77	4.143	5.855	0.001	0.061	3.89	0.005	4.457	0.807	10.207	13.925	13.404	15.11	5.059	5.964	3.714	5.132	11.562
Oleur061Scf2696g00024.1	15356	up	0.284	0.018	-1.8159	-5.75666	0.006	0.029	0.039	0.001	0.627	0.001	0.001	0.021	0.18	0.096	0.005	0.022	0.006	0.005	0.001	0.006	0.587	0.553	0.026	0.037	0.109	0.006	0.466	0.022	0.007	0.001	0.022	0.022	0.001	0.001	0.06	0.001	0.619	0.134	0.001	0.024	0.477	0.042	0.027	0.006	0.001	0.025	0.031
Oleur061Scf1278g00025.1	15309	up	45.501	2.972	5.50784	1.57151	14.541	17.938	12.732	12.439	36.726	37.573	0.001	0.001	27.487	26.478	0.306	1.443	66.804	29.119	57.866	35.586	39.457	34.028	0.031	31.043	34.4	25.682	10.477	12.748	0.001	15.639	24.567	34.281	59.439	45.329	23.378	24.793	45.599	9.033	46.963	70.724	46.526	68.619	0.001	0.007	1.424	2.059	21.558
Oleur061Scf4877g00035.1	15284	up	83.352	5.453	6.38114	2.44717	0.001	0.045	0.001	0.001	41.356	53.069	25.014	46.494	0.143	0.035	168.916	190.469	76.9	43.185	0.007	0.008	59.645	51.126	43.553	0.426	83.965	59.573	0.006	0.001	53.286	60.926	0.001	0.001	189.435	116.875	56.092	36.494	3.578	10.012	132.428	151.978	106.719	148.323	173.422	118.932	146.258	143.144	202.312
Oleur061Scf8050g00012.1	15233	up	1.877	0.123	0.90872	-3.02042	1.997	5.531	3.624	4.232	0.238	3.156	0.001	0.001	4.698	2.628	1.811	1.15	1.113	0.265	0.156	0.007	0.508	2.667	0.001	0.069	0.001	0.006	0.033	0.045	0.046	0.031	2.35	0.309	5.609	4.629	0.001	0.01	0.036	0.007	0.144	0.053	1.97	4.654	0.07	3.187	0.007	0.276	0.595
Oleur061Scf7764g00003.1	15187	up	6.622	0.436	2.72728	-1.19756	9.895	7.496	0.001	0.001	7.524	11.393	0.68	0.001	0.001	0.001	4.86	3.545	0.65	0.001	10.275	15.495	14.985	9.63	0.001	11.938	4.679	4.79	10.893	6.991	7.339	9.892	10.21	7.398	1.408	6.23	0.075	0.051	7.752	2.909	16.619	20.639	3.924	3.396	0.01	0.001	0.063	0.01	9.331
Oleur061Scf7522g00002.1	15153	up	2.18	0.144	1.12445	-2.79711	0.008	1.226	2.052	0.876	0.005	0.118	0.001	0.005	0.46	0.443	0.005	0.088	1.572	0.031	1.571	0.853	3.049	3.93	1.125	1.832	0.005	0.001	1.581	1.239	0.001	1.151	1.596	1.082	0.005	0.02	1.644	0.03	1.39	1.416	2.302	3.205	1.261	1.495	0.001	0.001	0.001	0.021	1.772
Oleur061Scf2518g02001.1	15117	up	9.723	0.643	3.28139	-0.63677	6.538	6.321	5.101	9.208	8.335	1.438	0.182	0.004	17.092	6.477	0.134	1.868	6.936	0.124	0.004	1.715	15.182	8.469	29.545	15.288	0.912	2.812	3.49	1.166	0.004	0.773	0.001	0.001	0.892	0.684	13.584	0.408	0.105	3.842	1.754	0.012	12.567	5.531	1.628	0.025	4.316	0.162	1.588
Oleur061Scf8760g00014.1	15113	up	16.72	1.106	4.0635	0.14576	0.001	0.006	0.001	0.006	23.369	17.024	41.113	26.228	10.073	15.257	64.55	34.79	12.241	34.105	16.585	27.786	24.392	28.067	48.537	1.552	11.477	11.804	0.006	0.001	27.978	29.165	0.007	0.001	0.005	0.006	26.741	11.059	18.276	27.643	26.471	19.314	11.066	10.316	0.001	0.031	9.804	14.383	19.165
Oleur061Scf4336g00007.1	15089	up	1.622	0.108	0.69813	-3.21737	0.785	0.865	0.335	0.757	0.709	1.156	0.036	0.543	0.001	0.001	0.023	0.001	2.066	0.005	0.93	1.161	1.9	2.579	0.001	0.007	1.543	1.108	0.001	0.001	0.005	0.828	3.155	0.045	1.125	1.214	0.041	0.006	1.163	0.154	1.287	0.86	0.903	1.565	0.193	0.006	0.585	0.134	0.492
Oleur061Scf1248g01013.1	15070	up	4.439	0.295	2.15037	-1.76327	0.001	0.001	0.985	0.469	0.001	0.005	4.186	4.148	7.606	4.733	0.001	0.001	2.468	5.639	0.001	0.001	3.772	2.894	0.027	1.439	2.877	2.197	0.001	0.001	3.469	2.96	0.019	0.023	0.032	0.025	0.006	0.418	1.7	3.056	5.073	5.176	4.345	8.188	7.829	4.155	3.03	2.93	0.001
Oleur061Scf7653g03005.1	14977	up	4.215	0.281	2.07548	-1.82925	0.272	0.049	0.275	0.193	0.045	0.008	0.01	2.113	4.909	3.688	0.001	0.001	0.001	0.001	2.341	2.562	3.774	3.721	0.048	0.728	0.396	3.18	1.192	0.044	0.007	1.856	0.202	1.615	0.484	4.147	4.065	0.05	0.157	2.03	6.404	4.756	5.842	3.847	0.664	5.284	0.043	0.249	3.361
Oleur061Scf7264g00010.1	14868	up	3.436	0.231	1.78062	-2.11361	3.844	2.042	1.21	1.641	0.059	0.031	0.027	0.018	2.966	0.937	0.402	0.014	0.021	0.023	0.029	0.493	11.366	3.021	3.663	3.478	0.398	0.049	0.324	0.028	0.141	0.038	4.292	1.859	1.968	1.492	0.21	1	0.418	0.451	0.067	0.006	2.299	1.766	0.006	0.135	0.007	0.116	0.404
Oleur061Scf1336g00013.1	14850	up	1.035	0.07	0.04928	-3.84321	0.006	0.098	0.001	0.026	1.358	0.861	3.76	1.68	1.054	0.192	0.005	0.02	0.018	0.001	0.85	0.13	2.619	2.428	0.007	0.216	0.006	0.005	0.023	0.315	1.572	0.935	3.042	1.982	0.163	0.979	0.001	1.774	0.023	1.649	1.253	2.122	0.73	0.247	0.001	0.006	0.007	0.006	0.866
Oleur061Scf7807g00007.1	14849	up	0.162	0.011	-2.62271	-6.51503	0.039	0.006	0.001	0.006	0.066	0.086	0.1	0.483	0.001	0.001	0.006	0.001	0.064	0.076	0.068	0.44	0.336	0.325	0.001	0.001	0.347	0.294	0.001	0.001	0.085	3.194	0.025	0.001	0.101	0.082	0.001	0.061	0.278	0.03	0.001	0.001	0.064	0.1	0.001	0.006	0.001	0.001	0.001
Oleur061Scf0260g06013.1	14848	up	17.134	1.154	4.0988	0.20659	4.481	0.739	25.719	27.174	84.786	31.105	0.008	0.001	9.941	79.032	0.001	0.001	22.151	4.909	26.912	25.109	6.311	7.054	0.642	16.344	47.409	43.978	22.788	17.17	0.458	15.722	7.868	10.247	34.144	22.69	0.001	0.861	15.2	21.503	0.001	0.001	51.894	37.307	45.944	21.993	0.011	0.001	0.084
Oleur061Scf8569g01026.1	14840	up	2.379	0.16	1.25015	-2.64132	0.001	0.001	1.563	2.023	0.004	0.663	10.801	9.233	0.001	0.001	9.722	6.005	0.311	1.047	8.876	7.712	1.559	0.944	0.001	0.001	1.575	1.54	0.02	0.624	0.094	0.013	0.001	0.001	2.81	0.396	4.89	2.244	3.699	0.622	0.001	0.004	5.022	4.332	0.005	0.001	6.721	5.196	1.441
Oleur061Scf4792g04006.1	14733	up	3.854	0.262	1.94618	-1.93484	0.001	0.02	5.869	4.542	3.858	2.929	0.001	0.005	7.409	6.899	2.792	1.478	0.993	0.005	4.486	2.785	4.398	5.496	4.113	0.043	2.412	2.961	2.66	3.041	0.077	0.761	2.76	4.197	3.067	4.649	0.001	5.376	8.794	3.581	0.001	0.001	2.442	3.735	0.001	0.001	0.005	0.005	0.005
Oleur061Scf1773g02025.1	14687	up	0.234	0.016	-2.0973	-5.97382	0.134	0.531	0.019	0.057	0.001	0.015	0.112	0.017	0.071	0.001	0.004	0.005	0.006	0.051	0.015	0.02	0.084	0.559	0.134	0.001	0.344	0.015	0.004	0.016	0.006	0.064	0.022	1.51	0.014	0.001	0.019	0.006	0.054	0.004	0.014	0.047	0.482	0.132	0.005	0.005	0.005	0.001	0.855
Oleur061Scf0803g02006.1	14666	up	3.979	0.271	1.99236	-1.88212	2.467	1.893	1.261	0.149	1.297	1.036	0.076	1.504	1.77	0.362	1.515	2.03	0.032	0.001	1.662	0.344	3.063	4.439	0.383	0.001	0.314	0.035	2.003	0.045	0.001	0.001	2.076	0.519	1.417	1.977	0.055	3.209	1.134	0.924	0.246	1.7	4.787	3.851	0.001	0.037	1.176	1.361	0.007
Oleur061Scf1900g01017.1	14645	up	2.671	0.182	1.41764	-2.45477	0.001	0.001	0.805	0.041	2.578	1.615	2.534	5.021	0.001	0.001	0.006	0.006	1.007	1.146	0.001	0.001	1.669	2.404	0.006	0.045	3.278	2.87	0.001	0.001	1.138	2.499	3.942	2.767	0.186	1.228	0.247	5.517	3.985	2.675	4.167	0.303	3.015	4.21	0.317	2.514	0.001	1.103	0.03
Oleur061Scf6805g00056.1	14617	up	15.588	1.066	3.96238	0.09272	13.296	9.899	0.001	0.001	10.49	12.07	0.011	0.001	14.618	19.145	12.682	6.475	8.682	13.611	14.02	7.146	9.101	9.424	5.053	13.902	15.417	11.402	15.332	14.995	0.001	0.44	0.001	0.001	0.001	0.001	13.1	6.334	16.514	4.23	30.506	27.22	20.833	33.046	5.453	12.476	23.456	36.965	0.001
Oleur061Scf6300g00011.1	14580	up	0.407	0.028	-1.29726	-5.16323	0.115	0.035	0.653	0.047	0.672	0.105	0.001	0.001	0.023	0.051	0.001	0.001	0.041	0.006	0.06	0.039	0.445	0.288	0.016	0.024	0.339	0.034	0.015	0.269	0.004	0.085	0.005	0.257	0.004	0.001	0.004	0.067	0.041	0.55	0.005	0.032	0.587	0.365	0.297	0.018	0.001	0.014	0.012
Oleur061Scf2838g11009.1	14566	up	0.592	0.041	-0.75743	-4.62198	1.921	0.03	0.035	0.03	0.036	0.006	0.001	0.158	0.03	0.029	0.563	0.006	0.001	0.001	0.006	0.289	1.694	1.566	0.033	1.59	0.001	0.001	0.001	0.001	0.037	0.161	0.001	0.149	0.03	0.986	0.039	0.247	0.215	0.18	0.006	0.168	0.151	0.306	0.001	1.358	0.001	0.2	0.192
Oleur061Scf0694g05033.1	14521	up	7.716	0.531	2.94786	-0.91224	3.845	7.758	10.359	12.863	13.501	9.471	0.001	0.005	8.129	6.15	11.548	6.496	6.252	10.037	0.001	0.001	9.311	7.998	16.261	7.698	0.017	0.001	8.953	14.114	10.18	9.925	0.001	0.001	15.286	15.935	3.534	12.228	12.749	1.371	0.001	0.001	7.334	6.491	0.001	0.001	0.001	0.001	9.057
Oleur061Scf0377g03013.1	14513	up	0.731	0.05	-0.45129	-4.31064	0.006	0.021	0.07	0.119	2.316	1.464	0.645	1.64	0.011	0.011	0.064	0.012	0.312	0.004	2.43	1.545	0.334	0.587	0.005	0.019	1.572	1.551	0.001	0.001	0.006	0.375	0.206	0.004	0.886	1.475	1.335	2.074	0.333	0.148	0.001	0.001	1.478	0.986	0.001	0.001	0.018	0.015	0.001
Oleur061Scf2725g00002.1	14504	up	0.138	0.01	-2.85894	-6.71739	0.008	0.047	0.007	0.006	0.026	0.023	0.006	0.007	0.042	0.007	0.006	0.001	0.007	0.001	0.001	0.006	0.035	0.212	0.001	0.001	0.025	0.027	0.03	0.039	0.006	0.245	0.278	0.032	0.34	0.001	0.001	0.216	0.006	0.001	0.006	0.038	0.172	0.279	0.005	0.036	0.007	0.006	0.007
Oleur061Scf1374g02037.1	14428	up	5.238	0.363	2.38908	-1.46175	2.722	3.067	0.001	0.029	0.34	1.828	0.011	0.006	11.729	14.984	0.185	1.531	2.889	1.726	0.233	1.356	6.609	4.827	3.517	0.007	0.034	0.006	5.972	6.551	2.697	3.85	7.358	7.095	4.256	4.08	5.136	3.395	0.006	0.028	0.408	0.055	3.887	6.072	0.001	0.006	0.001	0.005	1.597
Oleur061Scf0623g10012.1	14427	up	13.391	0.928	3.74317	-0.10754	10.057	9.828	20.642	16.463	10.855	10.218	8.751	9.333	10.598	8.313	0.028	0.026	10.997	0.021	0.015	0.022	20.096	16.79	17.332	12.095	0.077	0.024	0.001	0.004	0.16	0.098	16.703	17.615	0.022	0.007	17.012	12.854	3.287	8.458	0.022	0.076	8.411	11.329	7.844	10.353	0.006	0.041	0.027
Oleur061Scf2948g00006.1	14417	up	15.366	1.066	3.94168	0.09189	3.415	0.488	32.891	26.926	0.403	0.038	0.001	0.034	3.431	4.839	4.25	7.06	0.028	0.001	21.068	17.833	15.665	17.986	0.001	7.806	16.197	13.194	0.001	0.001	0.311	0.306	0.238	0.009	18.262	19.056	0.32	0.039	4.311	15.046	32.281	35.634	13.637	14.511	7.117	12.34	16.621	12.908	0.043
Oleur061Scf0260g04001.1	14390	up	12.002	0.834	3.58518	-0.26188	2.755	1.789	5.141	9.431	1.435	12.364	0.03	0.47	7.142	7.226	2.138	0.206	7.432	6.992	6.607	0.726	4.838	9.427	1.774	0.008	4.502	4.006	4.098	10.324	5.128	2.846	3.004	1.894	5.659	3.619	0.001	6.429	4.232	1.04	0.086	0.001	16.053	28.338	3.912	28.194	0.001	0.006	1.893
Oleur061Scf5223g01029.1	14382	up	0.059	0.004	-4.08563	-7.93188	0.005	0.001	0.001	0.005	0.001	0.001	0.118	0.543	0.014	0.001	0.015	0.001	0.013	0.015	0.001	0.001	0.098	0.095	0.005	0.001	0.017	0.001	0.001	0.004	0.001	0.001	0.193	0.015	0.001	0.005	0.021	0.02	0.001	0.001	0.001	0.001	0.065	0.02	0.001	0.001	0.001	0.079	0.001
Oleur061Scf2146g02005.1	14381	up	43.57	3.03	5.44526	1.59909	0.001	0.001	23.157	22.343	6.442	5.46	14.862	11.157	52.625	52.651	38.714	14.891	10.832	7.04	9.492	5.133	69.597	51.714	24.686	17.605	11.686	5.711	4.939	6.274	23.582	18.745	0.001	0.001	28.074	22.942	15.041	22.47	15.548	20.502	7.213	4.488	29.689	33.725	6.154	26.394	7.05	9.406	39.137
Oleur061Scf1102g05017.1	14360	up	0.273	0.019	-1.87345	-5.71746	0.001	0.843	0.037	0.168	0.006	0.005	0.007	0.157	0.001	0.005	0.001	0.021	0.005	0.001	0.024	0.001	0.047	0.444	0.001	0.001	0.029	0.619	0.079	0.007	0.028	0.11	0.576	0.043	0.698	0.024	0.001	0.038	0.038	0.001	0.001	0.001	0.346	0.772	0.041	0.005	0.027	0.035	0.046
Oleur061Scf0623g11013.1	14304	up	1.6	0.112	0.67816	-3.16023	0.69	0.177	0.001	0.001	1.5	0.497	0.169	7.962	0.099	0.02	3.016	9.595	0.012	0.646	4.457	0.99	0.95	3.18	0.001	0.006	4.096	5.996	0.717	0.055	9.16	2.837	0.106	0.367	0.001	2.826	0.001	0.158	0.86	0.065	4.135	0.125	1.062	2.045	0.001	0.001	0.175	2.624	1.228
Oleur061Scf1585g00017.1	14245	up	0.869	0.061	-0.20264	-4.03507	0.714	0.171	0.283	0.157	0.001	0.001	0.551	0.636	1.911	0.35	0.001	0.001	0.261	0.001	0.596	0.007	2.279	1.565	0.035	1.638	0.001	0.006	0.001	0.005	0.001	0.001	1.366	1.005	1.217	1.733	0.036	0.968	0.098	1.041	0.041	0.07	0.175	0.915	0.024	0.001	0.001	0.007	0.007
Oleur061Scf6431g00010.1	14240	up	10.539	0.74	3.39768	-0.4342	8.65	12.114	10.09	11.532	9.681	9.594	8.799	4.387	11.29	10.675	7.351	12.163	8.3	0.001	0.001	0.001	7.183	9.893	0.039	0.001	9.091	10.707	6.692	7.074	0.001	0.297	0.001	0.001	9.627	13.466	37.143	8.97	14.02	14.6	0.001	0.001	13.663	12.706	0.001	0.001	13.057	9.741	0.001
Oleur061Scf1794g01011.1	14192	up	0.57	0.04	-0.81138	-4.63844	0.005	0.527	0.016	0.014	0.864	1.333	0.006	1.06	0.081	0.293	0.018	0.015	0.048	0.001	0.171	0.017	0.06	0.868	0.001	0.047	0.005	0.085	0.326	0.626	1.087	0.775	0.997	1.108	0.089	0.484	0.001	0.001	0.001	0.375	0.005	0.005	1.424	1.42	0.018	1.722	0.458	0.027	0.005
Oleur061Scf0986g03016.1	14185	up	35.509	2.503	5.15011	1.32373	8.234	7.539	10.011	7.571	42.729	40.802	0.007	0.028	12.952	16.502	11.957	6.568	7.446	21.842	8.584	12.613	65.584	46.06	0.118	2.362	21.612	18.016	9.246	8.569	7.313	15.846	0.025	0.158	41.418	25.766	36.33	0.778	28.512	6.83	45.369	34.475	19.233	27.365	1.148	0.047	0.059	0.14	11.645
Oleur061Scf4406g14020.1	14132	up	3.024	0.214	1.59655	-2.22436	0.073	0.041	0.272	0.053	0.524	1.819	0.001	1.013	0.193	1.129	0.97	0.232	0.202	0.032	0.186	0.047	1.655	2.439	0.007	0.461	1.5	1.431	0.034	1.459	2.683	4.398	0.031	0.061	0.052	0.235	0.074	0.215	0.165	2.083	0.007	0.001	3.512	5.902	0.001	0.314	3.138	2.09	0.009
Oleur061Scf7235g02005.1	14092	up	0.352	0.025	-1.50728	-5.32414	0.084	0.226	0.005	0.046	0.014	0.215	0.021	0.004	1.827	0.072	0.018	0.004	0.343	0.041	0.001	0.054	1.038	0.264	0.181	0.351	0.302	0.001	0.08	0.056	0.014	0.186	3.519	0.213	0.004	0.004	0.019	0.014	0.012	0.328	0.001	0.001	0.205	0.273	0.005	0.282	0.001	0.079	0.018
Oleur061Scf8060g04013.1	14065	up	1.755	0.125	0.8118	-3.00233	0.061	0.329	0.061	0.176	0.222	0.229	4.847	6.488	0.595	0.215	0.001	0.001	0.309	0.001	2.539	3.053	0.365	2.071	0.045	0.01	2.931	1.553	0.312	1.371	1.916	0.438	0.056	0.328	0.398	3.212	0.046	0.289	0.007	1.958	0.001	0.001	3.121	4.027	0.076	0.377	0.356	0.332	0.249
Oleur061Scf0309g06012.1	14030	up	0.899	0.064	-0.15354	-3.96404	0.001	0.001	3.828	2.534	0.001	0.006	0.001	0.001	1.408	0.354	0.001	0.001	0.038	0.001	0.343	0.276	1.84	0.223	0.001	0.001	4.719	3.308	0.001	0.001	0.001	0.818	0.273	2.134	0.395	1.522	2.802	0.007	3.55	0.007	0.001	0.001	2.611	0.609	0.001	0.001	0.001	0.001	2.774
Oleur061Scf7869g09007.1	14012	up	0.29	0.021	-1.78499	-5.59359	0.001	0.006	0.001	0.023	0.541	0.565	0.026	1.041	0.001	0.001	0.016	0.005	0.246	0.02	0.314	0.183	0.323	0.086	0.007	0.001	0.001	0.001	0.445	0.78	0.079	0.015	0.004	0.074	0.004	0.004	0.028	0.018	0.689	0.953	0.065	0.001	0.308	0.829	0.02	0.005	0.005	0.428	0.307
Oleur061Scf0546g07025.1	13993	up	0.437	0.031	-1.19358	-5.00029	0.001	0.001	0.007	1.742	0.007	0.001	0.359	1.397	2.251	0.37	0.104	0.13	0.05	1.596	0.001	0.001	0.476	0.314	0.001	0.079	1.78	0.04	0.057	0.067	0.001	0.006	0.384	2.641	0.009	0.057	0.039	0.377	2.328	0.284	0.007	0.001	0.607	0.403	0.057	0.043	0.006	0.045	0.001
Oleur061Scf2077g00031.1	13973	up	3.812	0.273	1.93054	-1.8741	1.865	3.439	0.066	4.11	6.924	3.621	3.285	0.329	8.011	11.083	0.01	0.001	0.318	0.001	0.009	0.071	4.041	3.292	7.674	0.454	0.066	0.414	0.008	0.009	0.056	0.01	4.926	4.611	0.01	0.055	0.469	0.01	0.049	0.061	0.01	0.008	4.387	3.619	0.4	5.24	3.627	3.933	0.01
Oleur061Scf0448g00010.1	13939	up	3.585	0.257	1.84193	-1.95918	1.185	1.659	0.029	0.03	2.544	3.215	6.077	3.082	6.938	3.413	0.091	0.066	0.861	1.679	0.001	0.001	6.628	6.049	0.018	0.001	0.467	0.027	0.364	0.117	0.648	1.65	8.425	6.076	0.001	0.001	0.005	5.363	3.688	5.253	0.025	0.006	1.977	2.083	1.607	2.451	0.001	0.006	0.032
Oleur061Scf1498g00026.1	13929	up	3.026	0.217	1.59755	-2.20255	1.511	2.138	3.153	3.707	0.001	0.005	0.045	0.58	0.034	2.061	0.005	0.001	1.013	2.758	1.712	0.649	3.244	2.634	2.005	1.53	2.417	1.965	1.584	2.566	0.026	0.007	1.367	2.372	2.549	2.346	0.983	1.549	2.276	0.152	2.09	0.146	2.537	3.868	0.006	0.031	0.005	0.006	0.29
Oleur061Scf8316g04005.1	13917	up	0.506	0.036	-0.9833	-4.78216	1.469	0.877	0.004	0.001	0.06	0.706	0.008	0.007	0.052	0.001	0.257	0.001	0.027	1.361	0.003	0.18	0.311	0.708	0.031	0.103	0.007	1.278	0.014	0.003	0.006	0.035	0.194	0.043	0.001	0.045	0.337	0.001	0.003	0.021	0.131	0.187	0.165	1.804	0.867	0.048	0.113	0.052	0.319
Oleur061Scf0097g01015.1	13871	up	84.302	6.077	6.3975	2.60345	82.934	78.991	0.001	0.001	0.006	2.845	0.001	0.006	55.691	34.291	118.185	82.908	16.715	29.156	36.211	29.614	102.079	175.187	87.829	41.613	78.958	60.335	0.024	0.027	79.308	49.618	46.665	41.465	0.001	0.001	63.895	2.053	61.488	53.14	78.959	79.263	59.839	47.199	12.976	33.362	64.567	83.762	31.65
Oleur061Scf6276g00024.1	13871	up	20.212	1.457	4.33716	0.54316	0.324	4.238	19.71	27.17	3.994	20.105	27.906	6.388	0.001	0.001	3.936	2.219	4.609	18.631	7.466	101.504	13.629	8.103	0.032	0.001	20.564	19.976	60.371	26.613	5.028	12.752	9.764	22.923	5.329	4.215	0.001	18.649	0.001	0.006	11.716	35.327	46.146	32.751	0.001	0.001	11.48	33.79	22.58
Oleur061Scf7804g03003.1	13860	up	1.617	0.117	0.69375	-3.09913	1.537	1.665	1.365	0.31	0.022	0.03	0.798	0.788	1.858	2.452	0.001	0.001	0.034	0.001	0.005	0.001	1.301	1.342	0.006	0.007	0.001	0.005	0.001	0.001	0.022	0.325	2.337	1.794	1.084	0.748	0.199	0.19	1.753	0.021	0.127	0.208	1.366	2.871	1.345	1.883	0.001	0.001	0.281
Oleur061Scf8822g05009.1	13857	up	1.752	0.126	0.80913	-2.98345	2.787	2.723	3.857	3.631	1.023	1.479	4.682	4.138	4.318	3.387	3.399	0.606	1.355	1.078	0.001	0.001	3.216	2.26	0.001	0.001	0.001	0.001	5.21	3.547	8.087	4.431	2.548	1.738	0.001	0.001	0.786	1.548	4.766	2.589	0.164	0.1	0.767	1.691	0.001	0.001	1.407	0.223	0.001
Oleur061Scf0005g00009.1	13776	up	0.448	0.033	-1.15721	-4.94139	0.016	0.026	0.124	0.479	0.214	0.068	0.001	0.001	0.001	0.001	0.017	0.019	0.321	1.579	1.672	0.58	0.107	0.991	0.001	0.001	0.406	0.165	0.468	0.487	2.031	2.44	0.068	0.001	0.001	0.318	0.001	0.001	0.026	0.022	0.015	0.005	0.441	0.865	0.253	0.29	0.504	0.025	0.273
Oleur061Scf7383g01006.1	13755	up	0.295	0.021	-1.76191	-5.54382	0.022	0.005	0.001	0.059	0.001	0.005	0.089	0.774	0.418	0.103	1.156	0.475	0.001	0.001	0.006	0.015	0.312	0.087	0.006	0.001	0.004	0.454	0.265	0.256	0.079	0.371	1.032	0.021	0.005	0.004	1.696	0.005	0.001	0.415	0.001	0.001	2.083	0.134	0.07	0.492	0.001	0.001	0.02
Oleur061Scf0466g00011.1	13733	up	1614.97	117.596	10.6573	6.87769	0.009	0.629	1453.42	1536.83	732.902	827.738	1139.22	1159.39	0.281	0.036	872.308	1099.38	1223.7	1552.4	1382.58	1384.59	1695.7	2453.31	2430.88	182.765	2001.33	1275.21	1596.21	1291.77	946.169	541.439	533.287	1376.58	0.001	0.03	387.763	968.386	508.266	360.494	957.153	2826.02	1030.15	1587.3	0.048	0.001	1325.48	1115.86	3109.31
Oleur061Scf5140g00021.1	13720	up	70.212	5.117	6.13365	2.35537	0.001	0.005	0.001	0.005	39.285	53.173	102.102	75.013	83.009	153.354	46.231	53.901	144.511	140.522	40.994	65.348	93.419	124.748	0.005	0.038	43.02	45.083	139.902	158.777	0.001	27.046	81.449	102.361	0.005	0.022	95.07	1.926	28.207	0.001	57.449	46.563	60.854	34.268	102.561	56.579	74.691	61.275	62.944
Oleur061Scf0004g00006.1	13681	up	0.748	0.055	-0.41896	-4.19309	0.001	0.005	0.873	0.018	0.147	0.134	0.043	0.112	1.956	0.139	0.024	0.173	0.025	0.001	0.006	0.019	0.404	0.819	1.885	0.001	1.141	0.005	0.001	0.001	0.001	0.001	0.043	0.034	0.263	1.89	2.36	0.006	1.573	0.032	0.961	0.025	1.002	0.944	0.042	0.006	0.001	0.141	1.498
Oleur061Scf8946g00004.1	13666	up	0.074	0.005	-3.75324	-7.52586	0.001	0.006	0.001	0.005	0.024	0.02	0.007	0.001	0.001	0.001	0.005	0.001	0.025	0.026	0.123	0.096	0.027	0.12	0.001	0.001	0.146	0.099	0.093	0.028	0.006	0.005	0.025	0.021	0.001	0.001	0.008	0.007	0.005	0.001	0.005	0.001	0.332	0.029	0.006	0.001	0.001	0.006	0.001
Oleur061Scf3786g00022.1	13634	up	7.497	0.55	2.90634	-0.86284	6.916	9.702	10.272	6.407	7.615	13.035	7.738	8.094	0.001	0.003	9.837	9.256	2.952	14.01	5.074	6.857	8.387	7.721	0.336	6.862	11.559	6.791	0.001	0.001	9.595	6.317	3.22	3.938	0.003	0.001	14.324	12.482	5.177	0.587	0.001	0.001	6.309	7.732	10.791	11.978	7.026	6.838	0.001
Oleur061Scf4420g02005.1	13627	up	6.035	0.443	2.59346	-1.17497	0.176	0.01	1.283	0.712	0.009	0.115	0.039	0.008	6.428	23.862	1.258	0.038	0.128	0.564	2.093	1.148	4.272	6.151	0.01	4.312	0.04	0.561	0.52	0.479	4.045	5.86	8.058	3.898	2.183	0.103	0.16	0.072	5.053	0.041	0.003	0.011	9.98	5.06	0.666	0.268	0.15	0.012	15.641
Oleur061Scf7912g00001.1	13590	up	53.396	3.929	5.73865	1.97413	0.6	4.401	3.109	0.515	78.992	61.839	0.001	0.025	0.054	0.137	64.883	33.636	52.004	59.695	88.45	60.44	42.932	49.298	0.001	0.702	111.125	117.934	4.252	0.118	0.001	13.442	47.222	57.07	0.416	0.357	74.059	38.93	69.025	11.776	66.03	58.743	73.454	52.288	17.604	30.198	16.99	11.734	57.85
Oleur061Scf9158g02002.1	13586	up	0.615	0.045	-0.70063	-4.46477	0.001	0.001	2.614	0.863	1.067	1.15	0.001	0.001	2.449	1.46	1.331	0.001	0.005	0.666	1.998	0.48	1.057	0.18	0.005	0.001	0.001	0.001	2.871	1.333	0.001	0.001	5.083	3.673	0.74	0.204	0.001	2.277	0.001	0.001	0.585	0.117	1.213	0.622	0.024	0.023	0.132	0.187	0.022
Oleur061Scf6045g02008.1	13574	up	2.583	0.19	1.36886	-2.394	0.001	0.001	0.005	0.001	2.894	1.011	0.935	2	0.001	0.018	0.521	0.095	0.422	0.005	2.213	0.736	3.321	2.95	0.001	0.036	2.499	2.068	0.507	0.073	0.989	0.388	1.66	1.657	0.09	0.006	3.158	1.71	1.086	0.49	1.261	1.164	1.776	2.557	0.019	1.021	0.957	0.758	0.124
Oleur061Scf0937g08013.1	13573	up	1.01	0.074	0.01366	-3.7491	0.834	0.564	0.005	0.001	0.503	0.049	0.001	0.01	0.605	0.839	1.351	0.058	0.005	0.532	1.358	0.475	1.378	0.872	0.194	0.807	2.095	2.231	0.733	0.522	1.808	0.476	0.75	0.707	0.001	0.001	0.001	0.004	0.004	0.001	0.357	1.555	0.576	1.5	0.36	0.092	0.222	0.194	0.082
Oleur061Scf0932g00016.1	13562	up	0.074	0.005	-3.76132	-7.52292	0.058	0.011	0.021	0.001	0.001	0.001	0.494	0.001	0.001	0.001	0.001	0.001	0.001	0.001	0.005	0.024	0.235	0.251	0.013	0.004	0.001	0.006	0.001	0.001	0.001	0.005	0.01	0.005	0.001	0.047	0.001	0.005	0.001	0.001	0.001	0.004	0.025	0.02	0.022	0.401	0.004	0.268	0.017
Oleur061Scf0623g03012.1	13560	up	410.246	30.254	8.68034	4.91904	627.385	379.068	263.699	152.867	0.001	19.405	0.001	0.001	21.728	26.504	134.832	94.015	286.594	397.242	11.078	17.388	485.29	325.604	670.561	665.888	0.001	0.001	0.007	0.007	510.362	272.173	292.495	302.792	148.32	194.791	53.465	223.429	229.852	194.329	16.429	22.747	327.489	547.379	97.917	215.649	280.741	283.276	386.896
Oleur061Scf8652g00010.1	13520	up	1.73	0.128	0.79098	-2.96611	1.391	1.86	0.001	0.001	0.018	0.001	0.001	0.001	0.004	0.001	0.016	0.005	0.099	0.001	0.357	0.503	1.981	2.972	0.478	0.159	1.066	0.524	0.095	0.113	0.337	0.45	3.408	2.731	0.001	0.001	0.985	2.976	1.491	1.181	1.611	0.729	0.916	1.661	0.384	0.085	0.006	0.224	0.385
Oleur061Scf8446g05002.1	13503	up	32.795	2.429	5.03541	1.28011	17.279	23.455	37.138	37.356	19.751	16.488	20.973	18.717	17.365	21.669	0.003	0.026	16.552	23.492	15.419	16.311	38.144	32.302	54.993	21.158	22.265	19.67	31.16	38.564	0.006	6.924	38.358	33.827	36.762	35.894	12.161	17.556	22.631	20.336	0.029	0.001	35.484	26.458	1.427	0.001	38.532	32.41	21.055
Oleur061Scf5453g05004.1	13487	up	0.712	0.053	-0.49056	-4.24413	0.006	0.007	0.001	0.005	1.323	0.656	3.111	1.287	1.231	1.011	1.688	0.091	0.103	0.001	0.237	0.159	1.117	0.969	0.029	0.006	0.209	1.736	0.595	0.861	0.006	0.15	0.005	0.001	0.139	0.812	0.202	0.008	0.006	0.023	0.006	0.001	1.155	0.205	0.766	0.371	1.096	0.727	0.001
Oleur061Scf8369g01004.1	13453	up	4.688	0.348	2.2289	-1.52103	2.365	1.694	0.001	0.021	1.138	1.659	0.005	0.005	0.031	0.013	4.892	3.299	1.076	0.001	3.946	3.587	2.063	1.736	3.199	4.803	5.573	3.34	0.004	0.001	3.527	2.441	0.07	0.001	1.16	2.548	2.37	1.878	2.686	4.114	0.005	0.001	9.616	14.026	0.012	0.005	3.643	3.841	3.144
Oleur061Scf2002g00004.1	13453	up	1.208	0.09	0.27283	-3.47708	0.858	1.924	0.232	1.159	0.035	1.3	0.041	0.482	1.448	0.575	0.186	0.223	0.157	0.108	0.016	0.005	1.222	1.101	0.001	0.024	0.02	0.115	0.004	0.001	0.382	0.765	0.124	0.272	0.204	3.231	0.001	0.143	0.163	0.157	0.001	0.001	1.136	1.394	0.007	0.097	0.032	0.023	0.178
Oleur061Scf8544g00001.1	13443	up	35.938	2.673	5.16745	1.41862	27.372	32.946	30.314	31.544	36.952	32.023	30.795	35.281	28.85	20.756	35.711	23.604	23.334	33.237	39.182	39.286	32.957	38.279	37.401	0.417	0.001	0.001	0.001	0.001	74.113	49.868	27.87	29.235	35.672	48.381	0.001	42.833	23.143	25.375	0.001	0.001	43.49	30.404	17.346	32.115	0.104	0.554	0.001
Oleur061Scf1002g02001.1	13418	up	0.073	0.005	-3.7681	-7.5143	0.001	0.004	0.011	0.005	0.001	0.001	0.3	0.001	0.083	0.004	0.001	0.003	0.101	0.001	0.017	0.011	0.164	0.055	0.168	0.035	0.001	0.014	0.032	0.001	0.004	0.001	0.686	0.09	0.001	0.001	0.004	0.001	0.004	0.001	0.001	0.001	0.035	0.092	0.017	0.001	0.001	0.001	0.001
Oleur061Scf0495g02032.1	13397	up	2.213	0.165	1.14593	-2.59796	5.114	1.53	0.046	0.065	4.162	1.798	0.081	5.692	0.566	0.025	0.134	0.008	0.612	0.065	2.174	0.548	0.354	3.616	0.032	0.038	0.662	2.548	0.082	0.67	5.718	6.645	0.31	0.113	0.022	0.02	1.239	0.03	0.535	0.311	0.05	0.013	2.743	6.835	0.729	2.285	0.006	0.096	0.031
Oleur061Scf1838g00041.1	13391	up	2.465	0.184	1.30151	-2.44176	0.001	0.001	5.243	4.193	1.121	1.295	3.334	5.164	0.001	0.001	0.062	0.384	0.897	2.816	0.017	0.001	2.961	2.585	2.703	1.664	2.658	1.519	0.001	0.001	7.272	5.23	0.001	0.001	0.001	0.001	0.153	1.339	0.001	0.001	0.001	0.001	1.511	3.191	2.141	0.562	4.951	3.163	4.56
Oleur061Scf2196g00034.1	13386	up	0.473	0.035	-1.08052	-4.82323	0.026	0.016	0.001	0.016	0.38	0.001	0.001	0.001	0.442	0.569	0.001	0.001	0.026	0.015	0.077	0.352	0.755	0.624	1.076	0.001	0.619	0.495	0.518	0.017	0.016	0.021	0.475	0.014	0.004	0.019	0.001	0.001	0.001	0.071	0.326	0.053	0.815	0.13	0.077	0.098	0.006	0.078	0.024
Oleur061Scf3485g01007.1	13386	up	0.473	0.035	-1.08052	-4.82323	0.026	0.016	0.001	0.016	0.38	0.001	0.001	0.001	0.442	0.569	0.001	0.001	0.026	0.015	0.077	0.352	0.755	0.624	1.076	0.001	0.619	0.495	0.518	0.017	0.016	0.021	0.475	0.014	0.004	0.019	0.001	0.001	0.001	0.071	0.326	0.053	0.815	0.13	0.077	0.098	0.006	0.078	0.024
Oleur061Scf3537g00016.1	13386	up	0.473	0.035	-1.08052	-4.82323	0.026	0.016	0.001	0.016	0.38	0.001	0.001	0.001	0.442	0.569	0.001	0.001	0.026	0.015	0.077	0.352	0.755	0.624	1.076	0.001	0.619	0.495	0.518	0.017	0.016	0.021	0.475	0.014	0.004	0.019	0.001	0.001	0.001	0.071	0.326	0.053	0.815	0.13	0.077	0.098	0.006	0.078	0.024
Oleur061Scf0604g10013.1	13381	up	0.445	0.033	-1.16708	-4.90927	0.122	0.842	0.222	0.327	0.042	0.006	0.005	0.1	0.162	0.006	0.177	0.226	0.024	0.037	0.175	0.001	1.407	0.243	0.117	0.216	0.06	0.019	0.003	0.009	0.004	0.025	0.788	1.19	0.13	0.342	0.014	0.029	0.092	0.01	0.05	0.001	0.92	0.125	0.005	0.001	0.019	0.006	0.084
Oleur061Scf6947g01012.1	13376	up	1.78	0.133	0.83189	-2.90973	4.684	3.116	0.101	0.867	0.988	2.455	0.017	0.439	0.001	0.001	3.347	2.233	2.833	0.344	0.006	0.001	1.324	1.622	0.729	3.54	0.598	1.689	0.189	0.826	0.032	0.203	1.534	0.155	0.452	0.054	0.207	0.84	0.032	0.612	0.032	0.014	2.104	2.223	0.299	1.978	0.001	0.034	0.006
Oleur061Scf2130g03009.1	13370	up	16.361	1.224	4.03223	0.29122	5.844	4.251	5.922	8.371	18.563	14.64	9.155	11.236	0.001	0.006	0.001	0.001	8.603	0.001	4.714	7.623	20.395	23.038	12.878	9.258	6.679	8.025	22.904	17.467	14.678	20.139	0.001	0.001	16.247	9.888	9.882	8.083	10.36	11.721	0.001	0.001	10.671	14.293	8.123	8.472	0.001	0.001	11.664
Oleur061Scf0477g01003.1	13342	up	0.166	0.012	-2.59386	-6.33183	0.017	0.206	0.001	0.033	0.014	0.001	0.001	0.016	0.403	0.004	0.001	0.354	0.011	0.001	0.005	0.058	0.82	0.149	0.119	0.121	0.001	0.004	0.014	0.058	0.005	0.014	0.001	0.001	0.001	0.019	0.001	0.014	0.429	0.004	0.004	0.021	0.073	0.085	0.001	0.001	0.001	0.217	0.004
Oleur061Scf1645g03024.1	13339	up	5.095	0.382	2.34913	-1.38855	0.121	0.559	0.062	0.055	2.098	3.209	0.264	0.846	23.185	21.943	1.561	0.482	1.494	0.001	0.471	0.56	2.368	3.607	0.778	3.466	7.909	8.588	0.001	0.004	2.407	1.387	0.005	0.012	0.001	0.097	0.135	7.819	6.99	1.093	0.004	0.001	7.076	11.153	5.131	16.375	2.378	3.117	2.102
Oleur061Scf1746g00002.1	13336	up	1.316	0.099	0.39592	-3.34141	0.005	0.005	0.001	0.013	0.001	0.103	2.414	2.52	0.001	0.004	0.003	0.05	1.167	0.014	2.42	1.401	1.377	1.438	0.235	0.006	1.958	2.28	0.001	0.005	0.001	0.001	2.803	0.95	0.004	0.033	2.17	1.428	3.802	0.503	1.992	2.077	1.345	1.125	2.718	2.891	1.805	2.659	0.111
Oleur061Scf0176g06013.1	13330	up	7.658	0.574	2.93705	-0.79964	4.43	3.642	6.618	15.276	0.03	10.482	0.205	0.106	14.222	12.77	0.079	0.047	0.065	0.332	0.161	0.11	3.462	13.938	1.817	0.614	0.221	0.085	0.125	3.794	0.005	0.029	11.185	0.277	5.814	8.07	0.658	10.842	0.088	0.022	0.261	0.056	7.28	9.794	0.216	11.323	0.053	0.086	5.831
Oleur061Scf3271g00023.1	13325	up	4.44	0.333	2.15042	-1.58572	0.258	0.163	0.006	0.028	0.988	0.007	0.327	1.703	0.007	0.028	0.134	0.006	5.373	1.331	15.401	8.434	2.549	2.454	0.048	0.007	0.029	0.049	12.196	9.587	14.51	13.257	0.181	1.142	0.032	0.027	6.796	1.681	0.202	0.222	0.007	0.167	6.975	8.903	0.009	0.001	0.883	1.748	7.477
Oleur061Scf1337g01027.1	13239	up	0.976	0.074	-0.0354	-3.76219	0.005	0.793	0.056	0.204	0.316	0.357	0.008	0.015	0.001	0.001	0.324	0.13	0.38	0.074	0.001	0.088	2.542	0.437	0.938	0.911	0.096	0.082	0.001	0.005	0.004	0.052	0.736	0.016	1.41	0.639	0.113	0.001	0.072	0.695	0.015	0.067	0.969	0.841	0.429	0.131	0.376	0.025	0.051
Oleur061Scf2523g00009.1	13233	up	2.046	0.155	1.03264	-2.69346	0.039	1.182	1.78	0.339	1.234	1.004	0.069	2.179	0.505	1.624	0.122	1.722	0.663	0.046	2.494	0.349	2.692	1.828	0.042	0.501	0.236	0.044	1.87	1.532	0.183	0.033	0.031	0.982	2.132	0.684	0.005	0.001	0.884	0.001	2.323	0.223	1.712	2.078	0.036	1.314	1.139	0.225	0.19
Oleur061Scf0914g05036.1	13220	up	0.574	0.043	-0.80162	-4.52636	7.046	0.565	0.408	0.24	0.122	0.256	0.001	0.01	0.212	0.328	1.082	0.665	0.001	0.016	0.024	0.177	0.506	1.327	0.847	0.001	0.004	0.179	0.492	0.004	0.128	0.022	0.416	0.001	0.014	0.333	0.001	0.001	0.052	0.001	0.031	0.012	0.124	1.306	0.556	0.986	0.031	0.022	1.367
Oleur061Scf1289g00003.1	13214	up	1.709	0.129	0.77316	-2.9509	0.378	0.776	2.332	1.642	1.237	1.667	0.23	1.269	0.246	0.197	0.024	0.008	0.035	0.039	0.948	1.277	1.952	2.357	1.294	0.238	2.386	1.271	0.234	1.366	0.177	0.001	0.258	2.444	0.284	0.173	0.001	1.689	0.005	1.225	0.006	0.029	1.604	1.156	0.039	0.962	0.303	0.037	0.267
Oleur061Scf7773g02002.1	13196	up	0.113	0.009	-3.14009	-6.86221	0.005	0.63	0.001	0.005	0.286	0.001	0.001	0.001	4.247	0.904	0.001	0.001	0.672	0.001	0.001	0.293	0.031	0.575	0.001	0.001	0.005	0.005	0.03	0.001	0.001	0.001	2.887	0.001	0.001	0.001	0.001	0.001	0.001	0.001	0.001	0.001	0.056	0.168	0.001	0.001	0.001	0.658	0.001
Oleur061Scf3271g01059.1	13180	up	14.565	1.105	3.86447	0.1441	1.522	0.12	32.787	22.5	0.154	0.014	17.34	23.417	12.849	1.395	27.562	18.9	1.596	18.27	0.001	0.001	5.763	7.457	0.118	0.134	27.319	24.771	35.866	23.391	0.015	0.15	4.84	4.943	18.723	19.492	0.145	21.01	1.074	0.012	1.49	0.117	26.482	39.546	5.81	0.134	2.206	25.743	0.016
Oleur061Scf2874g09002.1	13172	up	0.108	0.008	-3.20539	-6.92485	0.061	0.075	0.455	0.001	0.001	0.006	0.087	0.006	0.028	0.132	0.001	0.006	0.001	0.006	0.001	0.001	0.014	0.121	0.001	0.115	0.001	0.001	0.001	0.006	0.001	0.001	0.097	0.273	0.001	0.031	0.006	0.074	0.001	0.001	0.001	0.001	0.291	0.277	0.001	0.004	0.001	0.001	0.024
Oleur061Scf2851g00012.1	13171	up	0.503	0.038	-0.99267	-4.712	0.02	0.031	0.079	0.095	0.224	0.15	0.123	0.132	0.03	0.083	0.026	0.005	0.111	0.083	0.663	0.402	1.732	1.184	0.065	0.234	0.005	0.031	0.008	0.029	0.001	0.005	0.044	0.651	0.519	0.113	0.017	0.003	0.375	0.015	0.064	0.005	0.085	0.366	0.043	0.01	0.05	0.068	0.031
Oleur061Scf0416g07027.1	13058	up	8.117	0.622	3.02093	-0.68598	7.687	10.419	12.951	13.197	0.001	0.605	8.652	13.344	13.098	14.644	0.013	0.001	3.209	0.001	0.001	0.001	5.786	6.538	6.729	5.837	6.729	5.338	0.001	0.001	9.213	8.362	5.076	5.695	6.174	6.537	7.07	7.975	7.328	5.508	6.043	7.509	9.385	12.226	0.28	0.346	0.001	0.012	16.59
Oleur061Scf0886g03014.1	13037	up	0.933	0.072	-0.10039	-3.80499	0.001	0.03	0.944	1.359	0.006	0.144	2.496	1.413	0.873	0.001	0.766	0.734	0.06	0.001	0.001	0.001	3.055	1.658	0.001	1.047	0.033	0.025	0.101	0.485	1.173	1.106	0.662	0.177	0.31	0.118	0.006	0.952	0.867	1.592	0.113	0.185	1.352	0.111	0.005	0.452	0.001	0.001	0.006
Oleur061Scf3359g00032.1	13036	up	2.619	0.201	1.38887	-2.31566	4.54	5.439	0.001	0.004	1.13	1.725	0.001	0.001	0.004	0.004	1.303	1.457	1.261	2.624	0.011	0.004	6.398	5.061	1.062	4.957	0.001	0.004	0.985	0.97	0.001	1.262	0.01	0.012	0.001	0.004	0.022	0.165	2.689	6.406	0.001	0.001	1.069	1.359	6.424	6.658	0.005	0.004	4.281
Oleur061Scf4519g04017.1	13033	up	0.45	0.035	-1.1523	-4.85651	0.001	0.079	0.128	0.109	0.808	0.796	0.19	0.211	0.059	0.022	0.76	0.018	0.404	0.499	0.005	0.001	0.135	0.428	0.001	0.03	0.029	0.02	0.342	0.49	0.293	0.02	0.001	0.018	0.001	0.02	0.006	0.025	0.095	0.194	0.447	0.001	0.779	0.91	0.001	0.602	0.005	0.024	0.001
Oleur061Scf4462g00016.1	13022	up	0.828	0.064	-0.27281	-3.97571	0.079	0.032	1.255	1.469	0.021	0.4	0.006	0.176	0.027	0.043	0.527	0.067	0.071	0.019	0.469	0.02	0.967	3.127	0.005	0.025	0.333	0.724	0.357	0.026	0.262	0.027	1.516	0.288	0.022	0.81	0.609	1.288	0.525	0.086	0.001	0.436	0.467	0.333	0.016	0.016	0.111	0.085	0.005
Oleur061Scf8840g00011.1	13003	up	10.63	0.817	3.41001	-0.29085	16.882	10.359	0.001	0.001	8.586	3.754	3.684	5.747	4.989	6.339	5.47	3.793	6.714	7.385	4.267	4.595	7.573	6.717	0.001	4.649	10.421	6.933	7.444	5.491	6.304	4.589	6.377	6.156	5.599	5.113	0.001	5.253	0.268	6.053	0.001	0.001	13.177	19.045	0.001	0.001	15.553	10.58	8.939
Oleur061Scf3259g04017.1	12993	up	7.739	0.596	2.9521	-0.74756	5.507	2.779	0.633	1.103	1.064	3.124	0.001	0.031	1.491	6.499	5.17	2.607	2.592	1.369	1.311	0.586	5.282	7.43	5.769	1.955	0.001	0.512	1.073	5.432	0.006	0.811	20.943	1.314	0.036	1.067	4.048	1.748	0.107	1.234	0.025	0.025	14.118	6.473	4.934	13.625	0.042	1.318	0.229
Oleur061Scf0736g00005.1	12949	up	1.997	0.154	0.99775	-2.6971	0.001	0.006	1.666	0.153	1.639	2.169	0.001	1.428	0.613	0.796	1.701	1.93	0.478	0.007	0.23	0.048	0.328	3.76	1.424	0.043	0.214	0.206	0.001	0.001	0.219	0.574	0.159	0.998	0.007	0.001	0.262	2.177	0.935	1.746	0.028	0.006	3.631	3.555	0.001	0.001	1.947	0.03	1.759
Oleur061Scf0048g04028.1	12944	up	0.301	0.023	-1.73082	-5.42511	0.019	0.006	0.652	0.025	0.007	0.024	0.106	0.122	0.294	0.065	0.522	0.014	0.038	0.004	0.023	0.001	0.591	0.4	0.162	0.177	0.005	0.543	0.004	0.004	0.071	0.005	0.006	0.004	0.017	0.086	0.02	0.022	0.548	0.007	0.001	0.017	0.096	0.363	0.001	0.016	0.029	0.089	0.038
Oleur061Scf0420g02002.1	12932	up	2.279	0.176	1.18859	-2.50437	2.009	1.4	0.291	0.696	0.001	0.006	0.283	4.242	0.433	0.016	0.633	0.925	2.23	1.869	0.036	0.018	2.57	2.215	0.512	1.284	0.006	0.024	0.005	0.029	1.265	0.681	0.593	1.305	0.011	0.001	0.15	1.709	1.064	0.518	0.409	0.025	2.174	2.182	0.001	0.006	3.019	1.658	0.652
Oleur061Scf2073g00011.1	12922	up	3247.12	251.282	11.6649	7.97317	1.864	3.155	0.229	1.402	861.994	2546.46	4787.7	4663.97	589.277	565.592	707.195	710.687	524.237	1486.55	1670.88	623.69	2409.39	2822.49	2429.93	221.274	2707.93	2175.85	1.39	3.082	802.606	628.437	1.683	2.174	1.26	1.866	492.498	8020.62	725.463	350.179	1536.79	1491.95	3262.34	5010.99	697.731	4014.06	2381.25	1752.74	64.879
Oleur061Scf1330g04019.1	12918	up	0.807	0.062	-0.31005	-4.00143	0.006	0.026	0.833	2.027	0.504	0.489	0.278	0.013	0.262	0.003	0.003	0.313	0.02	0.006	0.003	0.399	1.446	0.597	0.221	0.001	0.539	1.562	0.635	1.972	0.008	0.136	0.003	0.067	0.009	0.025	0.856	3.903	0.008	0.273	0.133	0.025	3.685	0.133	0.224	0.58	0.034	0.343	0.064
Oleur061Scf1202g08001.1	12908	up	6.385	0.495	2.67474	-1.01552	3.119	0.23	0.286	1.509	2.659	2.126	0.046	3.804	0.001	0.063	0.001	0.04	1.897	0.056	2.053	0.008	4.864	5.122	0.573	5.126	8.454	4.956	0.001	0.045	4.435	4.064	2.605	2.501	0.04	0.006	0.508	2.105	2.962	4.7	4.546	7.121	5.457	12.229	0.393	0.564	2.118	3.122	1.63
Oleur061Scf1619g00003.1	12873	up	5.983	0.465	2.58078	-1.10554	22.33	13.256	3.352	2.456	0.156	2.284	0.001	0.001	7.468	11.948	4.322	4.906	1.62	0.005	2.821	2.428	10.333	3.956	0.001	32.538	2.603	0.035	4.705	4.818	0.001	0.001	9.515	7.785	0.044	0.008	4.623	0.698	0.021	1.018	2.459	1.267	6.551	4.783	0.312	1.731	0.647	0.176	0.169
Oleur061Scf2851g03031.1	12838	up	0.457	0.036	-1.12977	-4.81219	0.125	0.039	0.169	0.103	0.96	0.136	0.046	0.024	0.13	0.155	1.199	0.078	0.005	0.005	0.006	0.001	0.275	0.355	1.092	0.324	0.001	0.006	0.946	0.757	0.001	0.005	0.459	0.112	0.004	0.006	0.001	0.217	0.448	0.682	0.067	0.064	0.62	0.719	0.008	0.001	0.295	0.004	0.001
Oleur061Scf1563g00016.1	12782	up	0.369	0.029	-1.43815	-5.11422	0.1	0.274	0.01	0.001	0.004	0.041	0.514	0.388	0.33	0.482	0.004	0.034	0.412	0.047	0.001	0.062	0.38	0.245	0.01	0.149	0.005	0.001	0.473	0.334	0.035	0.171	0.465	0.193	0.038	0.003	0.619	0.197	0.095	0.001	0.014	0.013	0.485	0.411	0.015	0.001	0.003	0.012	0.274
Oleur061Scf0392g01001.1	12780	up	10.415	0.815	3.38058	-0.29532	1.147	1.825	1.161	1.594	1.284	0.821	6.161	5.875	15.77	24.019	0.005	0.001	6.304	7.985	0.027	0.026	7.16	4.179	1.289	7.119	9.596	8.799	0.559	0.295	13.502	9.057	2.164	0.119	13.856	7.768	0.033	0.857	2.76	6.623	14.685	12.557	20.482	19.199	0.106	0.028	0.12	0.026	6.747
Oleur061Scf4171g00008.1	12768	up	5.419	0.424	2.43803	-1.23648	0.001	0.005	0.23	2.476	3.315	3.917	7.405	8.603	3.716	3.585	11.757	8.649	2.199	11.058	11.888	11.661	4.301	7.344	7.767	5.804	15.292	16.175	6.068	8.5	2.814	1.788	0.005	0.005	0.001	0.001	0.001	9.579	0.005	0.185	11.381	17.286	5.631	4.848	0.001	0.001	11.558	9.624	7.601
Oleur061Scf0050g02012.1	12685	up	1.219	0.096	0.28595	-3.3792	0.056	0.16	0.005	0.001	0.032	0.86	0.001	0.001	1.075	0.607	3.486	1.26	10.33	3.224	1.612	0.863	1.331	0.186	0.001	13.064	2.941	1.003	0.006	0.001	0.001	0.005	0.683	0.88	0.001	0.005	0.001	0.046	0.029	0.005	0.147	0.029	2.794	3.197	2.239	2.207	0.047	0.239	5.962
Oleur061Scf4622g07003.1	12683	up	0.194	0.015	-2.36832	-6.03325	0.001	0.001	0.001	0.001	0.005	0.001	0.005	0.001	0.549	0.006	0.001	0.004	0.164	0.163	0.001	0.004	0.039	0.192	0.004	0.038	0.039	0.006	0.001	0.004	0.001	0.001	0.227	0.006	0.036	0.516	4.077	0.028	0.001	1.534	0.152	0.027	1.136	0.166	0.001	0.001	0.004	0.001	0.001
Oleur061Scf0126g03014.1	12674	up	0.7	0.055	-0.515	-4.17882	0.001	0.001	0.001	0.001	0.29	0.033	0.001	0.001	0.001	0.004	0.294	0.601	0.001	0.637	0.317	2.003	0.632	0.13	0.001	0.017	0.206	0.314	1.345	0.734	0.097	0.267	0.001	0.001	0.223	0.206	0.001	0.011	0.001	0.315	1.604	1.328	1.582	1.846	0.001	0.001	0.004	0.015	1.042
Oleur061Scf1162g01007.1	12654	up	0.947	0.075	-0.07868	-3.74029	2.128	3.385	0.3	2.559	0.001	0.045	0.001	0.006	0.001	0.001	0.001	0.001	0.001	0.001	0.001	0.001	2.452	1.902	2.776	0.64	0.001	0.001	0.001	0.001	0.001	1.125	6.119	7.933	7.349	2.794	3.984	2.665	6.853	5.658	2.684	3.38	0.338	0.51	0.001	0.001	0.001	0.001	2.932
Oleur061Scf3591g00006.1	12620	up	6.738	0.534	2.75223	-0.90549	15.007	12.072	0.77	5.659	0.001	0.497	6.422	5.84	2.472	4.416	26.789	7.212	0.056	0.402	0.001	0.001	5.078	4.634	4.965	8.71	0.323	0.008	0.001	0.001	6.267	4.774	0.041	0.008	0.385	0.435	11.836	0.008	8.123	8.463	36.373	12.898	8.594	10.191	0.007	0.054	0.049	2.407	0.288
Oleur061Scf0274g01027.1	12598	up	141.852	11.259	7.14824	3.49305	0.121	0.667	0.137	0.075	343.065	180.265	0.822	0.014	113.325	133.401	59.325	47.19	89.855	85.611	341.095	126.686	162.057	110.933	1.431	0.191	286.265	217.436	0.392	1.021	0.547	61.315	0.096	0.51	0.106	0.43	424.109	116.494	223.675	349.815	226.813	67.909	190.716	118.092	52.735	225.223	232.39	280.348	99.716
Oleur061Scf9058g01002.1	12596	up	0.251	0.02	-1.99499	-5.64992	1.065	1.176	0.001	0.001	1.825	1.104	0.037	0.012	0.001	0.014	0.056	0.662	0.014	0.014	0.001	0.001	0.302	0.383	0.017	0.001	0.43	0.954	0.051	0.001	0.276	0.1	0.005	0.021	0.001	0.001	0.004	0.298	0.001	0.004	0.001	0.001	0.996	0.034	0.001	0.005	0.357	0.027	0.341
Oleur061Scf7734g02039.1	12568	up	5.747	0.457	2.52287	-1.1289	0.004	0.028	0.026	0.013	4.332	5.598	6.937	8.898	0.009	0.006	4.182	5.512	10.967	7.585	6.232	3.223	10.607	6.514	1.189	0.351	1.881	1.612	4.718	5.424	11.963	11.15	0.001	0.026	0.091	0.079	1.146	0.439	1.567	0.013	6.035	7.499	3.032	5.208	14.164	9.721	4.318	3.855	0.072
Oleur061Scf3064g08012.1	12557	up	1.586	0.126	0.66501	-2.98543	0.184	0.005	0.031	0.515	1.133	1.766	0.083	0.016	2.659	3.077	6.731	0.298	0.622	0.001	0.196	0.252	1.3	3.081	0.685	0.149	1.375	0.506	0.005	0.414	0.001	0.076	0.006	0.001	0.006	0.017	0.046	0.65	0.457	0.953	0.006	0.297	0.739	2.135	0.001	0.025	0.029	1.049	0.005
Oleur061Scf0247g05018.1	12449	up	1.145	0.092	0.19549	-3.4425	0.941	1.341	0.907	0.784	4.718	4.011	0.001	0.006	7.747	5.309	3.269	4.099	0.001	0.001	0.001	0.04	1.154	1.183	0.867	5.278	0.001	0.001	1.424	1.25	6.391	4.122	9.589	8.447	0.629	0.757	1.676	4.854	0.001	5.186	0.007	0.001	3.474	0.363	0.001	0.001	0.001	0.001	0.068
Oleur061Scf0032g09023.1	12392	up	0.498	0.04	-1.0057	-4.63706	0.007	0.037	0.035	0.006	0.126	0.02	2.214	1.442	1.452	0.69	0.118	0.005	0.022	1.628	0.029	0.122	0.168	1.599	0.255	0.175	0.905	0.028	0.095	0.001	0.627	0.111	0.889	0.006	1.402	1.274	0.006	0.969	0.005	1.118	0.001	0.001	0.922	0.248	0.001	0.001	1.472	0.192	0.906
Oleur061Scf1488g00019.1	12341	up	24.292	1.968	4.60241	0.977	8.427	6.776	38.413	20.897	1.383	2.883	0.06	0.282	0.309	1.083	8.182	7.7	7.335	0.001	7.402	9.057	42.615	24.526	0.001	0.001	5.383	3.118	5.623	10.324	2.573	4.715	8.488	28.065	27.508	18.002	0.385	14.844	2.795	7.397	1.997	2.589	15.11	22.05	7.667	13.464	3.486	4.166	0.001
Oleur061Scf3203g00001.1	12324	up	0.183	0.015	-2.44999	-6.07341	0.089	0.264	0.812	0.474	0.154	0.005	0.438	0.592	0.596	0.066	0.001	0.001	0.026	0.001	0.006	0.001	0.25	0.213	0.001	0.633	0.001	0.005	0.001	0.001	0.001	0.001	0.313	0.43	0.069	0.447	0.038	0.368	0.001	0.267	0.001	0.001	0.076	0.276	0.001	0.001	0.001	0.001	0.001
Oleur061Scf0316g03026.1	12322	up	0.063	0.005	-3.98346	-7.60669	0.001	0.005	0.001	0.005	0.022	0.018	0.006	0.001	0.001	0.001	0.005	0.001	0.022	0.023	0.103	0.081	0.024	0.101	0.001	0.001	0.123	0.083	0.078	0.024	0.005	0.005	0.022	0.019	0.001	0.001	0.007	0.006	0.005	0.001	0.005	0.001	0.263	0.026	0.005	0.001	0.001	0.005	0.001
Oleur061Scf2914g00010.1	12321	up	11.992	0.973	3.584	-0.0391	4.689	5.305	0.024	0.001	0.001	0.648	0.031	0.001	12.408	11.397	0.001	0.001	4.592	1.73	0.001	0.001	11.75	11.623	5.629	12.555	5.785	7.077	5.959	6.014	6.749	6.77	15.942	11.665	14.902	11.126	12.377	12.568	6.517	5.437	3.363	3.921	11.615	13.037	4.653	5.257	0.001	0.005	0.001
Oleur061Scf3562g01018.1	12287	up	44.664	3.635	5.48104	1.8619	29.462	44.482	3.831	9.662	19.487	6.68	8.074	0.004	14.116	6.111	1.202	1.66	3.782	0.004	2.463	15.712	180.621	56.515	229.05	123.358	5.355	8.781	15.884	9.637	0.213	3.988	129.79	22.531	0.108	5.059	20.431	15.301	2.345	15.142	2.16	2.844	29.667	13.141	0.252	0.607	19.12	6.975	6.494
Oleur061Scf3558g00001.1	12286	up	0.331	0.027	-1.59617	-5.21519	0.001	0.001	0.001	0.001	0.181	0.013	0.018	0.214	0.004	0.001	0.01	0.001	0.35	0.303	0.072	0.401	0.494	0.281	0.001	0.087	0.014	0.193	0.265	0.211	0.001	0.003	0.921	0.25	0.003	0.003	1.529	0.05	0.011	0.004	0.005	0.001	0.182	0.473	0.421	0.016	0.013	0.001	0.004
Oleur061Scf0770g02025.1	12283	up	7.574	0.617	2.92104	-0.69761	0.001	0.001	10.135	11.813	6.001	6.962	5.041	7.095	4.105	2.297	11.499	4.171	1.115	5.231	0.001	0.006	2.688	6.268	0.001	0.31	12.078	9.227	0.001	0.001	0.001	0.006	4.001	2.265	0.027	1.737	18.946	22.413	16.116	1.743	0.001	0.001	16.651	11.731	0.007	2.283	10.063	12.32	1.221
Oleur061Scf7406g00001.1	12262	up	1.518	0.124	0.60183	-3.01436	3.773	4.9	0.236	1.092	2.126	0.885	1.686	1.144	2.005	2.172	0.001	0.001	0.258	0.178	0.006	0.007	2.864	3.138	0.184	3.017	2.059	2.606	0.239	0.211	0.001	0.039	3.435	2.452	0.041	1.095	0.041	3.375	0.006	2.259	0.001	0.001	1.337	0.442	0.905	1.154	0.001	0.001	1.528
Oleur061Scf0193g06001.1	12253	up	3.826	0.312	1.93583	-1.67933	0.001	0.001	0.001	0.001	2.771	2.24	0.001	0.001	3.307	4.647	4.802	1.336	0.934	2.701	3.052	2.307	2.007	2.738	4	3.426	2.635	2.101	0.001	0.001	4.001	4.625	0.001	0.001	0.716	1.481	3.727	0.077	0.996	0.001	3.571	4.071	6.392	6.102	3.353	6.454	2.471	2.833	3.215
Oleur061Scf1362g05016.1	12230	up	1.647	0.135	0.72007	-2.89231	15.688	77.35	3.662	10.026	0.001	0.186	0.001	0.011	0.004	0.012	0.001	0.005	1.414	17.648	0.004	0.038	4.066	3.235	0.001	0.188	0.059	0.209	0.029	0.001	1.253	6.627	13.627	1.549	25.463	26.555	0.021	4.687	0.378	5.741	0.004	0.001	1.859	0.301	0.013	0.001	0.001	0.007	0.001
Oleur061Scf1183g02001.1	12229	up	17.293	1.414	4.11215	0.49991	4.826	10.52	14.601	12.845	0.1	1.883	0.001	0.001	0.574	0.268	0.001	0.001	9.132	4.832	0.966	0.036	28.135	22.769	11.261	12.434	9.602	7.684	0.044	1.135	13.68	9.823	27.137	29.379	16.91	29.341	9.987	13.118	18.747	13.254	0.03	0.175	9.801	14.245	8.283	8.698	5.905	6.066	12.056
Oleur061Scf9058g00009.1	12222	up	1.39	0.114	0.4753	-3.13614	0.001	0.001	0.945	0.04	6.876	2.406	1.821	0.587	0.001	0.001	2.495	0.913	2.022	6.519	0.569	0.11	2.502	2.034	0.768	0.005	3.829	3.388	4.265	2.518	0.838	0.033	0.001	0.001	0.001	0.001	4.713	0.15	0.695	0.001	0.033	0.094	1.848	0.397	0.417	3.443	0.195	0.117	0.006
Oleur061Scf3595g04022.1	12204	up	4.761	0.39	2.25136	-1.35796	6.468	3.679	0.431	4.111	2.942	8.32	0.278	0.255	2.653	4.002	2.172	3.93	0.035	0.206	0.036	0.498	2.363	5.427	3.552	8.901	0.778	0.032	0.001	0.001	0.361	0.4	2.196	3.476	0.296	0.051	0.033	6.049	0.043	0.022	2.726	0.343	5.573	7.192	2.115	5.279	0.252	0.708	0.049
Oleur061Scf0410g06001.1	12184	up	27.563	2.262	4.78465	1.17773	84.373	57.518	29.513	38.069	0.001	0.051	0.001	0.001	31.207	25.503	10.92	15.527	16.918	5.497	0.001	0.001	21.507	29.298	17.218	49.583	0.001	0.008	36.132	22.145	24.909	30.805	16.823	24.332	28.679	30.268	30.983	0.001	62.93	13.831	28.063	24.078	22.922	39.96	0.557	19.353	1.307	19.854	0.001
Oleur061Scf7272g01061.1	12169	up	1.052	0.086	0.07362	-3.53158	2.121	2.03	1.715	0.035	1.212	2.124	0.062	0.008	3.591	1.715	0.248	0.006	0.038	0.007	0.048	1.634	1.256	1.407	0.054	0.054	0.043	0.043	0.194	2.123	0.007	0.145	0.042	0.27	0.007	0.036	0.008	3.168	1.377	0.262	0.046	0.367	1.129	0.615	0.001	0.248	0.283	0.457	0.053
Oleur061Scf2265g01014.1	12152	up	0.176	0.015	-2.50421	-6.10741	0.01	0.01	0.011	0.074	0.056	0.048	0.001	0.001	0.01	0.052	0.343	0.063	5.259	0.049	0.072	0.356	0.097	0.073	0.009	0.012	0.001	0.001	0.012	0.008	0.008	0.371	0.056	0.001	0.012	0.01	0.001	0.073	1.951	0.011	0.01	0.642	0.256	0.531	0.008	0.001	0.001	0.012	0.001
Oleur061Scf6113g00031.1	12071	up	0.846	0.07	-0.24133	-3.83491	0.101	0.005	0.005	0.086	0.667	0.342	0.001	0.001	0.057	0.005	0.001	0.001	0.507	0.353	0.491	0.638	0.748	0.754	0.71	0.001	0.648	0.368	0.648	0.586	0.005	0.063	0.082	0.124	0.001	0.005	1.013	0.118	0.356	0.647	0.28	0.726	1.16	0.783	0.005	0.001	1.249	0.794	0.806
Oleur061Scf1571g02012.1	12070	up	0.17	0.014	-2.55956	-6.15302	0.022	0.296	0.001	0.001	0.004	0.004	0.001	0.022	0.001	0.001	0.018	0.014	0.013	0.001	0.46	0.081	0.687	0.025	0.522	0.109	0.356	0.087	0.001	0.001	0.268	0.437	0.725	0.894	0.001	0.001	0.116	0.114	0.016	0.145	0.005	0.001	0.132	0.366	0.004	0.026	0.016	0.015	0.014
Oleur061Scf4339g00009.1	12053	up	0.023	0.002	-5.41625	-9.00762	0.001	0.001	0.001	0.001	0.001	0.001	0.001	0.001	0.282	0.019	0.001	0.019	0.017	0.001	0.001	0.001	0.024	0.03	0.001	0.001	0.001	0.001	0.001	0.001	0.001	0.001	0.1	0.001	0.001	0.001	0.001	0.001	0.001	0.001	0.001	0.001	0.017	0.025	0.001	0.001	0.001	0.001	0.001
Oleur061Scf5094g03019.1	12045	up	1.329	0.11	0.40983	-3.18057	3.459	0.753	0.019	0.019	0.015	0.001	0.001	0.012	5.935	15.466	0.064	0.812	0.059	0.194	0.281	0.004	3.303	1.383	0.775	1.215	0.137	0.083	0.128	0.017	0.161	4.387	0.045	3.489	0.085	0.033	0.027	0.702	0.058	0.001	0.549	0.34	0.588	1.16	0.418	0.091	2.006	0.552	0.005
Oleur061Scf1065g01004.1	12025	up	12.543	1.043	3.64884	0.06077	9.557	7.958	0.005	0.001	12.333	19.935	0.006	0.061	8.386	6.033	7.311	3.359	4.955	6.103	7.384	8.816	14.028	11.1	7.239	2.774	11.414	9.146	0.025	0.067	6.644	5.853	0.024	0.018	0.001	0.005	7.664	15.316	22.032	2.331	0.669	1.415	13.398	11.866	0.001	0.006	19.742	28.335	0.698
Oleur061Scf1347g11006.1	12008	up	0.238	0.02	-2.0719	-5.65793	0.001	0.001	0.315	0.237	0.483	0.25	0.016	0.155	0.001	0.001	0.308	0.403	0.001	0.001	0.331	0.043	0.383	0.222	0.001	0.001	1.373	0.698	0.001	0.001	0.266	0.518	0.282	0.425	0.001	0.001	0.001	0.135	0.007	0.036	0.001	0.001	0.104	0.363	0.001	0.001	1.334	0.87	0.001
Oleur061Scf2210g01021.1	11995	up	0.924	0.077	-0.11478	-3.69916	0.037	0.006	0.006	0.176	1.206	2.535	0.593	0.031	0.006	0.043	0.024	0.006	0.03	0.008	0.041	0.219	1.692	0.63	0.049	0.317	0.746	0.052	0.883	0.972	0.143	0.334	1.24	0.648	0.034	0.006	0.007	0.029	0.006	0.633	0.862	3.008	0.4	1.705	4.031	0.039	0.698	0.007	0.006
Oleur061Scf8385g00012.1	11980	up	0.249	0.021	-2.00356	-5.58615	12.438	11.817	0.001	0.001	0.001	0.001	0.001	0.001	1.934	0.309	0.001	0.001	0.001	0.001	0.528	5.062	0.036	0.345	0.008	0.48	0.055	0.032	0.057	0.063	0.658	0.011	4.112	0.034	0.006	0.009	0.001	0.001	0.059	0.009	0.001	0.001	0.381	0.824	0.001	0.001	0.001	0.001	0.419
Oleur061Scf2676g04016.1	11933	up	3.934	0.33	1.97587	-1.60105	0.001	0.444	0.551	0.071	3.102	0.084	3.244	3.148	0.001	0.049	4.735	0.669	0.744	0.394	0.008	0.054	5.529	3.252	2.771	0.713	0.28	1.842	0.008	0.007	3.103	3.853	5.472	4.663	0.001	0.048	0.5	1.545	5.448	5.491	0.05	2.716	2.124	6.27	0.046	0.378	0.042	0.346	0.001
Oleur061Scf4638g00009.1	11908	up	1.275	0.107	0.35045	-3.22347	2.827	0.535	0.021	0.384	0.033	0.787	0.782	0.185	0.001	0.001	0.027	1.862	0.917	0.29	0.536	0.383	1.131	1.15	0.056	0.005	0.372	0.15	0.001	0.001	1.809	3.081	0.203	1.853	2.198	1.471	0.025	0.001	0.016	0.005	0.203	0.931	1.147	1.771	0.681	0.005	0.033	0.019	0.039
Oleur061Scf2747g00009.1	11863	up	0.619	0.052	-0.69292	-4.26141	0.001	0.006	0.001	0.001	0.001	0.026	0.001	0.005	0.022	0.001	0.705	0.007	0.158	0.006	0.646	1.224	0.197	1.387	0.028	0.001	2.936	1.905	0.119	0.007	0.001	0.001	1.933	1.49	0.006	0.006	0.293	1.072	1.663	0.029	0.044	0.825	0.239	2.245	0.038	0.224	0.036	0.008	0.318
Oleur061Scf0774g08026.1	11863	up	2.818	0.238	1.49469	-2.07375	0.001	0.023	0.034	0.006	3.545	4.257	4.007	4.862	3.53	5.94	4.035	3.603	1.991	4.596	2.106	1.667	3.673	2.261	0.458	7.09	5.512	3.056	1.242	0.124	0.915	0.971	3.947	7.103	0.005	0.001	0.143	4.996	0.089	0.101	0.001	0.001	4.178	1.818	3.941	2.435	0.027	0.788	0.024
Oleur061Scf7418g00007.1	11863	up	2.619	0.221	1.38896	-2.17948	1.992	0.041	2.307	1.565	1.495	1.745	0.001	0.001	0.195	1.439	0.006	0.001	0.313	0.362	1.835	2.069	1.958	2.757	0.006	0.007	1.41	1.787	1.568	2.49	0.987	1.225	0.789	1.734	3.07	3.158	0.007	2.018	1.465	0.764	3.611	3	3.725	2.34	0.006	1.299	0.001	0.001	2.543
Oleur061Scf1517g04009.1	11856	up	0.075	0.006	-3.73662	-7.30429	0.028	0.001	0.03	0.001	0.023	0.359	0.001	0.001	0.001	0.001	0.001	0.024	0.019	0.021	0.001	0.022	0.026	0.096	0.001	0.001	0.001	0.001	0.019	0.001	0.001	0.001	0.001	0.001	0.022	0.023	0.001	0.001	0.005	0.001	0.001	0.005	0.379	0.033	0.001	0.001	1.218	0.006	0.001
Oleur061Scf8431g00038.1	11854	up	6.061	0.511	2.59957	-0.96777	9.36	10.755	0.001	0.001	9.355	10.249	5.346	5.92	7.387	6.646	8.866	6.183	0.046	0.087	5.848	7.099	5.856	6.463	0.419	0.051	2.734	0.079	1.92	0.462	5.302	5.256	9.324	3.483	0.001	0.006	11.985	0.034	7.181	3.687	0.393	0.602	8.379	4.255	0.285	5.809	7.951	11.571	0.001
Oleur061Scf8316g00008.1	11791	up	2.728	0.231	1.44766	-2.11198	3.251	2.085	0.039	0.006	2.922	4.36	0.007	0.025	0.001	0.029	0.025	0.192	1.52	0.035	0.082	0.138	3.236	1.803	0.21	1.028	2.425	0.254	0.001	0.001	0.046	0.136	3.4	0.051	0.632	0.046	2.245	0.175	2.415	0.029	2.841	1.9	2.591	3.662	0.966	0.007	0.031	0.007	0.008
Oleur061Scf4664g05001.1	11788	up	0.22	0.019	-2.18424	-5.7436	0.001	0.001	0.51	0.02	0.015	0.123	0.001	0.012	0.65	0.377	0.28	0.058	0.056	0.004	0.05	0.014	0.515	0.368	0.087	0.886	0.001	0.004	0.012	0.004	0.058	0.001	0.059	0.016	0.454	0.235	0.001	0.001	0.012	0.001	0.004	0.004	0.036	0.344	0.016	0.356	0.224	0.001	0.015
Oleur061Scf0370g00008.1	11782	up	1.81	0.154	0.85591	-2.70271	0.001	0.001	1.249	1.213	2.183	1.288	3.149	3.119	0.001	0.045	1.139	1.649	0.76	1.468	0.001	0.001	3.554	2.545	2.823	0.156	1.894	1.29	1.847	1.244	0.001	0.019	3.923	1.194	0.001	0.001	3.111	2.226	0.602	0.001	0.001	0.001	1.09	1.088	0.439	1.02	3.13	1.506	0.48
Oleur061Scf1069g01026.1	11780	up	27.629	2.345	4.78811	1.22982	49.71	40.885	7.729	7.077	33.363	34.377	2.457	3.078	0.723	2.186	15.041	15.538	37.831	0.001	45.573	31.889	11.976	12.313	46.264	10.579	0.001	0.005	36.206	35.106	48.095	36.936	9.667	12.75	0.022	0.022	0.001	12.526	6.83	26.786	0.001	0.001	56.894	69.457	0.001	0.001	75.878	63.717	78.988
Oleur061Scf1813g03011.1	11750	up	58.68	4.994	5.87481	2.32019	75.187	67.67	118.454	117.36	0.006	0.001	22.427	25.993	68.817	48.639	22.354	19.186	0.025	0.026	21.108	16.32	60.927	65.688	37.494	46.837	26.491	19.303	111.967	152.776	0.001	0.027	33.663	45.064	15.577	18.801	0.039	71.139	0.022	6.624	0.001	0.006	56.21	52.706	8.504	20.934	0.006	0.006	64.192
Oleur061Scf2707g00012.1	11717	up	4.29	0.366	2.10114	-1.44939	0.357	0.024	0.126	0.755	0.024	0.178	0.048	1.777	2.746	0.001	2.4	0.097	10.365	0.984	0.186	0.005	23.543	6.7	0.212	3.061	0.001	0.033	2.213	0.945	2.168	2.932	5.926	9.992	1.471	0.187	5.374	3.909	3.055	3.454	0.025	0.005	1.258	1.708	0.001	0.025	2.151	0.046	0.033
Oleur061Scf1081g01012.1	11704	up	1.268	0.108	0.34246	-3.20652	2.419	1.305	1.146	1.071	1.602	1.751	0.053	0.071	0.959	0.552	0.029	0.014	0.01	0.018	0.561	0.163	0.916	0.891	1.557	1.589	0.49	0.151	0.167	0.233	0.465	0.538	0.771	0.073	0.266	0.596	0.427	1.307	0.033	0.538	0.016	0.012	1.394	2.272	0.019	0.001	0.015	0.01	0.289
Oleur061Scf5026g00008.1	11701	up	2.236	0.191	1.16074	-2.38784	0.912	2.149	0.001	0.001	5.59	5.238	7.161	10.109	6.107	5.62	0.001	0.001	4.12	0.015	7.644	6.312	3.203	2.468	0.001	0.001	1.156	1.834	5.181	6.074	0.005	1.863	2.267	3.811	4.765	4.315	0.001	9.513	0.001	3.088	0.001	0.004	1.974	1.601	16.391	8.395	0.001	0.001	2.74
Oleur061Scf0081g04020.1	11643	up	0.215	0.018	-2.21744	-5.75894	0.008	0.093	0.009	0.007	0.039	0.101	0.006	0.066	0.001	0.001	0.424	0.067	0.104	0.013	0.004	0.001	0.325	0.043	0.009	0.061	0.405	0.007	0.363	0.021	0.051	0.046	0.001	0.008	0.007	0.035	0.167	0.011	0.057	0.053	0.062	0.061	0.286	0.537	0.028	0.008	0.022	0.004	0.031
Oleur061Scf4472g00004.1	11642	up	0.667	0.057	-0.58333	-4.12465	0.001	0.007	0.043	2.344	0.046	2.47	0.001	0.036	0.24	0.037	0.001	0.007	0.194	0.001	0.009	3.176	0.251	1.805	0.215	2.934	0.041	0.037	1.936	0.009	0.071	1.708	0.037	0.039	2.654	0.246	0.04	0.007	0.006	0.226	0.902	0.044	1.709	0.257	0.006	0.038	0.008	0.29	0.008
Oleur061Scf1218g05001.1	11604	up	2.218	0.191	1.14895	-2.38769	0.001	0.001	3.261	2.205	6.53	4.808	2.882	0.613	4.353	3.248	0.906	0.219	2.351	3.616	2.915	3.367	0.485	4.207	0.001	2.274	1.143	1.167	0.228	1.811	0.196	1.253	0.001	0.001	0.001	0.001	0.042	0.001	1.364	0.001	2.852	4.504	3.664	3.235	0.007	0.264	0.008	0.001	0.027
Oleur061Scf1680g01011.1	11586	up	4.162	0.359	2.05728	-1.47714	0.001	0.015	0.001	0.015	4.163	4.31	4.931	4.523	0.013	0.001	4.547	3.74	2.198	7.099	3.845	3.996	4.191	5.847	3.249	3.935	3.827	5.093	0.001	0.004	3.325	3.115	0.004	0.004	0.001	0.005	5.341	0.414	0.015	0.001	0.001	0.004	3.67	3.336	2.394	4.477	2.809	4.717	4.144
Oleur061Scf2523g00008.1	11583	up	3.66	0.316	1.8718	-1.66219	1.638	1.696	1.749	1.576	1.022	0.707	0.275	1.258	3.136	2.697	1.769	0.006	1.419	0.004	2.407	3.238	5.474	2.822	0.206	5.616	1.257	2.023	0.595	1.867	0.192	0.204	0.987	0.56	4.638	2.103	0.005	0.001	0.961	0.179	2.188	1.786	3.367	3.45	1.549	0.044	0.039	1.61	1.451
Oleur061Scf7892g00003.1	11550	up	5.029	0.435	2.33022	-1.19965	9.71	7.976	3.838	0.091	10.185	12.06	0.337	6.67	1.296	2.1	0.309	2.608	0.006	13.25	0.471	0.045	1.903	15.387	6.829	0.008	13.082	9.235	0.001	0.001	2.577	2.242	0.001	0.001	2.433	6.268	0.006	13.566	0.007	0.001	4.508	3.486	3.317	6.584	1.16	9.922	0.36	9.602	0.52
Oleur061Scf3860g00002.1	11533	up	0.03	0.003	-5.04665	-8.57437	0.001	0.011	0.001	0.009	0.001	0.008	0.001	0.001	0.001	0.001	0.001	0.001	0.067	0.001	0.001	0.001	0.066	0.062	0.437	0.064	0.011	0.001	0.001	0.001	0.004	0.094	0.001	0.003	0.001	0.001	0.001	3.998	0.009	0.015	0.001	0.001	0.009	0.023	0.001	0.001	0.001	0.001	0.001
Oleur061Scf0145g01019.1	11468	up	1.444	0.126	0.52987	-2.98979	0.186	0.595	0.006	0.028	0.195	0.861	0.001	1.466	0.762	0.54	0.886	1.821	1.038	0.141	0.006	0.117	0.791	2.22	0.007	0.992	0.182	0.134	0.148	0.146	0.949	0.164	0.887	0.125	0.718	0.625	0.001	0.032	1.84	0.927	0.023	0.033	1.519	1.629	0.031	0.137	0.319	0.025	0.631
Oleur061Scf7729g02024.1	11459	up	3.143	0.274	1.65212	-1.86636	1.776	4.383	2.185	2.225	2.715	1.774	0.001	0.001	4.152	5.527	1.922	1.05	1.655	4.756	2.293	0.781	6.106	4.204	1.436	1.794	1.776	1.42	0.001	0.001	2.876	1.386	3.683	4.849	0.001	0.001	0.001	1.95	0.001	0.02	4.213	5.019	2.007	1.894	2.661	2.183	4.46	6.323	4.419
Oleur061Scf0207g01018.1	11455	up	1.095	0.096	0.13154	-3.38642	1.558	0.028	0.202	1.247	0.805	0.58	0.001	0.548	0.61	1.059	0.006	0.021	0.549	0.022	0.001	0.005	2.888	0.934	1.568	1.758	0.007	0.023	0.001	0.395	0.023	0.034	0.083	0.174	0.094	0.501	2.482	0.607	0.427	0.949	0.001	0.393	0.553	0.966	0.026	0.11	0.231	0.637	0.042
Oleur061Scf1337g02007.1	11455	up	1.095	0.096	0.13154	-3.38642	1.558	0.028	0.202	1.247	0.805	0.58	0.001	0.548	0.61	1.059	0.006	0.021	0.549	0.022	0.001	0.005	2.888	0.934	1.568	1.758	0.007	0.023	0.001	0.395	0.023	0.034	0.083	0.174	0.094	0.501	2.482	0.607	0.427	0.949	0.001	0.393	0.553	0.966	0.026	0.11	0.231	0.637	0.042
Oleur061Scf6593g00002.1	11453	up	9.363	0.817	3.22693	-0.29084	19.303	13.05	3.53	5.024	14.347	10.696	4.744	3.213	4.125	5.207	0.006	0.001	7.157	4.396	5.938	5.752	4.378	6.311	0.001	10.64	0.001	0.001	5.913	4.482	6.279	3.008	6.104	4.196	11.266	13.597	0.001	4.725	4.229	3.987	13.954	12.662	17.513	15.88	0.436	7.657	0.001	0.001	0.001
Oleur061Scf6707g00001.1	11452	up	15.279	1.334	3.93345	0.41589	13.282	12.197	21.285	27.293	10.732	11.969	30.828	32.523	14.802	22.972	0.006	0.001	0.001	0.006	0.001	0.006	10.683	12.976	21.275	3.533	15.433	13.888	0.001	0.006	5.996	6.018	0.006	0.005	28.752	42.55	18.262	19.255	3.934	0.007	15.287	25.293	20.966	18.75	13.367	7.009	11.46	10.783	26.347
Oleur061Scf0259g04019.1	11449	up	165.95	14.494	7.37461	3.85741	251.547	186.571	130.797	123.604	192.697	206.041	55.077	28.582	0.001	0.001	109.463	124.922	191.79	111.928	76.667	97.522	128.366	260.577	89.558	66.326	113.22	91.562	190.581	147.986	115.5	93.317	169.334	131.061	100.046	101.884	91.194	152.875	73.434	108.788	125.276	99.027	191.69	118.283	0.009	0.006	119.273	136.888	181.032
Oleur061Scf1581g00024.1	11433	up	9.99	0.874	3.32042	-0.19482	0.001	0.001	4.618	8.967	8.188	27.726	44.922	29.215	0.001	0.001	9.898	13.014	4.227	13.473	0.001	0.001	15.204	13.003	0.006	14.494	14.658	7.044	4.591	24.022	23.207	19.242	0.001	0.006	8.454	20.442	0.257	1.76	2.55	0.001	0.001	0.001	6.686	7.534	35.394	11.713	31.043	15.439	33.329
Oleur061Scf3663g05004.1	11418	up	1.036	0.091	0.05119	-3.46208	0.294	0.019	0.013	0.029	0.291	4.642	0.112	0.064	0.07	0.283	0.12	0.241	0.856	0.647	0.171	0.282	2.731	0.496	0.006	0.357	0.569	0.09	0.585	2.885	0.837	0.384	0.962	0.001	0.007	0.099	0.078	2.044	0.023	0.168	0.742	0.018	2.756	0.309	0.501	2.693	0.152	0.004	0.001
Oleur061Scf0637g00017.1	11387	up	0.398	0.035	-1.32904	-4.83838	0.001	0.031	0.063	0.017	0.142	0.098	0.446	0.022	0.977	0.004	0.122	0.143	0.127	0.026	0.013	0.186	0.629	0.202	0.001	0.126	0.248	0.007	0.289	0.011	0.225	0.257	2.898	0.112	0.01	0.082	0.052	0.01	0.001	0.018	0.028	0.028	0.488	0.405	0.001	0.001	0.014	0.015	0.424
Oleur061Scf1252g00045.1	11386	up	2.159	0.19	1.1104	-2.39888	2.722	4.249	3.906	3.019	1.214	2.514	2.247	1.659	0.78	0.653	0.001	0.001	0.273	0.7	1.045	0.726	2.823	2.968	4.493	0.037	1.795	1.889	1.508	4.4	0.147	0.767	4.732	3.971	2.939	4.292	0.001	0.047	2.125	0.204	0.001	0.001	1.505	1.723	0.018	0.004	0.847	1.21	0.066
Oleur061Scf0071g05003.1	11374	up	4.236	0.372	2.0828	-1.42493	9.113	5.486	3.045	1.752	0.03	4.903	0.001	0.001	6.887	8.454	0.849	2.993	1.682	2.519	0.008	0.041	4.764	2.391	0.538	0.125	0.051	0.181	0.192	4.347	0.229	6.797	0.218	2.747	5.887	3.981	0.064	4.006	0.001	0.032	0.045	0.001	4.644	6.089	3.224	4.283	0.246	0.361	2.054
Oleur061Scf1017g02003.1	11358	up	36.807	3.241	5.20189	1.69622	16.806	15.073	0.942	8.914	21.485	21.519	0.272	0.001	9.985	16.209	0.009	0.056	9.248	17.968	21.279	13.849	24.718	34.631	9.444	21.286	18.393	11.67	17.075	11.908	17.681	10.54	0.001	0.001	0.012	0.086	9.87	16.498	19.55	0.089	16.436	9.754	44.619	48.051	4.114	15.31	13.116	16.701	0.012
Oleur061Scf2783g04009.1	11338	up	6.249	0.551	2.64357	-0.85958	0.007	0.041	0.007	0.008	1.296	0.304	3.54	2.004	0.03	0.197	17.067	14.723	7.362	0.616	0.433	0.036	20.381	16.063	10.35	0.001	2.865	2.718	3.265	2.075	11.387	12.418	0.006	0.001	0.169	0.027	11.883	0.007	9.662	16.951	1.65	0.344	1.66	2.806	1.179	0.052	1.682	2.329	1.107
Oleur061Scf5942g00018.1	11307	up	2.701	0.239	1.43332	-2.06592	0.001	0.001	2.062	2.021	0.019	0.39	0.045	0.615	1.56	0.914	1.611	2.997	0.533	0.498	0.001	0.005	2.201	2.606	0.12	0.006	1.774	1.489	0.001	0.001	0.581	0.369	0.001	0.001	1.51	3.066	2.484	0.068	2.323	0.479	0.001	0.001	2.801	3.31	0.601	1.104	1.519	2.542	0.29
Oleur061Scf0357g12010.1	11305	up	10.063	0.89	3.33092	-0.16797	10.617	6.044	0.785	3.944	4.283	3.136	7.505	10.786	3.617	0.431	19.368	18.171	12.84	24.415	31.009	20.019	6.843	5.618	5.873	9.989	0.012	0.009	1.168	0.838	21.56	13.862	0.056	0.001	0.001	0.001	0.091	0.008	21.258	2.955	25.99	32.169	14.273	18.686	0.012	1.271	10.453	15.542	25.379
Oleur061Scf0830g18022.1	11301	up	0.183	0.016	-2.45134	-5.94972	0.001	0.001	0.001	0.001	0.005	0.402	0.005	0.078	0.17	0.065	0.014	0.302	0.42	0.715	0.001	0.001	0.079	0.385	0.001	0.001	0.001	0.402	0.001	0.001	0.001	0.013	0.111	0.001	0.001	0.004	0.035	0.016	0.082	0.385	0.058	0.004	0.421	0.088	0.11	0.052	0.031	0.001	0.005
Oleur061Scf6201g00001.1	11290	up	4.899	0.434	2.29259	-1.20451	0.053	0.298	0.418	0.782	4.264	5.336	10.725	1.489	8.347	5.869	0.465	0.42	0.01	0.001	6.356	5.317	5.373	5.261	0.604	0.011	0.346	0.239	1.84	1.323	0.363	0.363	0.46	0.679	1.924	5.439	0.146	5.633	0.921	4.913	0.999	0.626	3.746	5.441	0.296	0.051	0.29	0.438	0.024
Oleur061Scf2075g02028.1	11283	up	26.286	2.33	4.71624	1.22004	1.128	0.041	37.29	42.649	6.279	12.254	53.849	51.01	0.114	0.376	8.614	4.769	21.24	33.967	37.87	31.344	23.245	20.518	3.779	22.777	7.221	5.694	30.205	22.978	23.376	17.342	26.899	21.055	10.466	8.258	0.001	32.314	27.788	2.913	0.27	0.354	29.067	34.44	0.275	0.033	0.008	0.264	25.539
Oleur061Scf0553g05005.1	11278	up	6.414	0.569	2.68133	-0.81415	0.001	0.001	5.381	0.393	0.001	1.202	2.273	8.109	7.382	0.983	2.192	0.099	9.529	0.065	2.614	0.275	18.335	4.201	4.407	0.001	4.885	0.481	0.136	0.005	5.345	3.802	2.007	35.519	16.674	19.267	9.128	3.948	0.001	0.001	2.971	0.928	2.28	9.638	2.741	4.962	11.174	0.993	0.196
Oleur061Scf2094g04011.1	11262	up	0.29	0.026	-1.78361	-5.27708	0.006	0.006	0.018	0.159	0.654	0.574	0.141	0.057	0.025	0.007	0.087	0.451	0.015	0.081	0.021	0.005	0.726	0.107	0.211	0.001	0.105	0.028	0.005	0.019	0.001	0.001	0.018	0.017	0.072	0.005	0.022	0.005	0.358	0.346	0.631	0.098	0.36	0.256	0.026	0.087	0.02	0.02	0.001
Oleur061Scf1724g03021.1	11249	up	3.721	0.331	1.89586	-1.59588	6.341	5.756	6.639	3.852	0.007	0.031	0.001	0.001	4.332	4.593	0.007	0.001	1.939	0.001	6.269	7.674	3.001	4.774	0.001	0.06	5.139	5.686	3.001	5.809	4.34	3.889	4.413	5.279	8.361	6.316	4.542	0.001	0.001	0.031	8.582	4.882	4.057	3.299	5.428	5.343	0.001	0.001	0.001
Oleur061Scf9128g01002.1	11217	up	3.004	0.268	1.58694	-1.90071	2.227	3.597	1.525	5.991	0.167	1.161	5.756	4.017	6.758	6.794	0.001	0.001	0.017	1.302	5.163	2.096	7.776	5.169	0.819	4.816	1.447	3.341	0.001	0.019	4.107	3.5	0.001	0.001	8.211	13.219	0.001	8.126	5.088	4.309	5.713	7.531	1.379	1.47	5.746	2.964	2.345	2.984	0.005
Oleur061Scf2706g00046.1	11212	up	15.138	1.35	3.92008	0.43304	18.032	14.922	13.082	14.406	5.931	8.293	0.001	0.001	18.782	18.087	0.001	0.001	13.373	0.001	3.164	8.875	17.198	14.128	19.1	18.819	4.364	2.736	0.001	0.001	0.001	0.308	3.583	8.275	33.54	30.576	0.539	11.707	5.397	7.951	0.001	0.001	16.46	13.13	15.17	5.526	0.001	0.001	5.658
Oleur061Scf8357g00001.1	11205	up	6.001	0.535	2.5851	-0.90109	0.001	0.001	4.456	3.859	0.077	0.317	4.424	3.545	6.314	5.84	3.692	3.487	5.117	0.001	3.571	5.381	5.487	6.758	5.184	2.996	0.001	0.001	5.563	2.928	3.746	4.464	1.827	1.045	0.022	0.021	7.807	1.543	4.889	8.33	4.978	3.037	5.038	6.94	0.001	0.001	0.001	0.001	5.445
Oleur061Scf1466g02014.1	11167	up	1.891	0.169	0.919	-2.56224	0.304	0.026	0.669	0.476	0.089	0.018	0.723	0.733	0.917	0.563	1.513	1.716	1.195	1.163	0.001	0.333	2.162	4.163	1.482	0.007	0.001	0.001	1.113	1.542	2.213	0.294	2.514	1.039	0.001	0.589	0.028	0.087	0.034	0.599	0.036	0.001	1.138	1.248	0.001	1.093	0.001	0.445	0.005
Oleur061Scf1415g02028.1	11162	up	0.665	0.06	-0.58783	-4.06841	0.001	0.001	0.001	0.001	1.679	2.852	2.494	1.511	1.476	0.859	0.081	0.148	0.613	0.405	2.75	1.388	1.042	0.45	0.001	3.06	0.001	0.001	0.932	2.867	0.004	0.176	0.001	0.001	0.001	0.001	1.52	4.399	0.703	1.988	1.336	0.707	0.889	0.47	0.001	0.001	0.474	1.321	0.243
Oleur061Scf2457g00008.1	11156	up	8.99	0.806	3.16827	-0.31148	15.382	16.846	0.001	0.004	45.868	29.778	0.001	0.001	14.98	15.531	0.001	0.004	4.062	7.626	24.237	43.011	4.798	5.286	30.103	33.776	20.554	20.948	0.001	0.004	18.493	18.839	0.014	0.014	16.072	14.059	0.001	1.582	21.412	20.034	0.001	0.001	17.123	15.039	9.006	3.834	9.64	9.576	3.293
Oleur061Scf5096g00008.1	11153	up	0.794	0.071	-0.33241	-3.81183	1.663	2.015	0.001	0.004	0.006	0.087	0.727	0.067	0.024	0.087	0.005	0.027	0.321	0.005	0.022	0.67	0.587	0.713	0.006	0.007	1.555	0.711	0.005	0.001	0.757	0.192	1.663	0.148	0.005	0.552	0.006	0.006	0.27	0.142	0.184	0.099	0.921	1.033	0.001	0.007	0.217	0.947	0.187
Oleur061Scf9139g05005.1	11081	up	4.387	0.396	2.13335	-1.33671	0.001	0.001	1.426	0.179	0.001	0.864	0.369	0.757	0.883	1.146	5.131	6.381	2.29	1.498	0.006	0.001	5.665	5.44	1.349	0.008	5.275	5.828	6.911	6.659	0.329	0.744	4.268	2.852	1.947	4.317	0.001	3.484	7.325	5.436	0.168	0.148	5.002	2.403	4.165	2.886	5.894	5.331	3.367
Oleur061Scf0490g03015.1	11048	up	5.05	0.457	2.33614	-1.12962	3.89	6.895	5.149	1.289	0.001	0.001	2.103	1.513	5.104	6.378	2.034	0.801	1.405	0.001	0.001	0.001	12.042	7.799	5.09	4.891	0.001	0.001	0.001	0.001	3.703	1.297	6.787	5.949	7.236	5.621	0.001	5.744	2.688	2.347	0.001	0.001	2.984	2.32	0.925	1.807	2.21	1.802	1.746
Oleur061Scf3939g00017.1	11025	up	0.795	0.072	-0.33032	-3.79315	0.206	0.299	0.006	0.001	0.107	0.019	2.198	0.041	0.136	0.001	2.004	1.183	2.023	0.173	0.186	0.769	0.925	0.733	0.036	0.001	0.109	0.224	0.2	0.001	0.229	1.439	0.127	0.001	0.036	0.139	0.034	0.107	0.116	0.001	0.692	6.12	1.207	0.489	0.01	0.006	0.03	1.138	0.095
Oleur061Scf3752g01008.1	10981	up	2.208	0.201	1.14264	-2.3143	1.043	0.69	2.21	1.429	0.02	0.027	0.253	1.4	3.521	2.464	1.216	2.719	0.891	0.16	0.007	0.028	2.475	3.146	0.891	0.001	1.787	0.785	0.001	0.001	0.021	0.44	0.967	1.529	0.001	0.001	0.005	3.452	0.001	0.001	2.238	2.178	1.913	1.596	4.509	3.986	1.14	1.206	2.092
Oleur061Scf0858g00002.1	10944	up	1.18	0.108	0.23882	-3.21334	0.001	0.001	0.001	0.001	0.453	2.205	0.107	0.482	0.641	0.081	0.001	0.001	0.062	0.001	1.161	1.003	0.668	0.648	0.595	0.097	0.493	0.603	0.469	0.09	0.001	0.041	4.363	3.297	0.07	0.067	0.011	4.66	4.623	0.548	0.592	0.086	0.583	7.677	0.098	0.639	0.001	0.001	0.078
Oleur061Scf4628g05006.1	10944	up	0.371	0.034	-1.43166	-4.8838	0.001	0.006	0.17	0.001	0.038	0.179	0.008	0.649	0.001	0.001	0.279	2.229	0.283	0.047	2.722	0.008	0.206	0.207	0.007	0.052	0.036	0.239	2.674	5.285	2.299	0.965	0.001	0.001	0.001	0.001	0.001	1.492	1.224	0.007	0.252	0.039	0.631	0.703	0.001	0.001	0.009	0.234	2.16
Oleur061Scf0399g01032.1	10930	up	72.812	6.662	6.18611	2.73588	71.72	64.071	0.115	0.151	74.912	57.032	26.307	26.328	121.127	91.948	2.293	1.698	73.881	81.624	115.728	88.007	39.227	51.621	76.628	2.009	3.481	39.133	132.89	108.11	0.204	23.076	0.001	0.001	29.883	66.248	0.016	41.5	74.34	0.103	87.228	122.751	112.5	123.382	1.783	42.688	0.001	0.001	77.262
Oleur061Scf0747g00006.1	10911	up	1.776	0.163	0.82832	-2.6194	1.534	0.03	1.02	0.786	0.276	2.07	0.049	2.001	0.038	0.029	2.539	1.94	0.166	0.176	1.651	0.006	1.982	2.411	0.03	0.044	2.941	2.303	1.201	1.496	0.965	1.455	1.805	1.816	0.001	0.034	1.053	0.752	1.337	1.364	0.129	0.005	0.944	2.203	0.049	2.705	0.045	0.187	0.149
Oleur061Scf2677g01002.1	10886	up	1.345	0.124	0.42783	-3.01665	0.007	0.391	2.032	3.209	0.209	2.474	0.001	0.001	0.213	1.788	0.277	0.214	0.108	0.033	0.001	0.001	3.026	1.895	0.008	3.634	0.151	1.1	0.006	0.027	0.007	0.711	1.255	4.535	4.642	8.754	0.001	0.25	0.001	0.006	0.055	0.008	2.066	0.277	1.581	1.686	0.001	0.001	1.888
Oleur061Scf2852g03034.1	10858	up	3.219	0.296	1.68678	-1.754	0.021	0.14	9.261	9.506	0.001	0.295	0.015	0.004	1.084	0.22	1.12	0.713	0.549	1.126	0.023	0.001	6.96	9.928	0.589	0.005	0.832	0.586	4.106	6.77	4.203	2.711	5.305	3.995	0.001	0.003	0.001	0.88	1.004	0.422	0.075	0.87	2.514	0.618	0.796	3.323	0.004	0.011	1.333
Oleur061Scf0735g00022.1	10851	up	0.899	0.083	-0.15389	-3.59374	1.496	0.15	0.001	0.001	2.015	0.107	0.03	6.628	0.671	0.005	1.398	2.92	0.004	0.005	5.727	1.488	0.198	2.596	0.001	0.001	5.573	4.658	0.006	0.004	8.62	4.956	0.103	0.109	0.021	0.827	0.001	1.349	0.005	0.318	3.271	0.006	1.308	0.972	0.001	0.001	0.784	1.641	2.519
Oleur061Scf5202g00001.1	10845	up	38.682	3.566	5.27358	1.83451	0.001	0.001	0.001	0.001	18.593	12.533	0.001	0.006	26.678	33.265	28.763	14.16	3.456	14.408	27.911	30.412	54.902	47.958	35.523	0.441	53.561	37.192	23.51	20.109	66.588	55.646	0.008	0.001	0.001	0.006	42.296	62.134	47.324	41.239	50.514	46.768	29.02	29.301	14.434	29.506	15.41	16.859	32.018
Oleur061Scf7232g02025.1	10828	up	5.569	0.514	2.4775	-0.9592	1.292	5.219	0.495	0.335	1.846	0.436	0.291	0.249	9.006	1.634	0.266	0.026	0.053	0.161	0.076	1.946	28.232	3.5	2.21	3.147	0.019	0.258	4.057	4.463	0.168	0.14	43.334	10.554	0.459	0.931	3.358	1.092	0.339	0.977	0.091	0.349	4.328	2.249	0.027	0.134	0.134	0.006	0.039
Oleur061Scf1942g01016.1	10822	up	1.092	0.101	0.12709	-3.30888	0.001	1.507	1.272	0.265	0.006	0.007	0.001	0.637	0.916	0.04	0.919	0.006	0.16	0.03	0.245	1.166	1.875	1.038	0.001	0.001	0.231	1.124	1.16	1.686	0.216	1.101	1.861	2.213	0.028	0.173	0.001	0.837	0.006	0.868	2.316	0.196	0.598	1.222	0.006	0.041	0.236	1.759	1.004
Oleur061Scf5276g03002.1	10822	up	2.676	0.247	1.42017	-2.01576	0.001	0.001	2.747	0.131	0.656	1.299	0.025	2.436	1.039	0.146	2.232	0.189	2.466	0.525	0.02	0.538	0.731	3.213	0.001	0.005	1.827	2.891	0.025	1.138	0.025	0.609	0.918	0.739	0.001	0.001	2.176	0.006	0.721	1.075	2.799	1.812	3.552	6.146	0.024	0.225	0.205	3.24	0.4
Oleur061Scf1111g01031.1	10795	up	11.016	1.02	3.46148	0.02915	25.969	19.628	26.312	10.98	1.895	2.236	0.037	0.15	18.631	10.343	3.245	3.489	0.005	1.142	15.217	9.536	20.592	22.913	1.157	12.514	13.612	10.363	3.693	7.632	0.213	0.139	15.935	27.964	14.639	25.998	0.001	32.785	0.021	0.607	7.045	22.512	3.955	7.891	0.15	0.971	2.933	0.216	39.652
Oleur061Scf0623g10023.1	10744	up	0.707	0.066	-0.50005	-3.92552	0.984	1.157	0.777	0.745	0.1	0.652	0.033	0.136	0.669	0.285	0.022	0.005	0.919	0.005	0.005	0.001	1.538	0.206	2.141	0.009	0.001	0.001	0.005	0.001	0.005	0.005	2.767	1.37	0.006	0.001	1.874	1.292	0.516	2.263	0.093	0.005	0.86	0.915	1.075	1.232	0.006	0.001	0.001
Oleur061Scf2904g01007.1	10741	up	2.84	0.264	1.50612	-1.91904	7.335	0.208	0.012	0.004	0.185	0.145	0.091	4.765	2.792	2.547	1.312	2.432	0.163	0.263	8.01	0.464	2.949	4.002	0.208	0.045	0.091	0.175	0.029	1.117	2.152	2.3	1.457	0.025	0.377	0.466	0.881	2.129	0.017	0.242	0.046	0.004	0.932	5.916	0.005	2.505	0.031	0.419	2.945
Oleur061Scf8819g00010.1	10716	up	0.96	0.09	-0.0592	-3.48096	0.353	0.095	1.206	1.129	0.085	0.025	0.635	0.223	0.457	0.208	0.21	0.304	0.78	1.836	0.672	0.467	1.57	0.515	0.657	0.029	0.031	0.177	0.492	0.985	0.27	0.066	0.001	0.001	0.402	0.667	0.022	0.001	1.106	0.001	0.322	0.723	1.058	0.991	0.007	0.007	0.646	1.193	1.201
Oleur061Scf5179g04007.1	10694	up	1.081	0.101	0.11298	-3.30576	0.026	0.596	1.511	1.209	1.422	1.136	0.001	0.001	1.118	0.396	1.618	1.781	0.026	1.829	0.777	0.93	1.765	1.617	0.292	1.911	0.723	0.916	0.023	0.655	0.805	0.104	0.112	1.019	0.359	0.131	0.001	0.406	0.015	0.005	1.573	1.888	0.789	0.608	0.001	0.001	1.336	0.627	0.116
Oleur061Scf6857g00011.1	10690	up	4.381	0.41	2.13128	-1.28699	0.018	0.005	0.001	0.001	7.103	6.997	0.022	0.043	2.157	1.663	6.646	8.038	1.843	5.836	4.264	5.692	4.804	4.189	3.093	0.005	0.12	0.217	4.119	9.697	0.665	1.098	0.004	0.004	0.794	1.101	0.806	3.155	0.984	1.532	3.485	3.846	3.975	4.606	2.485	4.415	2.957	4.149	9.051
Oleur061Scf0013g00012.1	10671	up	1.418	0.133	0.50344	-2.91229	0.635	1.741	0.082	0.162	0.001	0.006	0.188	0.582	1.095	1.282	0.295	0.148	0.001	0.001	0.795	0.631	2.62	1.512	0.228	0.123	0.001	0.001	0.656	0.606	0.001	0.001	2.36	0.701	3.022	1.731	1.199	1.246	0.577	0.201	2.644	2.388	1.086	0.939	3.009	2.677	0.023	0.006	1.137
Oleur061Scf9160g09018.1	10670	up	18.798	1.762	4.23248	0.81692	23.136	23.46	0.001	0.001	19.704	25.116	4.893	5.489	0.001	0.001	32.458	11.698	13.639	23.54	33.587	38.772	12.6	10.469	20.172	0.049	26.111	27.916	35.503	34.494	22.015	20.162	0.001	0.001	0.001	0.001	16.093	0.006	18.247	0.336	20.882	21.76	36.767	25.743	20.727	24.595	27.972	35.544	9.242
Oleur061Scf5312g05026.1	10663	up	0.705	0.066	-0.50402	-3.9186	0.019	0.436	0.023	0.341	0.001	0.001	0.001	0.001	2.01	1.138	0.672	0.339	1.062	0.09	0.26	0.253	1.759	0.622	0.001	0.099	0.623	0.562	0.348	0.089	0.001	0.4	0.364	0.661	0.001	0.001	0.024	0.005	0.088	0.112	0.098	0.572	0.852	0.265	0.458	0.398	0.028	0.113	0.023
Oleur061Scf3066g00002.1	10656	up	0.98	0.092	-0.02894	-3.44266	0.182	1.125	0.023	0.021	1.196	0.671	0.001	0.001	1.086	1.371	0.02	0.712	0.409	0.305	0.027	0.818	1.656	0.882	1.609	0.198	0.027	0.022	0.165	0.644	0.102	0.713	0.109	0.129	2.293	0.021	0.001	0.001	0.001	0.032	0.036	0.643	0.692	0.912	0.028	0.553	0.001	0.397	0.031
Oleur061Scf1903g03006.1	10653	up	0.633	0.059	-0.66045	-4.07376	0.001	0.009	0.007	0.193	0.342	1.17	4.754	2.692	0.001	0.001	0.001	0.001	2.414	2.777	0.174	0.001	0.376	0.472	0.001	0.01	3.816	3.307	0.001	0.035	0.033	0.129	1.14	0.19	0.192	0.201	0.001	0.42	0.001	0.031	0.046	0.007	2.158	0.418	0.058	2.327	0.001	0.001	0.009
Oleur061Scf9156g05037.1	10653	up	3.795	0.356	1.92423	-1.48905	0.007	0.017	0.001	0.001	1.015	0.985	2.371	1.366	0.402	0.732	0.856	1.275	0.672	2.386	0.712	3.249	6.054	3.053	0.96	0.033	1.279	1.598	1.201	1.007	1.038	1.861	5.397	4.349	0.473	0.345	0.005	2.999	0.218	3.255	0.085	0.629	3.802	2.952	4.483	3.581	0.18	0.629	1.409
Oleur061Scf5616g00029.1	10622	up	28.637	2.696	4.83982	1.43071	0.488	1.811	30.273	27.895	0.001	2.265	0.001	0.001	22.517	24.378	28.619	24.373	31.37	45.38	25.056	15.883	27.984	31.199	0.017	26.382	26.492	21.887	19.944	30.076	26.823	20.833	33.789	40.341	0.42	0.818	29.937	1.111	26.879	21.598	41.474	33.251	29.606	26.019	21.355	25.508	0.001	0.001	0.024
Oleur061Scf2477g01026.1	10592	up	0.808	0.076	-0.30751	-3.71252	0.008	1.037	0.009	0.008	0.008	0.284	0.074	0.009	1.009	1.939	0.006	0.051	0.138	0.001	0.038	4.012	0.356	0.273	0.215	0.001	1.487	0.043	1.596	0.358	1.17	1.587	0.214	1.285	0.075	0.254	0.001	0.037	0.006	0.38	0.007	0.05	1.239	3.535	0.047	0.336	0.043	0.314	0.001
Oleur061Scf0246g02001.1	10586	up	3.207	0.303	1.68116	-1.72295	1.029	0.423	2.545	4.323	0.015	6.626	1.056	2.437	0.125	1.083	2.049	0.572	0.325	0.359	1.012	12.685	5.651	4.175	3.388	0.151	0.275	0.629	12.935	1.993	0.001	0.105	2.928	5.347	0.079	2.063	0.001	0.069	1.939	2.356	0.015	0.059	3.79	1.183	0.001	0.823	5.701	0.319	0.905
Oleur061Scf7900g00002.1	10576	up	31.81	3.008	4.99142	1.58859	12.819	16.822	0.006	0.001	10.6	22.485	24.711	18.361	0.001	0.005	0.001	0.001	25.47	34.66	23.708	26.607	21.294	19.744	0.006	21.713	21.063	27.799	10.995	30.815	0.001	5.27	15.89	15.158	62.713	43.359	0.038	15.424	11.003	16.307	1.029	0.25	50.778	47.963	49.927	31.833	29.864	33.702	40.151
Oleur061Scf7137g02018.1	10530	up	3.196	0.304	1.67625	-1.7202	1.583	0.421	2.575	3.222	0.973	2.746	1.688	2.01	0.004	0.004	5.508	5.579	1.187	0.001	0.292	0.696	2.376	1.02	1.465	1.049	1.272	4.385	0.001	0.016	0.255	0.238	8.938	6.746	0.964	1.238	0.148	1.575	0.224	0.203	0.352	0.323	7.24	5.946	0.034	1.06	4.704	4.567	1.421
Oleur061Scf0953g05006.1	10524	up	499.112	47.426	8.96322	5.56759	701.768	434.069	327.597	67.581	7.166	41.099	33.347	33.36	187.4	66.398	577.038	251.493	1552.26	22.892	40.256	4.294	718.298	565.512	275.642	663.899	143.512	51.292	206.258	238.228	399.099	249.866	0.006	0.025	127.033	167.401	0.037	6.307	20.699	76.42	138.073	14.795	378.884	403.219	40.913	67.577	461.103	211.251	243.101
Oleur061Scf5417g00032.1	10519	up	4.357	0.414	2.12344	-1.27151	1.669	2.028	0.001	0.001	1.814	2.78	0.001	0.001	1.84	0.87	5.504	4.532	3.035	5.28	8.513	9.397	3.337	3.173	5.021	3.784	4.005	3.637	8.658	7.151	6.337	6.465	0.013	0.039	1.889	1.884	0.017	0.268	2.037	2.072	0.001	0.004	5.65	6.026	1.063	2.11	2.073	3.321	3.38
Oleur061Scf4972g01029.1	10507	up	44.538	4.239	5.47697	2.08368	10.862	3.366	1.485	0.158	4.315	15.944	0.001	0.006	10.407	2.995	8.356	5.925	14.171	0.138	11.8	12.102	36.587	71.38	50.11	22.471	12.941	6.818	10.598	20.37	9.557	10.35	22.12	70.377	32.956	88.541	12.881	20.971	10.866	6.704	6.194	17.329	34.655	43.477	18.889	13.093	19.732	13.226	25.087
Oleur061Scf1071g03027.1	10472	up	2.717	0.259	1.44181	-1.94677	0.715	2.258	2.128	2.539	0.761	0.417	0.91	0.004	1.159	0.622	0.001	0.346	1.514	0.006	0.001	0.608	10.834	2.259	4.001	10.202	0.019	0.616	0.583	0.401	0.005	0.062	7.53	4.311	1.503	1.37	2.986	0.137	0.404	1.091	0.001	0.282	1.498	1.486	0.093	0.001	2.226	0.005	1.01
Oleur061Scf5104g00026.1	10449	up	0.497	0.048	-1.00863	-4.39402	0.023	0.066	0.017	0.181	0.054	0.218	0.027	0.004	0.56	0.048	0.004	0.296	1.525	0.001	0.644	1.652	2.518	0.691	0.572	1.267	0.001	0.004	0.527	0.124	0.001	0.065	2.888	0.897	0.177	0.001	0.542	0.001	0.161	0.332	0.001	0.001	0.344	0.102	0.005	0.005	0.508	0.005	0.005
Oleur061Scf0124g00006.1	10440	up	7.816	0.749	2.96646	-0.4176	7.199	11.347	11.043	11.601	0.173	0.339	4.657	6.297	7.264	9.262	0.91	0.322	0.17	0.808	0.053	0.004	8.991	7.544	12.342	11.764	0.001	0.001	0.047	0.005	0.004	1.858	5.535	7.717	3.532	5.141	6.268	8.304	6.711	5.431	0.004	0.001	7.74	7.11	0.001	0.004	0.001	0.016	7.116
Oleur061Scf1369g06023.1	10437	up	127.149	12.181	6.99038	3.60662	0.001	0.001	99.708	5.746	71.303	4.572	99.487	57.49	120.998	9.384	116.948	64.76	58.465	24.719	76.381	93.345	119.06	105.186	0.021	168.738	191.429	90.649	51.658	0.14	104.184	93.571	0.001	0.001	0.492	0.514	74.247	4.514	5.299	3.21	200.352	332.153	120.548	173.127	135.815	137.258	145.822	98.318	61.675
Oleur061Scf0946g00006.1	10432	up	0.728	0.07	-0.45879	-3.84175	0.001	0.001	0.006	0.001	1.147	0.64	0.001	0.001	0.001	0.001	2.939	3.971	1.833	1.804	1.868	3.046	0.134	2.384	0.027	0.131	0.861	0.706	1.458	1.005	0.865	0.738	0.001	0.001	0.001	0.001	0.001	0.022	1.026	1.066	0.001	0.001	0.765	1.15	0.107	2.282	0.909	1.187	0.007
Oleur061Scf2465g03010.1	10424	up	55.305	5.305	5.78935	2.40745	0.762	0.802	0.106	0.091	44.584	34.965	18.887	11.165	3.202	6.052	60.752	22.468	11.396	8.181	20.79	43.469	61.772	54.302	10.667	0.058	43.925	36.305	1.959	4.61	14.08	12.848	32.992	21.398	3.853	0.55	1.07	17.56	2.809	18.104	44.047	27.634	44.713	62.377	0.009	3.496	48.527	60.217	5.513
Oleur061Scf0925g00003.1	10373	up	6.576	0.634	2.71718	-0.65768	0.001	0.001	9.08	7.119	4.643	3.292	4.428	5.658	16.63	13.338	7.725	6.46	3.611	0.001	0.001	0.001	5.644	9.379	12.792	0.71	8.312	3.801	0.001	0.001	0.001	0.001	7.044	5.363	4.642	4.334	7.624	9.572	0.001	4.757	7.753	5.677	5.561	6.352	0.449	5.884	0.001	0.001	0.001
Oleur061Scf1272g03014.1	10366	up	0.839	0.081	-0.25341	-3.62722	0.253	0.798	0.145	0.021	0.014	0.052	2.311	0.684	0.337	0.527	0.718	0.515	0.686	0.702	0.001	0.001	0.496	0.732	0.001	0.019	0.481	0.39	0.001	0.001	0.001	0.02	0.949	0.545	0.001	0.001	0.001	0.572	0.468	1.796	0.001	0.004	1.968	0.694	0.976	1.296	0.001	0.001	0.004
Oleur061Scf9152g03006.1	10349	up	4.582	0.443	2.19585	-1.17557	6.645	5.884	4.82	5.213	2.689	3.577	1.154	1.015	6.079	3.771	1.585	2.428	1.883	3.79	3.351	4.444	4.176	3.959	0.69	0.969	1.929	2.105	0.001	0.001	0.001	0.001	0.748	1.403	5.448	6.509	0.001	3.467	0.016	0.001	4.842	3.293	4.662	5.718	1.424	1.59	1.105	0.633	1.086
Oleur061Scf3377g01049.1	10338	up	2.941	0.285	1.55652	-1.81342	0.937	1.435	2.035	4.352	1.12	3.609	0.006	1.329	0.381	0.005	0.019	0.489	0.778	0.613	1.113	1.1	1.557	0.776	0.016	2.375	2.098	2.288	1.857	4.029	0.01	0.011	4	0.306	3.771	3.66	1.465	1.62	0.026	0.103	0.906	1.749	5.642	10.987	0.013	0.001	0.028	0.001	1.71
Oleur061Scf0333g01021.1	10334	up	0.852	0.082	-0.23027	-3.59962	0.877	0.664	0.424	0.123	0.005	0.029	0.001	0.003	2.048	2.511	0.187	0.128	0.043	0.001	0.136	0.101	2.306	1.535	0.088	0.142	0.742	0.452	0.292	0.239	0.001	0.001	0.536	1.309	0.015	0.001	0.006	0.182	0.046	0.096	0.004	0.038	0.54	0.276	0.001	0.013	0.061	0.053	0.678
Oleur061Scf7649g00004.1	10328	up	0.676	0.065	-0.56482	-3.93336	0.001	0.001	0.02	0.018	0.132	0.695	0.005	0.015	0.526	0.575	0.045	0.15	0.405	0.522	0.82	0.755	1.39	0.374	0.001	0.03	0.422	0.677	0.414	0.958	0.001	0.004	0.023	0.312	0.02	0.016	0.681	0.015	0.001	0.445	0.004	0.001	1.007	0.399	0.016	0.222	1.186	0.69	0.673
Oleur061Scf7635g01007.1	10317	up	2.521	0.244	1.33375	-2.03324	0.027	0.41	0.556	0.756	1.141	1.416	0.513	0.012	3.623	2.766	0.236	0.098	0.668	0.004	0.001	0.012	4.168	1.151	3	3.142	0.223	0.017	0.074	0.088	0.614	0.411	1.037	0.862	0.508	0.04	0.198	1.244	0.009	1.111	1.596	1.578	3.553	2.368	0.216	0.295	1.651	1.099	0.903
Oleur061Scf5355g01005.1	10251	up	5.34	0.521	2.41673	-0.94108	0.001	0.01	0.001	0.006	4.728	5.773	0.001	0.001	0.001	0.008	2.016	1.39	2.227	2.985	4.661	8.604	3.454	8.455	6.958	0.001	8.757	9.383	4.549	7.102	6.503	5.879	4.434	9.266	0.001	0.001	0.031	3.57	5.185	5.423	6.78	14.418	4.788	5.814	4.142	3.459	0.053	0.037	8.098
Oleur061Scf3785g01005.1	10243	up	3.071	0.3	1.61853	-1.73812	0.056	0.066	0.057	0.278	0.055	0.354	0.027	0.154	2.486	4.085	0.005	0.122	3.44	3.333	0.331	0.695	1.763	4.236	0.213	0.119	2.691	5.036	0.38	0.121	0.268	2.024	0.004	0.005	0.73	0.072	0.074	4.588	0.358	0.069	4.013	3.887	3.071	3.875	0.718	0.094	0.018	0.219	0.016
Oleur061Scf0536g00005.1	10240	up	10.192	0.995	3.34942	-0.00682	11.264	13.384	12.08	10.567	7.09	4.956	8.257	15.465	4.988	3.762	8.737	4.002	1.261	5.307	10.865	6.33	12.868	8.84	0.001	2.418	10.947	6.993	6.974	6.805	5.54	5.416	0.44	0.101	5.702	7.594	0.005	9.154	0.385	0.073	0.006	0.118	8.001	11.858	2.375	2.172	6.22	8.336	2.385
Oleur061Scf1987g01018.1	10234	up	1.208	0.118	0.27303	-3.0824	0.027	0.763	0.006	0.001	0.022	0.113	0.52	1.366	0.59	0.223	0.778	0.001	0.018	0.833	0.867	0.136	0.48	0.38	0.686	0.007	2.343	2.113	1.061	2.686	0.005	0.026	0.078	0.122	1.077	0.091	0.138	0.093	0.005	0.021	0.022	0.005	4.925	2.373	3.195	1.892	0.178	0.702	7.723
Oleur061Scf0370g03032.1	10219	up	0.227	0.022	-2.13759	-5.4909	0.086	0.022	0.005	0.254	0.055	0.012	0.001	0.001	0.019	0.015	0.274	0.012	0.539	0.346	0.001	0.063	0.878	0.064	0.469	0.001	0.187	0.071	0.493	0.16	0.001	0.354	1.026	0.015	0.148	0.057	0.005	0.004	0.014	0.001	0.013	0.001	0.425	0.112	0.004	0.001	0.001	0.001	0.228
Oleur061Scf0941g04004.1	10166	up	1.704	0.168	0.76924	-2.57656	0.001	0.005	0.028	0.021	2.055	0.728	0.031	0.022	0.12	0.007	0.779	0.038	0.346	1.037	1.193	0.781	1.662	0.753	0.001	0.007	2.818	1.542	0.07	0.001	0.883	0.671	0.02	0.02	0.038	1.124	1.771	0.005	0.561	0.024	1.052	0.16	2.978	2.264	0.873	2.048	0.933	1.07	2.229
Oleur061Scf3023g03010.1	10143	up	0.937	0.092	-0.09318	-3.43572	0.641	0.856	0.133	0.037	0.118	0.089	0.026	0.007	0.234	0.086	0.445	0.022	1.459	1.793	0.043	0.315	1.605	0.559	0.197	0.052	0.523	0.249	0.976	0.278	0.521	0.006	0.117	2.223	0.184	0.187	0.009	0.018	0.056	0.027	0.21	0.021	0.823	1.045	0.001	0.023	1.065	0.381	0.191
Oleur061Scf3112g01022.1	10134	up	2.492	0.246	1.31724	-2.02392	0.201	0.648	6.062	7.661	0.038	0.095	4.493	1.085	0.478	2.179	0.521	2.746	1.457	0.011	0.016	0.676	5.732	1.248	1.968	1.867	0.004	0.004	0.918	2.903	0.001	0.035	5.098	8.914	1.453	1.084	0.94	8.732	0.066	0.923	1.652	0.513	1.653	3.26	0.219	0.29	0.084	0.017	0.012
Oleur061Scf1127g06028.1	10125	up	0.854	0.084	-0.22826	-3.56818	0.653	0.151	3.514	3.517	2.104	1.857	0.001	0.001	2.45	2.717	0.001	0.001	0.869	0.001	0.001	0.001	1.127	1.839	1.611	1.154	0.001	0.001	0.001	0.001	0.001	0.001	0.019	0.001	0.702	1.584	1.048	5.183	0.083	1.676	0.021	0.001	1.252	0.205	1.125	2.227	0.025	0.001	0.663
Oleur061Scf0016g01016.1	10120	up	0.888	0.088	-0.17198	-3.51115	0.005	0.058	2.054	3.363	0.058	0.007	1.735	0.399	0.027	0.001	3.137	0.135	0.164	0.007	0.004	0.024	3.506	0.486	0.554	0.028	0.001	0.175	0.054	18.242	0.04	0.004	4.9	0.231	0.084	0.092	0.005	7.957	0.038	0.005	0.795	0.094	0.734	0.497	0.02	0.628	0.943	0.254	0.025
Oleur061Scf3253g00037.1	10081	up	1.776	0.176	0.82872	-2.50493	13.634	10.304	0.001	0.001	1.68	4.326	7.031	16.616	0.005	0.001	3.6	12.687	0.918	7.998	0.001	0.001	1.126	0.904	2.089	0.001	3.442	2.826	2.022	1.125	1.387	2.262	0.001	0.001	0.001	0.001	0.006	0.001	0.076	0.001	5.159	9.378	2.421	4.036	11.992	1.646	10.832	3.676	2.54
Oleur061Scf2004g00003.1	10061	up	1.412	0.14	0.4982	-2.83258	2.595	1.919	2.552	0.873	0.005	1.195	0.001	0.005	0.371	0.021	0.538	0.375	2.394	0.698	0.126	0.022	1.124	0.445	0.116	4.392	3.644	1.271	1.056	0.881	1.763	1.634	1.708	4.639	2.467	0.79	1.417	0.761	1.46	1.555	0.005	0.001	2.7	2.946	0.005	0.55	2.216	1.209	0.005
Oleur061Scf6618g00004.1	10049	up	1.354	0.135	0.43742	-2.89162	5.58	7.338	11.355	7.779	1.958	0.489	0.377	4.07	2.927	2.738	0.007	0.251	0.281	0.384	1.844	0.068	0.514	1.675	0.009	0.156	4.022	6.898	0.001	0.001	0.038	1.74	2.359	4.892	0.365	0.388	0.047	0.412	0.001	1.777	0.007	1.582	1.506	2.591	0.001	0.001	0.046	0.007	0.066
Oleur061Scf9057g00001.1	10016	up	0.664	0.066	-0.59178	-3.91604	1.817	0.205	1.337	1.113	0.005	0.006	0.001	0.005	0.001	0.005	0.02	0.001	0.001	0.001	0.005	0.001	1.588	1.268	0.001	0.239	0.207	0.027	0.368	0.095	1.206	0.891	1.164	0.637	1.236	1.524	0.006	1.279	0.525	0.745	0.269	0.45	0.633	0.152	1.136	1.193	0.154	0.707	0.093
Oleur061Scf6271g02013.1	10016	up	15.657	1.563	3.96871	0.64445	25.534	12.746	20.091	15.861	5.32	4.794	1.599	0.662	7.321	5.109	0.005	0.001	4.568	2.703	2.565	1.783	27.876	53.003	6.014	3.737	2.389	2.763	9.103	7.992	9.46	11.252	8.821	13.612	5.834	19.312	1.328	5.853	2.92	11.074	0.005	0.001	5.898	6.896	6.748	7.758	1.668	2.788	3.468
Oleur061Scf1216g00028.1	10015	up	20.497	2.046	4.35733	1.03314	13.178	15.562	22.659	28.479	3.21	1.01	12.212	8.449	2.472	0.947	19.261	17.099	4.535	3.507	17.501	15.468	24.062	27.261	25.749	19.543	3.03	3.6	14.92	19.619	17.059	9.777	32.881	46.692	11.403	22.567	0.506	0.001	3.819	0.982	0.001	0.001	14.195	18.955	4.54	6.8	1.898	0.246	0.718
Oleur061Scf5718g02039.1	10002	up	0.902	0.09	-0.14881	-3.47113	0.156	0.033	1.991	2.386	0.008	0.249	0.033	0.141	0.001	0.001	0.027	0.148	0.108	0.045	0.192	0.051	0.204	1.32	0.039	0.302	0.257	0.029	0.005	0.005	0.328	0.037	0.037	0.176	0.133	0.276	0.038	0.007	1.001	0.033	0.033	0.341	1.504	1.632	1.351	0.037	0.382	0.057	0.235
Oleur061Scf0727g01014.1	9991	up	2.081	0.208	1.05732	-2.26332	0.001	0.001	0.029	0.006	0.146	1.01	0.035	0.164	0.1	0.385	5.56	4.294	1.911	2.289	1.53	2.447	2.715	2.734	0.363	0.001	0.276	1.689	1.172	1.422	0.024	0.028	0.671	0.574	0.006	0.006	1.073	0.628	2.409	0.612	0.157	0.001	1.171	2.158	0.37	2.99	0.001	0.006	0.554
Oleur061Scf0031g07020.1	9981	up	2.762	0.277	1.46555	-1.85364	3.652	0.546	0.922	0.804	0.169	0.038	0.046	0.117	1.223	1.297	0.602	1.403	1.198	3.967	0.125	0.379	3.113	2.331	1.406	1.424	0.466	0.007	1.236	2.284	0.001	1.25	0.21	0.001	0.289	0.001	0.001	0.106	0.356	0.066	1.583	1.057	2.723	2.943	0.999	1.619	0.02	0.151	0.006
Oleur061Scf9139g15004.1	9975	up	26.049	2.611	4.70313	1.3848	22.689	14.897	7.155	8.315	7.029	8.876	12.12	10.104	20.76	37.421	0.001	0.001	0.468	5.904	14.951	14.259	27.491	23.635	15.759	38.16	12.314	11.569	0.001	0.001	20.661	13.592	11.397	13.276	22.1	19.004	7.08	3.9	11.625	5.644	0.001	0.001	30.23	23.439	21.643	12.843	7.393	13.006	20.315
Oleur061Scf1417g01049.1	9973	up	7.669	0.769	2.93898	-0.37906	0.001	0.001	0.318	2.969	1.89	3.424	0.001	1.519	5.571	3.232	9.094	10.928	11.34	14.327	6.784	7.858	12.404	8.715	0.437	9.498	5.064	7.576	6.591	11.096	5.814	4.447	0.001	0.001	4.128	3.522	0.048	5.443	2.548	2.354	0.036	0.001	4.354	7.349	0.252	2.211	3.197	4.5	7.981
Oleur061Scf9159g11012.1	9962	up	0.313	0.031	-1.67532	-4.99188	0.016	0.268	0.155	0.039	0.086	0.001	1.73	0.001	0.288	0.347	0.004	0.004	0.109	0.001	0.013	0.189	0.448	0.214	0.247	0.02	0.042	0.797	0.013	0.004	0.004	0.118	1.318	0.014	0.001	0.001	0.573	0.001	0.013	0.094	0.012	0.015	0.185	0.543	0.001	0.014	0.073	0.013	0.013
Oleur061Scf6257g00002.1	9961	up	10.631	1.067	3.41022	0.09392	0.001	0.001	0.006	0.001	21.703	14.12	6.868	8.011	3.671	5.064	11.345	4.106	10.413	18.708	0.001	0.001	9.546	6.842	8.328	0.001	12.681	8.42	0.001	0.001	10.262	8.074	7.788	4.089	0.032	0.026	7.989	3.051	0.099	7.152	9.447	6.878	13.116	14.912	2.108	7.229	15.998	18.983	5.648
Oleur061Scf1459g13019.1	9954	up	1.791	0.18	0.84067	-2.47467	1.804	2.172	0.708	1.179	0.001	0.016	0.541	0.388	0.015	0.001	0.02	0.022	0.023	1.755	0.005	0.028	1.989	1.799	2.129	0.006	0.027	0.005	0.022	0.028	0.198	0.441	0.022	1.573	0.139	3.171	0.123	0.132	0.651	0.098	0.883	0.919	1.58	1.819	0.526	0.999	0.102	0.025	2.721
Oleur061Scf6476g00014.1	9952	up	5.28	0.531	2.40054	-0.91447	0.364	4.648	1.697	1.297	7.249	6.811	0.706	5.365	8.17	5.815	1.951	2.129	12.026	12.066	7.13	10.102	5.328	6.117	0.007	0.001	0.043	0.243	0.305	0.033	0.123	2.179	3.052	0.361	5.485	0.087	0.01	0.429	7.057	0.24	10.588	10.977	4.542	5.25	16.58	11.772	0.046	0.042	0.383
Oleur061Scf4923g00007.1	9944	up	80.62	8.107	6.33306	3.01922	15.384	12.377	7.305	8.967	14.075	76.639	6.53	5.454	66.133	44.68	1.48	1.463	17.848	0.001	6.395	1.477	150.345	72.326	11.976	23.872	6.065	5.321	11.18	36.444	3.699	8.406	57.922	38.905	96.252	156.016	14.391	47.117	22.366	10.864	8.092	21.701	56.54	68.71	1.767	2.375	7.806	4.716	9.003
Oleur061Scf1484g01025.1	9943	up	0.022	0.002	-5.48651	-8.80032	0.001	0.001	0.001	0.001	0.019	0.001	0.001	0.001	0.016	0.001	0.001	0.001	0.001	0.001	0.001	0.001	0.039	0.019	0.001	0.001	0.001	0.026	0.001	0.001	0.001	0.001	1.312	0.001	0.001	0.001	0.001	0.001	0.001	0.001	0.001	0.001	0.015	0.023	0.001	0.001	0.022	0.001	0.001
Oleur061Scf0303g02043.1	9920	up	2.113	0.213	1.07961	-2.23079	0.151	1.096	1.03	1.038	0.22	1.098	0.018	0.148	4.77	0.533	0.257	0.236	1.207	0.056	0.015	0.056	10.123	2.152	2.324	5.917	0.236	0.012	0.053	0.041	0.004	0.049	14.038	2.928	0.23	0.634	0.788	0.116	0.018	0.675	0.001	0.017	1.027	0.892	0.397	0.018	0.509	0.251	0.091
Oleur061Scf5741g00011.1	9907	up	26.093	2.634	4.70559	1.39713	6.817	4.909	12.009	10.906	3.559	2.982	20.221	28.361	12.64	11.162	6.518	9.548	16.034	23.334	0.042	0.008	19.339	22.502	0.009	7.842	26.791	25.032	0.001	0.009	0.008	4.272	12.916	21.374	11.346	10.124	0.001	5.866	11.819	23.903	6.671	9.171	31.767	33.531	30.947	30.988	0.008	0.007	4.599
Oleur061Scf0195g08007.1	9905	up	16.559	1.672	4.04955	0.74138	2.129	0.397	12.766	6.433	5.229	5.272	1.042	3.849	11.874	2.58	1.032	7.898	3.375	0.555	0.461	0.394	5.347	16.019	0.813	5.001	1.835	3.279	0.558	0.733	0.001	0.259	8.393	9.096	4.429	15.152	1.825	7.461	0.356	0.479	5.214	2.105	50.199	17.485	4.279	4.545	3.472	5.758	0.629
Oleur061Scf9146g03022.1	9904	up	1.063	0.107	0.08794	-3.2201	0.006	0.001	0.004	0.005	0.033	0.366	0.098	0.736	1.269	1.29	1.159	0.535	0.183	0.066	0.951	0.091	1.429	0.7	0.03	0.027	1.687	0.895	1.352	0.071	1.242	0.448	0.583	0.65	0.005	0.547	0.567	1.41	0.742	1.295	0.564	0.021	1.5	0.85	0.004	0.208	0.831	1.807	0.458
Oleur061Scf0549g00016.1	9900	up	5.578	0.563	2.47965	-0.82785	3.165	4.587	2.678	1.808	0.001	0.001	0.001	0.022	7.2	7.326	0.964	0.483	2.78	1.068	0.005	0.001	13.398	10.034	1.398	2.008	0.001	0.001	1.573	2.043	1.66	1.968	3.385	6.045	2.562	4.162	4.51	0.981	2.582	1.914	2.961	1.193	2.563	2.809	0.874	1.734	0.175	0.657	1.807
Oleur061Scf0038g06008.1	9879	up	0.579	0.059	-0.78715	-4.0916	0.001	0.169	0.271	0.03	0.575	0.323	0.009	0.047	0.006	0.133	0.034	0.18	0.994	0.313	0.137	0.028	1.911	0.58	0.155	0.319	2.009	0.163	0.007	0.053	0.164	0.213	0.036	0.166	0.025	0.036	0.008	0.001	0.217	0.007	0.025	0.128	0.717	0.142	0.122	0.008	0.255	0.042	0.722
Oleur061Scf5659g00015.1	9866	up	0.864	0.088	-0.21148	-3.51402	0.037	0.225	3.072	3.886	0.006	0.151	0.007	0.006	0.888	1.474	0.643	0.005	0.8	0.001	0.03	0.767	1.214	0.7	0.005	1.522	0.123	0.005	0.733	2.037	0.005	0.699	1.566	0.032	1.62	0.035	0.001	0.158	0.021	0.028	0.038	0.177	0.25	2.617	0.033	1.105	0.006	0.007	0.031
Oleur061Scf4462g01005.1	9862	up	1.358	0.138	0.44196	-2.85998	0.001	0.001	1.509	1.188	0.175	0.567	0.001	0.005	1.072	0.116	0.676	0.997	0.001	0.001	2.654	2.898	1.038	1.43	0.145	0.001	2.07	1.678	2.504	3.631	0.022	0.322	0.111	0.864	0.001	0.001	0.035	1.069	0.005	0.001	3.121	6.116	1.93	1.188	1.874	1.838	1.231	0.135	1.455
Oleur061Scf8206g00001.1	9843	up	8.435	0.857	3.07642	-0.22275	0.001	0.001	12.726	12.177	4.596	9.924	3.591	2.226	4.005	0.28	0.445	2.835	1.32	0.54	2.228	0.32	10.066	7.757	2.959	15.187	3.74	4.125	0.001	0.001	1.904	3.461	4.733	2.301	0.001	0.001	5.202	7.602	0.151	1.075	6.706	3.467	8.164	7.942	6.676	7.144	3.684	1.726	3.551
Oleur061Scf4994g00005.1	9839	up	0.945	0.096	-0.08154	-3.38017	0.738	1.004	0.591	0.316	1.449	1.204	0.026	0.006	0.001	0.001	0.001	0.014	0.553	0.092	0.723	1.297	1.383	1.038	0.066	0.006	0.156	1.234	0.056	0.239	0.886	0.629	0.725	0.046	0.843	0.532	0.45	0.001	0.442	0.916	0.004	0.001	0.769	0.723	0.005	0.005	0.092	0.07	0.001
Oleur061Scf0909g00003.1	9789	up	0.568	0.058	-0.81669	-4.10796	0.521	0.824	0.208	0.257	0.028	0.346	0.014	0.042	0.447	0.212	0.114	0.009	0.008	0.13	0.001	0.004	0.864	0.45	0.367	0.127	0.028	0.153	0.086	0.125	0.075	0.094	0.872	0.506	0.791	0.378	0.324	0.014	0.022	0.066	0.01	0.001	0.897	0.298	0.001	0.034	0.014	0.001	0.453
Oleur061Scf1463g00005.1	9765	up	6.257	0.641	2.64556	-0.64218	4.479	6.059	0.001	0.02	8.844	8.972	0.244	2.118	6.375	5.11	2.938	4.236	5.351	3.652	19.82	15.378	5.505	5.688	2.08	0.006	3.231	3.824	7.235	10.091	10.408	9.414	1.68	2.651	0.005	0.005	3.071	5.27	0.001	0.001	1.746	3.614	7.915	6.185	0.022	0.001	4.423	2.616	9.078
Oleur061Scf0319g01014.1	9740	up	1.587	0.163	0.66626	-2.61774	26.476	21.492	9.63	22.25	0.001	0.03	0.001	0.001	12.022	5.256	2.206	0.636	0.022	0.006	3.302	0.035	3.388	1.232	1.207	56.949	0.257	1.159	13.645	15.001	1.969	2.357	2.496	1.425	1.481	1.449	0.24	17.118	0.006	2.061	0.001	0.001	0.923	1.646	0.24	5.711	3.166	0.006	2.504
Oleur061Scf2586g08010.1	9718	up	1.785	0.184	0.83575	-2.44497	2.048	1.222	0.473	0.161	0.735	0.139	0.15	2.237	0.001	0.001	0.127	0.032	0.174	0.552	0.02	0.005	3.414	3.202	0.005	0.818	1.269	1.231	0.079	0.39	0.355	0.024	1.234	0.096	2.742	2.298	0.524	0.031	0.655	1.013	0.08	0.021	0.546	1.7	0.987	0.049	0.712	0.032	1.741
Oleur061Scf8781g00006.1	9696	up	0.56	0.058	-0.83627	-4.11377	0.245	0.202	4.09	0.448	0.137	0.151	0.04	0.007	2.076	0.001	0.006	0.028	0.033	0.006	0.142	0.001	1.706	1.462	0.196	2.792	0.16	0.006	0.006	1.425	0.006	0.03	1.694	4.033	2.908	0.515	0.007	0.977	0.21	0.006	0.038	0.008	0.142	0.278	0.007	0.233	0.042	0.032	0.039
Oleur061Scf3956g00029.1	9683	up	19.855	2.05	4.3114	1.03583	3.586	3.228	19.348	19.456	10.036	11.661	21.483	18.997	0.024	0.001	20.586	16.406	23.564	23.284	19.397	18.223	23.572	20.153	0.006	0.001	18.732	19.793	14.261	19.053	9.38	18.894	2.186	3.497	0.001	0.008	32.202	0.006	18.995	3.287	35.66	31.715	20.315	16.103	0.044	0.007	19.25	24.561	28.895
Oleur061Scf2569g00003.1	9661	up	2.47	0.256	1.30454	-1.96769	0.004	0.114	0.022	0.039	1.602	1.106	0.253	0.06	2.191	7.394	2.727	0.97	0.016	0.04	0.123	0.58	5.899	1.302	1.844	0.006	3.055	0.995	1.654	1.633	2.226	4.933	0.347	0.41	1.853	0.068	0.24	0.579	3.038	0.125	3.101	0.199	3.151	1.538	3.556	0.301	1.53	2.561	0.029
Oleur061Scf6222g01006.1	9644	up	0.351	0.036	-1.50929	-4.77898	0.02	0.001	0.004	0.001	0.005	0.058	0.019	0.004	2.287	0.166	0.003	0.011	0.005	0.003	0.005	1.054	0.932	0.07	2.654	0.176	0.613	0.998	0.013	0.054	0.001	0.003	0.09	0.004	0.066	0.214	0.001	0.001	0.001	0.001	1.042	0.988	0.744	0.312	0.032	0.005	0.031	0.15	0.853
Oleur061Scf3090g09015.1	9626	up	3.007	0.312	1.58846	-1.67859	3.47	2.655	0.001	0.001	5.936	3.838	0.327	0.409	1.811	4.854	2.102	1.85	0.55	0.028	1.654	1.177	3.397	2.497	2.038	0.001	5.568	4.571	0.365	0.162	0.194	0.757	1.262	0.282	0.001	0.008	0.16	2.776	0.029	0.31	1.769	0.044	2.809	3.432	0.057	1.943	0.21	0.265	0.209
Oleur061Scf7368g00002.1	9624	up	3.484	0.362	1.80067	-1.4661	3.525	3.939	2.9	4.378	5.833	3.12	1.877	1.39	2.389	2.782	0.074	0.059	1.366	0.061	2.843	2.959	2.898	2.859	3.871	3.408	8.681	8.708	4.715	4.571	3.286	2.778	5.642	2.519	0.005	0.001	3.46	0.001	3.875	0.425	0.005	0.067	6.523	2.725	0.001	0.001	0.005	0.005	0.001
Oleur061Scf3935g00010.1	9624	up	1.625	0.169	0.70076	-2.566	1.99	3.149	1.018	0.575	0.005	0.108	0.109	0.022	2.674	3.367	0.933	0.892	0.03	0.326	0.177	1.043	2.349	1.38	0.241	0.035	2.056	0.914	0.154	0.163	0.417	0.096	4.155	1.643	0.104	0.065	0.001	0.005	0.005	0.026	1.295	1.941	1.244	1.731	0.13	0.001	1.14	0.442	0.005
Oleur061Scf5202g00025.1	9617	up	3.973	0.413	1.99007	-1.27557	0.001	0.001	9.767	7.781	0.005	0.618	5.283	3.657	9.932	10.474	1.202	1.107	3.505	0.197	0.001	0.001	8.574	7.209	0.024	8.818	1.29	1.488	0.001	0.02	0.649	0.125	0.001	0.001	0.141	0.03	5.272	7.842	8.191	2.313	0.648	1.49	1.695	2.378	4.454	14.206	0.031	0.001	0.001
Oleur061Scf3725g12031.1	9613	up	5.398	0.561	2.4324	-0.83272	11.71	10.494	7.91	8.135	4.948	6.12	9.976	10.743	0.001	0.004	1.605	2.084	11.728	13.963	1.867	2.041	5.009	5.26	8.081	0.367	8.088	7.384	0.001	0.001	0.742	1.673	20.055	14.39	19.325	17.061	8.625	4.238	6.009	7.465	12.538	13.055	6.276	5.134	0.001	0.001	6.576	7.324	1.96
Oleur061Scf7092g00006.1	9604	up	49.103	5.112	5.61773	2.35398	0.062	0.042	57.298	69.996	0.031	1.14	0.238	0.024	1.945	1.287	5.141	24.025	27.881	0.296	19.618	30.827	67.387	58.402	13.478	10.408	11.444	4.152	38.055	29.316	0.701	9.117	95.407	39.269	152.882	214.129	6.063	23.496	2.238	1.087	10.545	21.938	31.651	46.67	105.079	23.13	0.032	2.443	8.686
Oleur061Scf1158g00003.1	9580	up	15.244	1.591	3.93013	0.67002	0.845	1.889	0.004	0.001	2.583	2.144	2.162	2.445	0.291	0.017	10.279	3.36	3.228	1.979	7.182	5.532	32.93	14.728	4.687	5.621	13.665	10.78	5.361	7.08	3.096	3.439	25.154	13.924	0.005	0.001	16.393	4.729	10.449	26.981	1.428	1.345	11.976	9.297	0.001	0.001	7.095	9.552	0.001
Oleur061Scf1598g00005.1	9580	up	4.71	0.492	2.23568	-1.02434	7.404	9.242	5.168	3.859	3.537	5.727	26.708	27.958	0.001	0.001	0.001	0.001	5.437	11.081	7.705	0.647	9.936	7.438	0.061	0.001	24.652	23.308	12.505	10.218	0.001	2.324	0.001	0.026	0.013	0.109	0.655	4.455	2.613	12.691	0.001	0.009	6.236	1.068	1.209	12.593	0.631	1.244	0.115
Oleur061Scf7611g00016.1	9569	up	259.899	27.159	8.02181	4.76335	396.669	65.821	69.545	57.374	178.109	50.993	3.343	10.963	168.391	156.443	98.913	78.485	24.05	2.585	32.421	9.125	107.987	139.284	197.826	231.411	2.639	37.717	30.672	40.038	5.303	23.272	390.017	122.153	55.055	65.846	401.672	11.218	1.548	14.892	3.656	0.282	1092.47	277.672	171.785	218.885	13.644	8.039	98.86
Oleur061Scf7165g00006.1	9567	up	0.043	0.004	-4.5499	-7.80809	0.001	0.013	0.012	0.003	0.003	0.001	0.001	0.001	0.888	0.385	0.001	0.001	0.033	0.001	0.001	0.055	0.069	0.015	0.001	0.001	0.009	0.001	0.043	0.001	0.001	0.001	0.962	0.001	0.001	0.001	0.001	0.001	0.001	0.001	0.001	0.001	0.014	0.227	0.001	0.001	0.018	0.013	0.001
Oleur061Scf1324g02013.1	9553	up	1.761	0.184	0.81643	-2.43964	0.488	1.149	0.683	1.097	0.034	0.259	0.99	0.701	1.744	2.958	0.003	0.003	0.752	0.487	0.001	0.004	3.463	2.197	1.98	1.246	0.001	0.001	0.001	0.001	0.122	0.321	2.678	0.878	1.891	1.538	0.478	3.588	0.426	0.822	0.5	0.342	1.236	1.023	1.922	1.526	0.004	0.001	1.058
Oleur061Scf8883g00004.1	9525	up	4.23	0.444	2.08058	-1.17124	2.206	2.64	3.24	3.287	0.027	0.089	3.649	7.272	6.749	3.843	1.192	0.527	1.09	0.546	0.147	0.591	5.154	3.823	0.136	1.209	0.096	0.001	0.588	0.986	0.496	1.166	5.873	5.062	3.979	2.413	0.001	0.721	0.727	2.773	0.337	0.078	2.85	5.701	1.498	3.065	0.005	0.098	0.546
Oleur061Scf1856g00022.1	9522	up	5.491	0.577	2.45695	-0.7944	1.102	1.033	0.154	0.803	0.023	1.53	0.039	0.022	13.379	12.126	0.087	0.032	0.079	0.461	0.005	0.025	5.5	4.164	1.934	12.29	2.411	2.371	1.921	4.058	3.606	4.394	1.519	1.386	17.647	11.382	2.868	1.059	1.945	0.714	0.668	0.006	6.433	6.169	0.659	0.924	0.093	0.098	1.396
Oleur061Scf0474g09005.1	9512	up	3.158	0.332	1.65891	-1.59097	0.001	0.001	3.731	2.701	1.425	2.139	0.005	0.028	3.467	1.861	0.113	0.183	0.345	0.368	2.076	1.983	4.331	3.209	2.727	0.653	0.005	0.298	0.272	0.3	1.685	1.826	0.013	0.048	0.577	0.486	2.114	0.353	0.1	0.137	1.459	1.134	2.308	3.099	0.013	0.153	0.188	1.807	0.385
Oleur061Scf0684g02007.1	9504	up	31.41	3.305	4.97314	1.72459	7.311	3.222	2.34	3.074	1.953	2.32	3.063	3.391	62.76	48.877	16.607	15.627	31.62	52.478	34.827	15.44	97.742	52.482	0.208	3.206	2.478	3.224	15.009	22.188	7.234	7.08	1.199	1.801	5.689	4.095	0.828	54.625	2.648	2.135	13.258	5.998	10.958	17.315	0.209	1.802	1.248	1.931	4.751
Oleur061Scf2358g04003.1	9500	up	13.361	1.406	3.73999	0.49203	5.541	7.588	6.225	9.111	4.733	4.352	12.805	16.476	5.615	7.268	8.343	4.732	13.422	0.001	5.94	5.271	12.639	13.291	0.006	3.751	0.001	0.005	12.734	30.433	0.021	4.446	23.154	27.546	0.001	0.007	2.628	4.033	13.11	8.612	0.005	0.001	12.639	15.01	0.001	0.001	0.001	0.027	9.143
Oleur061Scf0371g01021.1	9491	up	60.743	6.4	5.92464	2.67802	0.001	0.021	21.666	18.205	24.97	44.35	29.256	18.59	35.922	32.053	0.005	0.001	44.27	36.621	27.483	37.106	67.135	89.926	0.023	20.631	28.753	23.802	67.588	69.751	0.025	5.827	21.236	15.648	26.951	28.661	0.001	47.867	19.446	45.472	0.005	0.001	40.942	55.078	17.627	37.821	28.476	37.108	0.005
Oleur061Scf2851g02002.1	9466	up	8.401	0.887	3.07059	-0.17221	6.24	6.414	5.578	5.319	0.035	0.204	2.997	3.102	0.035	0.046	0.057	0.034	4.431	0.005	5.404	7.082	5.791	6.33	9.715	1.964	0.098	0.001	10.464	8.811	0.039	1.266	5.201	3.419	9.354	6.633	6.838	5.485	5.019	6.746	0.258	0.277	11.596	11.719	0.2	0.225	7.733	6.567	0.037
Oleur061Scf2786g00023.1	9464	up	0.662	0.07	-0.59431	-3.83689	0.004	0.001	0.005	0.001	0.015	0.4	6.29	0.722	0.005	0.004	3.603	0.038	0.078	0.68	0.001	0.065	0.224	0.629	0.001	0.001	2.257	1.975	2.907	0.71	0.118	0.616	0.001	0.001	0.001	0.001	0.739	0.001	0.24	0.696	1.895	3.527	1.836	0.743	1.272	0.578	3.082	2.123	0.026
Oleur061Scf0239g00018.1	9460	up	4.419	0.467	2.14383	-1.09807	7.376	9.304	4.756	4.389	0.079	0.255	4.373	3.621	0.051	0.02	7.242	5.084	2.89	2.324	0.068	0.004	7.736	5.686	0.242	4.624	0.74	0.937	0.017	0.062	3.394	3.183	2.564	1.734	1.523	1.069	3.129	0.063	0.014	0.058	0.016	0.004	3.701	2.344	2.083	2.622	0.001	0.004	2.993
Oleur061Scf1775g00002.1	9456	up	0.264	0.028	-1.91926	-5.1606	0.016	0.047	0.019	0.017	0.03	0.001	0.007	0.656	0.007	0.001	0.413	0.185	0.128	1.627	0.006	0.853	0.15	1.076	0.28	0.02	0.001	0.001	0.199	1.436	0.248	0.687	0.007	0.001	0.001	0.385	0.001	0.001	0.047	0.008	1.395	0.008	0.238	0.127	0.001	0.034	0.001	0.007	0.257
Oleur061Scf0718g06031.1	9456	up	1.947	0.206	0.96132	-2.27996	11.286	0.015	2.975	0.515	2.529	0.108	0.001	0.187	2.566	0.209	0.067	0.269	0.133	0.012	1.585	0.486	0.805	1.426	0.618	0.022	0.422	0.005	1.091	0.422	0.996	0.043	0.056	0.196	0.015	0.36	0.13	0.386	1.244	0.603	0.458	0.747	1.315	9.515	0.019	0.006	5.852	3.216	0.524
Oleur061Scf1831g08004.1	9414	up	7.665	0.814	2.93821	-0.29663	4.651	6.179	6.369	5.675	0.018	0.698	1.324	1.022	6.788	9.265	6.149	7.278	7.644	6.011	0.001	0.001	6.617	5.179	8.607	5.511	0.075	0.059	0.001	0.001	8.922	9.84	6.041	3.402	0.015	0.005	5.383	8.456	3.937	6.808	0.001	0.004	11.302	8.91	0.077	0.018	5.211	4.629	0.001
Oleur061Scf2189g00040.1	9399	up	20.757	2.208	4.37551	1.14287	6.532	20.935	0.001	0.001	12.764	16.79	61.245	57.46	0.001	0.001	43.758	39.517	16.024	60.656	19.405	16.031	32.915	9.769	19.826	2.374	24.045	43.741	0.001	0.001	21.685	17.527	0.001	0.005	5.05	5.772	26.829	0.001	10.712	16.623	16.566	22.135	22.941	25.163	79.525	29.991	13.646	12.79	27.751
Oleur061Scf7039g02035.1	9395	up	8.491	0.904	3.08591	-0.14603	0.001	0.001	2.422	2.072	7.707	5.525	10.492	7.387	6.947	10.007	0.001	0.006	4.088	5.135	4.31	5.102	8.866	10.686	4.154	0.045	8.263	5.023	0.011	0.001	0.443	1.977	4.978	3.511	4.973	7.525	3.949	4.902	6.511	5.813	0.44	5.398	6.389	8.587	0.84	5.409	0.642	4.766	0.001
Oleur061Scf8106g00006.1	9375	up	0.71	0.076	-0.49472	-3.72364	0.001	0.081	0.006	0.042	0.063	0.243	0.63	0.018	0.08	0.141	1.103	0.852	1.425	1.638	0.005	0.015	0.603	0.68	1.438	0.11	0.062	0.001	0.164	0.066	0.05	0.501	0.063	0.017	0.076	0.164	0.939	1.483	0.166	0.05	0.005	0.257	0.914	0.678	0.001	0.014	0.001	0.294	1.511
Oleur061Scf1093g03009.1	9369	up	5.067	0.541	2.34126	-0.88669	4.235	0.495	3.045	3.751	9.377	3.344	2.894	1.387	2.205	0.431	2.079	0.001	0.006	1.407	2.576	0.451	2.11	7.397	0.009	0.658	1.259	1.534	0.009	0.005	6.618	2.096	3.643	0.258	2.629	3.103	0.061	0.258	2.655	2.233	3.35	4.834	8.154	5.183	0.039	0.442	3.182	3.087	0.031
Oleur061Scf3000g04003.1	9369	up	5.342	0.57	2.41738	-0.81054	2.251	1.013	0.001	0.001	5.291	7.526	0.334	0.232	0.541	0.028	3.724	3.912	2.411	0.02	5.309	3.65	6.433	8	0.026	5.838	1.695	1.256	2.235	3.209	5.892	3.965	4.504	2.82	0.001	0.004	0.056	0.021	4.381	4.016	1.729	0.226	4.649	3.404	0.603	2.198	2.604	3.659	0.042
Oleur061Scf8388g00013.1	9369	up	31.244	3.335	4.9655	1.73758	0.006	0.001	48.227	28.773	15.265	23.611	18.215	13.418	23.794	25.263	8.937	16.134	26.658	10.042	11.891	15.447	19.816	17.266	63.888	35.086	30.529	19.587	0.001	0.001	27.083	26.736	41.799	85.899	31.249	35.736	9.783	26.152	13.128	21.07	38.359	22.669	48.873	56.988	44.249	36.779	38.953	27.725	12.707
Oleur061Scf2581g01053.1	9366	up	3.294	0.352	1.71973	-1.50772	0.001	0.001	0.004	0.004	2.433	3.024	4.034	5.973	0.001	0.004	2.521	2.175	3.177	6.078	3.674	3.606	7.356	6.034	1.74	0.001	3.159	3.366	2.253	2.146	2.788	2.067	2.322	1.768	0.004	0.004	6.416	5.532	0.668	1.768	4.917	6.852	1.95	1.36	0.001	0.001	3.62	3.094	2.043
Oleur061Scf5094g01015.1	9340	up	0.037	0.004	-4.74198	-7.96542	0.007	0.036	0.04	0.001	0.001	0.001	0.001	0.001	0.166	0.001	0.001	0.001	0.028	0.032	0.043	0.001	0.009	0.184	0.001	0.001	0.001	0.001	0.001	0.001	0.001	0.001	0.006	0.185	0.007	0.001	0.001	0.036	0.006	0.001	0.007	0.001	0.029	0.043	0.001	0.001	0.001	0.001	0.001
Oleur061Scf3161g00002.1	9332	up	9.916	1.063	3.30981	0.08748	10.967	11.772	18.707	26.319	19.427	17.691	0.001	0.001	1.676	3.008	6.22	3.138	1.181	4.993	4.995	5.001	8.364	7.107	8.156	18.325	4.594	3.171	0.001	0.001	0.001	0.975	8.497	7.558	27.987	28.258	4.156	13.038	2.481	6.882	17.724	16.686	24.279	6.7	0.001	0.001	5.42	6.792	16.893
Oleur061Scf0627g00040.1	9325	up	1.277	0.137	0.35302	-2.86817	1.922	0.232	4.09	2.407	0.372	0.128	0.398	0.307	0.198	0.247	0.182	0.006	0.304	0.97	0.414	3.256	3.564	2.627	0.255	0.059	0.263	1.352	0.905	0.34	0.038	0.309	0.318	4.077	0.038	0.033	0.007	1.542	0.212	0.828	0.032	0.001	1.307	0.217	0.222	0.217	0.007	0.001	0.04
Oleur061Scf2769g01041.1	9319	up	10.374	1.113	3.37495	0.15473	12.482	16.138	7.805	8.619	0.001	0.001	5.604	9.722	0.001	0.001	8.831	11.114	4.805	13.656	11.399	7.881	15.481	14.708	6.864	0.001	11.062	11.667	8.139	11.557	5.854	5.786	4.315	4.975	0.001	0.001	0.001	8.348	5.385	0.22	5.265	4.618	6.365	7.993	8.33	6.765	8.338	7.567	4.087
Oleur061Scf7270g01008.1	9314	up	11.486	1.233	3.52179	0.30227	26.421	10.03	6.572	6.555	0.007	0.99	0.001	0.001	10.87	9.464	10.668	9.9	5.532	0.001	6.669	5.246	9.595	14.755	0.001	7.134	0.001	0.001	13.791	8.801	5.002	6.383	10.288	10.978	11.671	15.449	0.008	6.006	11.984	9.808	3.504	10.813	7.568	16.243	4.576	6.628	0.001	0.001	0.001
Oleur061Scf1334g01030.1	9313	up	4.223	0.453	2.07829	-1.1411	2.146	2.524	3.39	3.569	0.612	0.536	3.004	3.129	0.954	1.107	0.001	0.001	7.651	0.708	0.007	0.069	5.799	2.896	2.043	6.648	0.03	0.042	0.001	0.008	2.995	2.962	15.047	12.208	0.001	0.001	10.382	0.028	0.15	2.417	0.048	0.018	5.368	3.528	2.06	2.762	0.067	2.034	4.156
Oleur061Scf4962g01014.1	9310	up	0.209	0.022	-2.25911	-5.47797	0.006	0.054	0.008	0.391	0.053	0.007	0.045	0.008	0.187	0.001	0.316	1.206	0.038	0.242	0.044	0.001	0.261	0.053	0.006	0.008	0.007	0.001	0.128	0.273	0.049	0.006	1.257	0.008	0.048	0.006	0.001	0.14	0.007	0.057	0.009	2.279	0.428	0.323	0.053	0.048	0.045	0.056	0.486
Oleur061Scf1374g02040.1	9306	up	8.535	0.917	3.09336	-0.12491	4.903	4.997	6.463	13.283	0.73	7.266	0.205	0.125	14.712	12.882	0.378	0.04	0.451	3.109	0.632	0.101	3.536	14.31	1.248	3.706	0.016	0.084	0.125	6.831	0.018	0.083	8.654	1.797	10.267	17.394	0.553	4.233	0.094	0.668	0.06	0.203	8.265	12.688	1.375	18.205	0.256	0.454	10.668
Oleur061Scf7271g04027.1	9305	up	16.223	1.743	4.01998	0.80195	0.014	0.176	1.386	0.124	9.271	1.03	0.768	6.662	12.947	8.803	12.395	4.009	0.086	0.804	1.063	0.116	17.557	12.031	1.127	1.923	20.529	1.033	1.333	0.921	17.315	1.206	10.839	0.124	0.111	9.012	0.116	1.221	0.789	0.983	6.482	0.858	16.173	20.275	0.375	1.024	15.053	19.724	0.197
Oleur061Scf9023g01009.1	9303	up	1.453	0.156	0.53925	-2.67849	3.345	3.084	2.919	0.692	0.137	0.168	0.282	1.234	0.804	0.311	0.852	0.13	0.487	0.005	0.303	0.012	1.171	1.824	0.001	0.568	0.004	0.009	0.148	1.419	3.757	0.961	1.016	2.742	1.347	4.508	0.004	0.202	0.833	0.558	0.001	0.001	0.774	2.697	0.428	0.162	1.724	2.259	0.033
Oleur061Scf7085g01003.1	9282	up	0.072	0.008	-3.80176	-7.01624	0.018	0.021	0.001	0.001	0.014	0.065	0.041	0.056	0.151	0.004	0.077	0.192	0.014	0.036	0.001	0.052	0.284	0.105	0.004	0.001	0.001	0.004	0.01	0.001	0.005	0.004	1.62	0.003	0.001	0.004	0.001	0.001	0.001	0.009	0.005	0.02	0.046	0.019	0.011	0.011	0.017	0.049	0.014
Oleur061Scf8974g00011.1	9262	up	3.486	0.376	1.80168	-1.40975	0.806	0.922	2.098	3.193	0.001	0.001	5.842	4.005	3.544	2.622	0.017	0.001	1.76	0.018	0.001	0.324	4.426	3.281	1.147	2.753	1.886	2.756	0.027	0.017	1.851	1.855	1.519	1.819	4.39	3.654	0.001	5.44	2.362	0.005	0.756	0.655	3.92	2.595	0.006	1.093	2.238	3.276	0.001
Oleur061Scf9017g00023.1	9248	up	10.176	1.1	3.34709	0.13784	6.877	9.689	21.464	15.646	2.446	6.172	6.627	6.642	0.019	0.048	3.409	4.455	1.733	10.062	2.874	2.428	26.313	31.441	4.609	4.415	4.081	3.126	9.517	14.824	5.071	3.448	17.898	34.128	0.009	0.029	0.058	21.724	2.362	6.662	2.777	4.016	2.944	4.402	0.234	1.023	1.803	2.967	6.106
Oleur061Scf0359g00006.1	9246	up	0.61	0.066	-0.7123	-3.92119	0.038	0.135	1.6	0.169	0.031	0.493	0.001	0.089	0.001	0.001	0.007	0.001	0.467	0.001	0.026	0.589	0.761	0.175	0.043	3.588	0.022	0.021	0.915	0.631	0.001	0.107	0.089	0.139	0.157	0.022	0.348	0.167	0.859	1.013	0.1	0.13	0.9	1.16	0.006	0.001	0.03	1.401	0.175
Oleur061Scf1690g00018.1	9242	up	40.677	4.401	5.34613	2.13787	31.971	31.593	28.241	31.62	0.007	4.417	8.881	9.323	36.847	23.498	41.892	46.169	0.007	0.008	27.564	46.922	34.466	43.029	13.349	0.001	46.139	36.565	0.208	0.042	15.308	18.711	32.419	35.83	29.719	28.769	25.21	38.249	39.938	28.279	0.007	0.001	35.402	52.142	5.729	14.506	0.046	0.009	36.76
Oleur061Scf7978g14030.1	9230	up	0.051	0.005	-4.30577	-7.51221	0.033	0.035	0.001	0.183	0.005	0.001	0.001	0.004	0.065	0.364	0.001	0.001	0.001	0.001	0.001	0.001	0.018	0.27	0.017	0.001	0.005	0.016	0.004	0.014	0.001	0.001	0.014	0.001	0.015	4.696	0.001	0.016	0.001	0.001	0.001	0.001	0.071	0.019	0.001	0.006	0.001	0.005	0.023
Oleur061Scf3493g02046.1	9201	up	5.337	0.58	2.41594	-0.78588	0.262	0.225	0.287	1.845	6.546	3.699	0.032	1.47	0.569	0.21	20.919	9.808	6.045	0.167	0.007	0.035	5.281	6.384	1.504	6.568	2.049	0.365	0.628	0.783	1.085	6.051	2.849	6.126	1.037	0.128	12.292	11.155	0.798	14.87	0.029	0.025	4.769	5.045	0.217	0.147	0.197	0.037	7.012
Oleur061Scf6691g00004.1	9197	up	19.272	2.095	4.26842	1.06717	11.715	8.055	5.832	13.065	1.866	16.591	0.337	3.237	34.483	21.971	1.205	1.284	6.557	4.063	1.188	0.375	13.011	25.852	2.64	7.33	1.088	0.464	0.126	7.243	1.115	2.124	8.121	7.852	23.45	16.827	0.03	7.076	1.523	1.089	0.836	0.026	14.118	29.048	2.401	28.497	0.202	0.158	7.359
Oleur061Scf0596g03031.1	9187	up	8.147	0.887	3.02625	-0.17349	15.096	14.194	9.765	15.231	7.719	10.954	0.001	0.001	4.931	0.548	3.152	4.176	4.509	7.647	4.459	2.269	13.534	11.761	9.478	12.343	3.973	2.593	0.001	0.04	0.001	2.998	5.733	4.543	12.202	13.291	0.009	5.9	4.035	6.874	5.026	5.317	4.131	6.7	0.001	0.006	7.269	8.191	11.214
Oleur061Scf8517g00004.1	9183	up	0.734	0.08	-0.44572	-3.64472	0.156	0.001	0.006	0.006	0.038	0.109	0.235	0.552	0.005	0.518	0.041	0.396	0.77	0.426	0.22	0.006	0.759	0.162	1.579	0.25	0.155	0.114	0.183	0.04	1.008	1.116	0.942	0.817	1.158	0.897	0.001	0.006	1.253	0.024	0.001	0.107	0.811	2.909	0.04	0.033	0.201	0.144	0.122
Oleur061Scf7978g10040.1	9176	up	0.337	0.037	-1.56795	-4.76586	0.001	0.001	0.285	2.756	0.034	1.341	0.061	1.637	0.001	0.001	0.001	0.001	0.796	0.001	0.008	0.186	0.205	0.195	0.001	0.01	0.321	0.242	1.472	5.156	0.039	0.051	0.001	0.001	1.654	3.053	0.038	0.001	1.333	0.007	0.193	0.007	0.673	0.481	0.054	0.001	0.008	1.25	0.001
Oleur061Scf8346g00019.1	9174	up	1.104	0.12	0.14219	-3.05537	0.464	0.177	0.897	2.103	0.008	2.569	0.001	0.232	1.207	1.784	0.001	5.496	1.5	0.024	0.001	0.001	0.999	1.797	0.029	0.387	0.001	0.629	3.123	1.525	0.053	7.033	0.024	0.006	8.485	1.404	0.295	0.182	0.213	4.316	0.001	0.026	1.983	0.417	0.277	0.034	0.001	0.024	0.091
Oleur061Scf2292g01003.1	9170	up	2.464	0.269	1.30084	-1.89618	0.026	1.234	0.101	0.166	0.42	3.456	2.636	3.916	0.47	0.33	0.812	0.54	0.547	0.05	2.904	2.395	4.006	2.166	0.088	0.004	0.001	0.006	0.91	0.028	3.388	0.454	3.008	3.573	0.001	0.001	0.03	2.434	1.633	2.52	0.334	0.065	2.875	1.477	3.406	4.731	0.364	1.474	0.006
Oleur061Scf7319g00008.1	9152	up	7.985	0.872	2.99723	-0.19696	7.671	3.876	3.689	4.612	5.46	5.602	0.001	0.001	5.298	8.598	6.884	9.913	8.562	8.168	1.299	0.598	7.1	8.193	7.244	6.822	0.007	0.001	3.37	2.393	3.228	3.498	0.001	0.001	14.599	13.797	0.442	10.036	8.109	1.138	4.841	7.665	6.97	10.026	0.008	0.007	0.04	0.253	17.465
Oleur061Scf0623g09029.1	9128	up	14.381	1.575	3.84606	0.65562	33.489	26.027	11.684	10.886	12.468	15.326	14.585	9.528	13.969	18.712	1.462	0.112	7.321	1.311	0.024	0.005	10.219	13.949	15.542	10.505	0.001	0.001	0.081	0.001	0.001	0.019	35.389	22.078	0.124	0.214	23.704	6.428	5.264	11.565	0.001	0.001	13.488	22.245	3.518	10.864	1.817	2.515	0.19
Oleur061Scf2114g04033.1	9126	up	1.797	0.197	0.84523	-2.34476	0.178	0.006	0.031	0.88	0.32	4.101	0.001	0.127	0.022	0.005	1.014	1.062	0.83	0.151	3.049	0.31	0.983	1.24	0.22	0.025	0.922	0.149	0.001	0.156	1.324	4.236	1.901	1.363	1.585	0.171	0.047	1.046	0.025	1.227	2.026	0.163	2.918	2.928	1.834	0.937	0.184	3.223	0.017
Oleur061Scf1310g04013.1	9116	up	5.633	0.618	2.49397	-0.69452	0.007	0.001	6.336	7.452	6.054	5.982	0.001	0.001	0.001	0.001	1.786	2.597	1.359	0.966	2.526	0.313	3.404	4.056	0.125	0.001	8.323	5.951	0.001	0.001	1.695	2.306	5.816	4.067	4.142	8.828	2.167	0.001	5.75	0.924	4.907	5.122	8.48	8.601	0.199	3.165	4.979	6.356	0.24
Oleur061Scf9165g20018.1	9116	up	71.414	7.834	6.15814	2.96972	2.56	0.006	0.182	0.16	46.084	38.602	0.436	12.278	61.422	49.863	29.177	27.759	30.564	22.639	31.557	11.805	38.468	51.019	25.93	36.205	10.734	11.043	22.459	23.206	15.582	15.239	78.574	27.259	9.049	8.554	200.675	43.22	33.5	32.366	50.285	5.352	93.998	140.989	0.001	0.029	0.265	2.902	20.797
Oleur061Scf7437g00043.1	9112	up	2.056	0.226	1.03996	-2.14781	0.212	1.003	0.847	1.333	0.027	1.257	0.001	0.026	0.001	0.001	0.499	0.648	2.782	0.006	0.046	1.685	2.482	1.934	1.531	0.782	0.006	0.001	0.53	1.34	0.006	0.143	2.621	3.209	7.454	4.741	0.007	1.257	0.979	0.216	0.191	2.433	0.81	4.6	0.006	0.001	0.249	0.211	2.19
Oleur061Scf5384g00006.1	9108	up	0.814	0.089	-0.29616	-3.48338	1.758	1.416	4.418	2.367	0.206	1.083	0.285	0.368	0.14	0.029	0.119	0.023	0.021	0.029	0.041	0.031	2.437	0.937	0.001	0.001	1.336	0.154	1.334	0.918	0.136	0.744	0.864	0.253	0.001	0.006	0.001	1.678	1.131	0.024	0.133	0.006	0.868	0.222	0.001	0.038	0.03	0.039	0.033
Oleur061Scf3498g00045.1	9093	up	0.987	0.109	-0.01901	-3.2039	0.08	0.022	0.228	0.218	0.001	0.005	0.028	0.023	1.208	1.648	0.404	0.516	0.854	0.597	0.005	0.006	1.09	1.313	1.777	0.036	0.139	0.001	0.005	0.001	0.023	0.617	0.03	0.033	0.127	0.062	0.005	0.145	0.963	0.596	1.755	2.272	0.638	1.039	1.042	0.234	0.001	0.106	1.044
Oleur061Scf6709g00003.1	9088	up	5.05	0.556	2.33634	-0.84765	0.001	0.001	63.201	34.047	0.784	0.045	6.661	18.703	4.642	1.218	8.855	0.713	1.362	0.006	6.583	2.294	5.462	3.804	0.001	6.805	18.153	6.419	25.198	42.05	0.001	13.707	0.001	0.001	0.171	3.365	0.19	0.202	34.342	13.018	0.24	3.151	3.263	9.596	0.007	0.001	0.001	0.001	1.983
Oleur061Scf0780g00014.1	9054	up	0.399	0.044	-1.32401	-4.5027	0.007	0.009	1.387	3.038	0.006	1.878	0.256	0.135	0.295	0.387	0.006	0.001	0.001	0.006	0.052	0.035	0.179	0.364	0.168	0.064	0.031	0.006	0.007	0.896	0.006	0.006	0.126	0.037	0.001	1.35	0.048	2.315	0.026	0.006	0.03	0.141	1.054	0.369	0.001	0.001	0.043	0.189	0.001
Oleur061Scf8330g00019.1	9054	up	0.399	0.044	-1.32401	-4.5027	0.007	0.009	1.387	3.038	0.006	1.878	0.256	0.135	0.295	0.387	0.006	0.001	0.001	0.006	0.052	0.035	0.179	0.364	0.168	0.064	0.031	0.006	0.007	0.896	0.006	0.006	0.126	0.037	0.001	1.35	0.048	2.315	0.026	0.006	0.03	0.141	1.054	0.369	0.001	0.001	0.043	0.189	0.001
Oleur061Scf8288g05005.1	9051	up	1.023	0.113	0.03287	-3.14523	0.45	0.059	0.025	0.148	0.409	4.049	0.025	0.001	1.248	1.389	0.004	0.034	0.005	0.019	0.005	0.894	2.803	0.396	1.118	1.492	2.084	1.29	1	1.858	0.015	0.24	3.675	0.974	0.152	0.894	0.038	0.134	0.001	0.681	1.984	0.038	0.86	1.146	0.067	0.024	0.001	0.021	0.016
Oleur061Scf0062g04021.1	9046	up	92.431	10.217	6.5303	3.35292	112.339	108.363	9.713	7.515	0.001	2.615	16.144	2.927	39.734	45.571	0.001	0.001	53.065	0.005	54.021	40.641	89.093	74.486	122.467	89.637	0.005	0.005	19.096	11.694	0.006	4.691	238.055	137.733	40.371	26.466	165.92	72.787	53.944	90.609	50.668	20.717	136.528	80.56	75.781	68.651	0.005	0.005	89.405
Oleur061Scf6451g01035.1	9033	up	0.268	0.03	-1.89997	-5.0752	0.001	0.001	0.125	0.705	0.001	0.001	0.024	0.784	0.019	0.001	0.001	0.001	0.02	0.025	0.001	0.001	0.134	0.751	0.841	0.006	0.005	0.004	0.001	0.001	0.021	0.018	1.502	1.193	0.424	0.035	2.683	0.813	0.147	0.931	0.001	0.006	0.536	0.095	0.001	0.005	0.001	0.001	0.558
Oleur061Scf1095g01017.1	9019	up	0.071	0.008	-3.81054	-6.98358	0.001	0.007	0.001	0.001	0.001	0.026	0.001	0.001	0.039	0.028	0.026	0.001	0.006	0.676	0.03	0.029	0.199	0.035	0.006	0.008	0.001	0.001	0.001	0.026	0.006	0.001	0.032	1.336	0.001	0.001	0.001	0.201	0.001	0.006	0.034	0.04	0.103	0.036	0.001	0.001	0.001	0.72	0.006
Oleur061Scf1489g00004.1	9019	up	0.071	0.008	-3.81054	-6.98358	0.001	0.007	0.001	0.001	0.001	0.026	0.001	0.001	0.039	0.028	0.026	0.001	0.006	0.676	0.03	0.029	0.199	0.035	0.006	0.008	0.001	0.001	0.001	0.026	0.006	0.001	0.032	1.336	0.001	0.001	0.001	0.201	0.001	0.006	0.034	0.04	0.103	0.036	0.001	0.001	0.001	0.72	0.006
Oleur061Scf6197g02013.1	8987	up	1.525	0.17	0.60889	-2.55909	1.102	0.892	0.001	0.001	0.049	1.081	0.001	0.005	0.001	0.001	1.364	1.145	0.268	0.543	0.899	0.552	2.579	2.244	1.937	0.307	1.596	1.777	1.468	2.257	0.176	1.214	1.866	1.164	0.622	1.646	1.992	2.812	0.001	1.319	0.147	0.808	0.833	1.122	0.886	0.474	0.831	0.972	1.609
Oleur061Scf1310g03001.1	8977	up	1.437	0.16	0.52339	-2.64297	0.001	0.005	0.578	1.245	1.426	0.81	0.007	0.082	0.001	0.005	0.099	0.02	0.239	0.444	0.071	0.001	2.784	1.352	0.153	0.006	1.826	2.057	0.023	0.005	0.132	0.478	3.336	0.479	0.702	0.708	0.682	0.005	0.584	0.352	0.834	1.08	1.415	0.801	1.489	0.075	0.841	0.575	0.022
Oleur061Scf0308g08004.1	8974	up	1.667	0.186	0.73704	-2.42872	0.03	0.025	0.229	0.619	1.133	0.694	0.215	0.028	1.166	1.491	2.648	1.199	0.77	0.544	2.105	1.03	3.209	1.7	0.031	0.036	4.212	2.738	0.16	2.78	0.006	0.461	1.674	2.591	3.222	2.467	2.335	0.107	2.982	1.103	0.675	2.202	1.029	1.375	0.265	0.006	0.231	1.813	0.134
Oleur061Scf0335g01051.1	8969	up	4.369	0.487	2.12733	-1.03778	0.04	0.035	10.582	9.531	1.241	1.442	2.327	2.042	5.065	5.317	1.943	3.773	1.444	1.756	0.951	0.544	5.102	5.903	0.034	1.822	7.221	5.993	0.139	0.979	0.221	1.336	1.344	2.896	2.038	3.51	0.001	9.551	3.624	0.956	3.126	4.006	2.976	4.065	0.187	0.007	0.053	0.174	0.001
Oleur061Scf0882g05017.1	8958	up	0.237	0.027	-2.07442	-5.23775	0.001	0.001	0.001	0.006	1.218	1.56	0.041	0.228	0.001	0.001	0.001	0.001	0.494	1.19	0.001	0.001	0.161	0.254	0.001	0.051	0.008	0.446	0.001	0.001	0.001	0.024	1.075	0.614	0.001	0.001	0.001	0.217	0.769	0.027	0.562	0.186	0.118	0.66	0.538	2.26	0.001	0.001	0.001
Oleur061Scf7848g02006.1	8951	up	0.892	0.1	-0.16536	-3.32747	1.068	1.69	0.159	0.894	0.026	0.099	0.026	0.001	0.015	0.017	0.377	0.096	0.406	0.017	0.001	0.018	3.584	0.623	1.653	0.039	0.443	0.355	0.304	0.068	0.001	0.015	7.848	1.425	0.025	0.115	0.963	0.754	0.029	0.633	0.005	0.018	0.31	0.912	0.077	0.005	0.638	0.001	0.431
Oleur061Scf7519g00005.1	8935	up	0.632	0.071	-0.66183	-3.82137	0.258	0.018	0.099	0.035	0.023	0.006	0.032	0.718	0.026	0.216	0.193	0.1	0.851	0.016	0.113	0.006	0.75	0.324	0.031	0.023	0.007	0.033	1.693	1.193	0.024	0.013	0.294	0.005	1.169	0.019	0.282	0.156	0.005	0.276	0.11	0.025	0.804	0.816	0.017	0.001	0.024	0.267	0.016
Oleur061Scf5911g00014.1	8930	up	0.055	0.006	-4.1813	-7.34001	0.018	0.017	0.001	0.001	0.005	0.001	0.028	0.007	0.001	0.001	0.001	0.087	0.013	0.006	0.076	0.028	0.107	0.198	0.004	0.005	0.028	0.001	0.006	0.001	0.005	0.005	0.001	0.001	0.004	0.005	0.014	0.011	0.001	0.004	0.034	0.028	0.02	0.022	0.011	0.001	0.014	0.031	0.001
Oleur061Scf3294g00046.1	8915	up	0.321	0.036	-1.64137	-4.79768	3.218	0.004	0.018	0.091	0.906	0.046	0.001	0.061	0.204	0.005	1.415	0.003	0.001	0.306	0.062	0.006	0.222	0.425	0.022	0.196	0.019	1.062	0.077	0.274	0.004	0.012	0.024	0.059	0.657	0.907	0.021	1.689	0.004	0.001	0.051	0.001	1.251	0.09	0.004	0.382	0.001	0.293	0.024
Oleur061Scf9156g04007.1	8913	up	0.264	0.03	-1.92395	-5.07994	3.228	1.87	0.007	0.763	1.03	0.604	0.001	0.004	5.082	9.383	0.015	0.417	0.12	0.001	0.001	0.001	0.222	0.188	0.001	0.124	0.164	0.001	0.001	0.004	0.182	0.001	0.001	0.001	0.014	0.116	1.286	0.001	0.017	1.975	0.001	0.001	0.491	0.235	1.08	0.001	0.001	0.004	0.015
Oleur061Scf2355g00008.1	8909	up	0.239	0.027	-2.06477	-5.22015	0.001	0.127	0.057	0.013	0.013	0.014	0.013	0.001	0.494	1.008	0.364	0.206	0.099	0.001	0.001	0.04	0.222	0.393	0.013	0.423	0.182	0.456	0.004	0.01	0.001	0.013	0.288	0.008	0.047	0.017	0.314	0.077	0.051	0.449	0.003	0.001	0.668	0.056	0.001	0.001	0.001	0.001	0.02
Oleur061Scf7463g00035.1	8881	up	1.825	0.205	0.86768	-2.28312	0.005	0.001	5.587	6.674	0.562	0.04	0.304	1.791	0.001	0.004	0.833	0.756	0.025	0.74	1.425	1.836	4.035	3.296	0.125	1.459	1.244	1.514	2.278	3.218	0.031	0.065	3.4	3.564	0.016	0.033	0.036	2.491	0.711	0.963	1.332	1.881	0.877	0.951	0.091	0.154	0.243	1.113	0.039
Oleur061Scf2579g04003.1	8874	up	0.331	0.037	-1.59321	-4.74289	0.001	0.001	0.055	0.078	0.654	0.077	0.064	0.188	0.076	0.058	0.001	0.001	0.001	0.001	3.524	4.982	0.119	0.438	0.05	0.407	0.063	0.077	0.107	0.302	0.082	0.249	0.556	0.06	0.052	0.065	0.001	0.639	0.234	0.067	0.001	0.001	0.475	0.489	0.001	0.001	0.096	0.098	0.001
Oleur061Scf2094g01016.1	8874	up	3.967	0.447	1.98797	-1.16163	13.152	11.009	0.007	0.27	0.211	1.013	0.049	2.187	21.576	10.304	2.161	3.632	0.255	0.154	0.299	0.285	4.572	5.196	0.059	18.744	5.098	2.537	2.759	4.511	2.948	7.412	33.266	13.649	0.007	0.034	10.019	4.336	0.029	0.173	1.901	0.22	3.544	2.941	0.001	1.477	0.047	0.036	2.176
Oleur061Scf3125g00001.1	8867	up	2.014	0.227	1.01004	-2.13845	1.486	1.39	0.001	0.017	2.87	3.066	5.519	8.272	0.001	0.001	0.001	0.001	0.58	3.304	5.134	2.988	1.201	2.11	0.803	1.452	0.001	0.001	1.651	3.338	4.822	3.99	2.18	2.926	4.691	7.063	0.056	11.383	5.875	3.899	4.502	13.284	2.862	2.268	0.001	0.001	0.001	0.001	2.133
Oleur061Scf8934g00028.1	8865	up	0.307	0.035	-1.70287	-4.85103	0.524	0.251	0.145	0.001	0.495	0.221	0.001	0.003	0.034	0.094	0.04	0.004	0.014	0.625	0.014	0.013	0.213	0.549	0.019	0.125	0.004	0.261	0.017	0.004	0.194	0.04	1.03	0.017	0.004	0.014	0.38	0.019	0.012	0.046	0.042	0.004	0.394	0.193	0.239	0.025	0.321	0.441	0.286
Oleur061Scf6573g00001.1	8853	up	28.015	3.164	4.80812	1.66194	42.662	37.429	40.609	36.603	27.079	31.831	0.133	0.647	7.732	7.21	0.349	0.054	18.514	0.073	36.672	41.111	14.446	30.746	0.087	17.373	26.904	30.861	0.499	0.008	0.621	12.885	12.33	21.507	18.412	39.904	7.507	5.473	21.404	11.75	33.561	42.926	38.949	35.606	3.319	0.622	0.071	0.09	26.388
Oleur061Scf1806g03055.1	8820	up	5.427	0.615	2.44009	-0.70076	0.395	1.13	0.769	0.707	0.065	0.914	0.473	0.291	0.87	0.427	1.23	2.053	0.31	0.458	0.078	0.618	3.578	4.755	6.697	0.688	0.34	0.091	0.042	0.466	0.359	1.622	4.057	5.459	0.641	1.148	0.094	4.801	0.793	4.231	1.09	1.306	7.037	7.243	3.641	4.965	0.305	0.092	0.33
Oleur061Scf6761g00001.1	8801	up	0.234	0.027	-2.09528	-5.23305	0.654	0.025	0.001	0.001	0.428	0.513	0.041	0.007	0.775	0.006	0.005	0.001	0.001	0.006	0.123	0.086	0.739	0.143	0.001	0.04	0.007	0.025	0.001	0.001	0.032	0.123	0.867	0.144	0.022	0.202	0.263	0.026	0.069	0.001	0.027	0.147	0.147	0.192	0.034	0.175	0.023	0.474	0.001
Oleur061Scf0821g01002.1	8799	up	2.175	0.247	1.12123	-2.01623	0.001	0.045	2.455	1.364	2.004	1.511	0.075	0.307	2.341	2.345	0.004	0.043	1.518	0.486	2.555	1.484	2.564	2.436	2.051	1.407	0.137	0.017	1.448	1.442	0.005	0.174	0.183	0.09	0.568	0.012	0.086	1.083	1.388	0.046	1.945	3.81	1.544	2.322	0.63	0.096	0.014	0.313	1.345
Oleur061Scf5722g01001.1	8796	up	1.393	0.158	0.47776	-2.65916	0.947	0.326	0.005	0.097	0.823	2.584	0.122	0.75	0.295	0.766	1.012	1.153	1.626	2.311	0.112	1.774	2.454	0.984	0.005	0.028	0.556	0.649	0.019	0.468	0.001	0.443	0.017	0.017	0.005	0.001	0.024	0.113	0.506	0.001	1.563	1.369	1.084	1.438	1.298	2.367	0.511	0.14	0.99
Oleur061Scf5125g02017.1	8793	up	0.667	0.076	-0.58431	-3.7208	0.025	0.144	0.026	0.99	0.017	0.073	1.005	2.039	0.823	0.005	0.69	0.503	0.066	0.001	0.001	0.001	0.921	0.73	0.622	1.241	1.329	0.818	0.001	0.001	0.523	0.629	0.777	0.689	0.264	0.334	0.023	0.154	0.536	0.081	0.087	0.001	0.543	0.542	0.097	0.901	0.001	0.001	0.001
Oleur061Scf1031g02022.1	8788	up	3.073	0.35	1.61986	-1.51584	0.232	0.031	6.028	8.537	0.001	0.106	0.007	4.507	1.745	0.195	0.125	0.02	3.969	0.091	3.336	0.005	2.176	12.715	1.433	2.432	0.891	1.156	1.853	6.638	10.907	13.422	0.02	0.195	0.026	3.411	6.926	0.006	20.661	5.604	0.005	0.105	1.276	2.528	4.056	1.338	0.006	0.028	0.963
Oleur061Scf0728g01022.1	8785	up	5.025	0.572	2.32899	-0.80621	0.653	1.277	1.682	1.021	7.875	5.917	0.001	0.214	4.602	3.06	0.004	0.062	1.502	0.004	3.658	3.048	7.278	5.324	3.681	3.871	0.016	0.086	8.494	8.801	0.021	1.492	4.908	3.944	4.766	3.622	8.933	0.754	5.926	3.928	7.115	6.294	3.89	4.228	0.001	0.09	4.018	6.504	0.023
Oleur061Scf0865g03025.1	8779	up	16.266	1.853	4.02376	0.88955	20.25	11.155	0.809	0.562	16.991	19.259	13.755	11.298	14.502	21.05	13.717	4.925	5.359	0.001	0.144	5.357	9.67	12.015	5.514	0.101	18.541	15.215	0.001	0.001	0.001	0.644	16.423	13.62	0.001	0.001	16.645	19.928	18.857	19.539	0.001	0.001	24.323	24.77	0.78	15.101	10.696	13.33	0.001
Oleur061Scf8096g00002.1	8775	up	0.076	0.009	-3.72171	-6.85528	0.007	1.304	0.001	0.349	0.006	0.012	0.001	0.001	16.687	37.518	0.004	0.001	0.176	0.001	0.001	0.001	0.055	0.312	0.001	0.001	0.004	0.001	2.614	0.001	0.001	0.004	6.916	0.011	0.001	0.061	0.001	0.001	0.001	0.001	0.001	0.001	0.041	0.047	0.001	0.001	0.001	0.258	0.001
Oleur061Scf1447g00015.1	8772	up	2.088	0.238	1.06224	-2.07075	2.667	2.041	1.795	1.715	0.811	1.477	0.001	0.001	2.823	1.631	1.217	0.025	0.029	0.001	1.984	1.221	6.376	2.646	0.027	5.297	0.181	0.18	0.107	1.602	0.033	0.735	1.726	1.471	0.001	0.001	1.028	0.001	1.253	0.305	1.382	1.025	0.762	1.479	2.857	1.947	0.157	0.029	0.001
Oleur061Scf6088g00008.1	8749	up	0.284	0.032	-1.81451	-4.94373	0.028	0.005	0.005	0.001	0.627	1.777	1.354	0.016	0.016	1.065	0.005	0.017	0.004	0.005	0.019	0.554	1.092	0.465	0.115	0.001	0.481	0.047	0.005	0.017	0.037	0.001	0.689	0.02	0.001	0.001	0.006	0.001	0.001	0.561	0.005	0.005	0.133	0.097	0.025	0.096	0.126	0.024	0.005
Oleur061Scf6074g00027.1	8735	up	0.197	0.023	-2.34664	-5.47356	0.018	0.015	0.001	0.291	0.006	0.258	0.351	0.008	0.024	0.024	0.044	0.241	0.014	0.001	0.028	0.001	0.291	0.152	0.001	0.048	0.075	0.001	0.005	0.013	0.004	0.006	0.016	0.384	0.014	0.051	0.013	0.004	0.122	0.005	0.073	0.001	0.132	0.257	0.059	0.279	0.005	0.201	0.01
Oleur061Scf1127g06018.1	8727	up	0.53	0.061	-0.91461	-4.04015	1.473	1.085	1.733	1.307	0.795	0.938	0.001	0.001	2.028	1.223	0.001	0.001	0.236	0.001	0.001	0.001	0.374	0.857	0.672	1.463	0.001	0.001	0.012	0.012	0.001	0.001	0.001	0.001	0.081	0.389	0.102	2.773	0.437	0.577	0.001	0.019	0.44	0.561	0.837	1.84	0.001	0.001	0.656
Oleur061Scf0383g06024.1	8723	up	2.658	0.305	1.41032	-1.71452	0.001	0.005	0.02	0.005	0.069	0.261	4.541	4.182	0.001	0.001	0.806	1.255	2.697	0.298	1.123	1.545	2.21	2.371	3.702	2.05	1.928	1.862	0.251	0.001	0.005	0.004	1.274	1.967	0.001	0.005	1.779	3.853	4.012	0.397	6.325	9.015	3.197	2.979	1.143	2.069	0.202	1.6	0.872
Oleur061Scf3148g01017.1	8720	up	1.479	0.17	0.56477	-2.55959	0.978	0.649	3.63	3.167	0.307	0.703	0.018	0.011	4.696	3.509	0.97	0.751	1.206	1.245	0.316	0.614	3.238	2.785	0.005	1.06	1.253	1.363	0.848	1.664	0.005	0.484	0.651	0.22	0.036	0.005	0.603	0.013	0.658	0.224	0.01	0.001	0.673	0.789	0.544	0.414	0.004	0.227	0.003
Oleur061Scf0405g00013.1	8707	up	12.656	1.453	3.6617	0.5394	0.001	0.001	0.001	0.006	9.993	7.108	11.632	11.57	0.001	0.001	7.095	12.503	21.422	13.875	8.351	4.6	10.204	11.946	11.316	9.307	13.043	16.18	11.268	13.18	1.378	5.08	9.113	25.236	0.001	0.001	4.789	11.671	24.285	10.69	0.384	1.874	10.703	19.662	0.001	0.001	17.539	12.775	11.579
Oleur061Scf0400g05001.1	8706	up	0.34	0.039	-1.55534	-4.6775	0.143	0.063	0.001	0.011	0.005	0.005	0.777	0.588	0.004	0.074	0.221	0.011	0.431	0.065	0.295	0.377	0.224	0.178	0.019	0.001	0.503	0.531	0.015	0.171	0.535	0.587	0.245	0.054	0.319	0.013	0.889	0.304	0.185	0.181	0.001	0.001	0.552	0.608	0.017	0.069	0.012	0.001	0.011
Oleur061Scf0134g05015.1	8692	up	13.177	1.516	3.7199	0.60021	12.452	13.552	10.14	13.53	0.001	0.011	10.839	11.843	0.732	0.013	0.011	0.001	0.806	0.01	0.012	0.001	8.027	9.05	0.001	0.001	18.272	20.609	9.084	0.962	15.169	13.379	8.569	13.457	14.867	7.29	0.001	26.399	8.764	7.373	12.469	15.957	20.338	20.405	19.35	20.401	18.044	17.934	8.467
Oleur061Scf3466g00014.1	8690	up	3.834	0.441	1.93903	-1.18043	8.301	2.962	0.957	2.434	0.188	1.117	0.044	1.379	2.755	3.843	0.038	0.04	0.007	0.001	1.301	2.019	3.401	2.6	3.503	4.475	0.266	0.18	1.059	0.221	1.683	0.901	1.743	0.239	5.461	3.524	0.533	2.042	0.006	0.353	0.163	0.04	6.486	3.77	0.787	0.368	2.121	0.032	1.903
Oleur061Scf5011g00005.1	8667	up	0.136	0.016	-2.87477	-5.99039	0.243	0.001	0.001	0.001	0.118	0.004	0.005	0.09	0.039	0.001	1.148	0.301	0.001	0.001	0.061	0.013	0.051	0.212	0.02	0.001	0.198	0.249	0.213	0.012	0.404	0.135	0.014	0.012	0.001	0.001	0.021	0.001	0.001	0.004	0.069	0.212	0.478	0.067	0.001	0.047	0.307	0.666	0.001
Oleur061Scf0299g04005.1	8664	up	0.136	0.016	-2.87598	-5.99103	0.243	0.001	0.001	0.001	0.118	0.004	0.005	0.09	0.039	0.001	1.147	0.3	0.001	0.001	0.061	0.013	0.051	0.212	0.02	0.001	0.198	0.249	0.213	0.012	0.404	0.135	0.014	0.012	0.001	0.001	0.021	0.001	0.001	0.004	0.069	0.212	0.478	0.067	0.001	0.047	0.307	0.665	0.001
Oleur061Scf4498g00010.1	8653	up	0.406	0.047	-1.30209	-4.41537	0.023	0.001	0.029	0.022	0.634	0.314	0.032	0.554	0.344	0.005	0.005	0.614	0.016	0.025	0.338	0.45	0.675	0.738	0.026	0.001	0.025	0.026	0.019	0.017	0.019	0.019	0.005	0.077	0.612	0.611	0.006	1.086	0.017	0.001	0.121	1.411	0.072	0.75	1.288	0.515	0.018	0.001	0.501
Oleur061Scf8407g00014.1	8643	up	3.226	0.373	1.68989	-1.42174	0.035	2.868	1.034	0.78	17.786	2.088	0.404	0.06	3.994	12.265	0.001	0.005	1.682	5.937	3.095	3.846	5.43	1.44	0.001	0.294	0.008	0.008	3.866	0.865	0.035	3.249	25.154	3.332	0.531	0.004	0.001	0.074	9.576	11.328	5.769	5.556	4.524	3.063	0.001	0.001	0.006	0.006	0.001
Oleur061Scf0890g06013.1	8632	up	5.721	0.663	2.5162	-0.59362	8.713	7.306	2.707	5.83	0.001	0.231	0.066	0.251	3.305	0.505	2.207	0.009	0.281	1.171	4.468	5.356	7.487	5.598	0.03	7.443	5.346	6.827	3.723	7.19	0.376	0.007	4.576	1.43	0.001	0.032	6.411	0.358	0.027	0.006	2.996	0.007	5.613	4.553	0.006	1.891	2.988	2.118	2.668
Oleur061Scf3324g01046.1	8632	up	0.329	0.038	-1.60482	-4.71453	0.048	0.061	0.667	0.51	0.015	0.013	0.021	0.205	0.168	0.045	0.019	0.004	0.244	0.014	0.071	0.015	0.282	0.404	0.001	0.38	0.021	0.077	0.018	0.004	0.306	0.12	0.211	0.001	0.014	0.508	0.29	0.001	0.384	0.656	0.014	0.014	0.222	0.462	0.005	0.001	0.104	0.005	0.004
Oleur061Scf6485g02024.1	8625	up	11.324	1.313	3.50129	0.39275	15.087	11.859	13.038	13.233	15.933	13.17	15.798	14.356	19.471	32.849	0.001	0.017	9.39	5.761	12.221	16.24	6.996	5.938	20.52	1.046	0.001	0.001	0.001	0.001	14.829	13.503	14.888	12.37	42.818	27.725	0.001	11.157	12.335	14.905	17.136	16.212	19.414	20.388	9.008	9.272	0.001	0.001	0.005
Oleur061Scf8845g01001.1	8615	up	146.783	17.036	7.19754	4.09053	0.001	0.009	0.001	0.001	3.516	27.071	201.704	56.703	135.873	290.199	179.37	393.812	242.932	314.916	0.001	0.001	111.1	114.845	224.215	0.012	228.119	246.974	0.001	0.008	176.949	156.011	275.638	48.376	82.975	69.183	637.445	110.212	157.977	204.919	0.048	0.008	287.464	126.56	136.646	126.145	189.147	219.941	0.548
Oleur061Scf8937g00008.1	8609	up	2.823	0.328	1.49731	-1.60861	0.007	0.315	0.009	0.22	2.356	2.789	3.349	0.285	0.056	0.231	4.388	0.875	0.138	0.001	3.275	1.435	3.339	2.571	3.236	0.621	2.94	3.57	0.045	2.861	2.834	4.213	1.216	0.034	0.265	0.079	2.195	0.05	2.327	3.29	1.979	3.226	2.445	3.026	0.041	0.07	0.037	0.058	0.039
Oleur061Scf4760g00010.1	8608	up	2.42	0.281	1.27512	-1.83071	0.001	0.001	0.001	0.001	0.108	0.787	6.241	5.254	0.001	0.001	5.282	5.959	3.119	3.737	2.81	1.963	3.757	2.523	2.974	0.125	0.536	0.641	0.001	0.001	1.54	2.612	0.001	0.005	0.005	0.001	0.001	2.139	0.018	1.733	1.836	2.342	1.653	2.19	4.909	3.186	2.449	1.766	3.708
Oleur061Scf1551g00003.1	8607	up	0.372	0.043	-1.42583	-4.53146	0.063	0.14	0.166	0.105	0.098	0.114	0.141	0.08	0.153	0.397	0.027	0.05	0.037	0.004	0.004	0.016	0.878	0.388	0.29	1.224	0.005	0.047	0.134	0.142	0.001	0.066	0.991	0.019	0.03	0.001	0.044	0.023	0.001	0.034	0.037	0.009	0.316	0.178	0.012	0.039	0.014	0.035	0.009
Oleur061Scf2878g04046.1	8600	up	12.799	1.488	3.67797	0.57354	14.386	18.457	16.412	18.03	3.977	4.28	17.312	13.851	0.001	0.001	3.033	1.131	7.606	5.759	8.317	5.594	25.93	23.006	2.187	11.82	7.768	8.523	7.431	10.144	0.001	1.592	12.504	9.44	3.95	10.81	4.384	24.271	13.35	8.004	3.469	4.497	6.413	7.014	2.044	6.144	4.909	6.128	0.001
Oleur061Scf1324g01002.1	8597	up	0.503	0.059	-0.99057	-4.09455	0.889	0.572	0.019	0.005	0.001	0.013	0.019	0.329	0.767	0.618	0.053	0.283	0.011	0.017	0.21	0.083	0.573	0.379	0.558	0.037	0.11	0.03	0.565	0.02	0.016	0.011	0.087	0.104	0.539	0.498	0.001	0.808	0.005	0.059	0.001	0.004	0.564	0.524	0.017	0.017	0.006	0.001	0.614
Oleur061Scf2752g00040.1	8583	up	1.79	0.209	0.83984	-2.26177	2.367	1.139	0.137	0.514	1.353	0.031	0.001	0.027	2.773	2.263	0.798	1.547	0.025	0.577	0.966	1.482	1.656	3.555	0.032	4.838	0.101	0.182	1.46	1.183	1.749	1.743	0.174	0.713	0.111	0.886	0.482	0.106	0.665	1.264	0.198	0.145	3.16	0.552	0.85	1.159	0.005	0.125	1.654
Oleur061Scf3033g00067.1	8580	up	6.721	0.783	2.74866	-0.35243	23.648	15.017	6.69	8.636	10.967	5.247	0.006	0.001	0.007	0.001	13.4	14.673	22.187	23.357	13.853	10.028	4.93	5.104	6.277	1.207	11.597	13.133	20.49	19.818	0.008	5.119	3.935	5.339	0.001	0.007	11.672	12.829	0.044	0.001	0.001	0.001	8.097	10.015	24.512	18.758	0.001	0.001	19.598
Oleur061Scf3694g00002.1	8572	up	3.871	0.452	1.95266	-1.14706	2.196	1.799	0.994	1.503	0.019	0.018	2.221	1.284	1.08	0.658	0.589	0.403	0.057	0.362	0.146	0.085	6.954	4.318	0.146	0.314	6.03	4.673	0.75	1.585	1.487	1.268	3.698	2.831	1.458	2.22	0.023	5.142	1.555	4.853	0.146	0.082	2.268	3.297	0.006	0.024	0.151	0.005	3.629
Oleur061Scf2384g00023.1	8566	up	0.514	0.06	-0.95942	-4.05818	0.338	0.005	0.001	0.005	1.123	0.971	0.001	0.001	0.894	0.815	0.001	0.001	0.004	0.004	0.218	0.005	1.243	0.849	0.057	0.409	0.203	0.06	0.105	0.448	0.015	0.004	1.578	0.096	0.422	0.346	0.001	0.348	0.016	0.013	0.168	0.389	0.639	0.104	0.001	0.124	0.016	0.318	0.695
Oleur061Scf5571g00010.1	8564	up	13.907	1.624	3.79778	0.69938	1.413	0.229	0.303	0.06	14.352	13.646	6.118	12.811	4.267	3.342	2.596	2.443	6.75	6.651	9.765	9.787	10.661	16.942	0.001	0.001	22.544	21.016	10.231	7.878	9.867	9.406	1.93	1.786	0.001	0.001	4.137	7.721	8.592	1.334	7.405	10.369	12.49	16.582	1.693	2.818	1.661	3.307	0.046
Oleur061Scf6312g00006.1	8557	up	6.259	0.731	2.64603	-0.45118	9.512	12.465	0.001	0.001	0.047	1.538	12.719	18.125	14.215	17.691	1.954	1.995	11.032	2.093	2.905	3.062	9.593	13.657	0.008	11.763	3.186	2.908	0.001	0.001	0.001	4.345	4.071	3.193	0.001	0.001	22.708	4.745	20.916	21.476	0.001	0.001	4.013	2.92	0.006	0.037	0.01	0.596	0.001
Oleur061Scf6507g02001.1	8551	up	5.335	0.624	2.41556	-0.68061	6.294	5.377	0.407	0.394	0.001	0.001	0.007	0.001	4.296	6.241	51.107	19.925	8.328	14.91	10.203	14.631	3.691	4.755	0.001	0.001	3.688	6.017	11.484	31.721	1.086	0.384	0.001	0.001	4.137	2.991	0.001	3.291	0.001	4.182	15.993	5.636	10.853	4.255	6.574	8.435	5.259	14.765	2.654
Oleur061Scf7228g00012.1	8542	up	0.133	0.016	-2.91424	-6.00891	0.006	0.034	0.001	0.033	0.014	0.024	0.001	0.004	0.004	0.106	0.01	0.021	0.367	0.005	0.013	0.004	0.113	0.133	0.176	0.168	0.001	0.005	0.029	0.008	0.01	0.004	0.191	0.431	0.005	0.006	0.179	0.004	0.001	0.718	0.008	0.014	0.082	0.25	0.32	0.003	0.004	0.004	0.004
Oleur061Scf1634g11011.1	8538	up	0.354	0.041	-1.49853	-4.59244	0.222	1.162	0.007	0.243	0.001	1.072	0.001	0.005	2.951	2.542	0.029	0.088	0.031	0.631	0.09	0.099	0.175	0.805	0.116	3.823	0.001	0.001	0.001	0.017	0.001	0.006	0.001	0.001	3.703	1.392	0.042	1.193	0.016	0.025	0.027	0.168	0.673	0.165	0.001	0.035	0.001	0.001	0.078
Oleur061Scf1329g04015.1	8536	up	0.18	0.021	-2.47194	-5.56562	0.001	0.004	0.001	0.001	0.037	0.004	0.001	0.01	0.133	0.013	0.011	0.004	0.037	0.093	0.001	0.049	0.198	0.111	0.013	0.018	0.07	0.13	0.078	0.013	4.464	3.602	0.416	0.069	0.035	0.004	0.016	0.012	0.001	0.046	2.692	1.87	0.211	0.229	0.001	0.022	0.001	0.039	0.004
Oleur061Scf1424g00004.1	8529	up	6.715	0.787	2.74748	-0.34505	2.581	4.908	3.925	3.292	10.374	6.145	0.001	0.014	4.473	4.26	1.908	1.501	1.635	0.004	3.567	1.651	7.01	7.288	0.947	4.335	2.399	1.852	3.544	2.937	3.66	2.141	3.724	3.219	3.84	2.72	0.001	0.017	2.936	1.54	3.355	2.086	5.909	6.737	0.311	1.575	2.577	2.623	2.265
Oleur061Scf1580g07020.1	8526	up	2.577	0.302	1.36565	-1.72623	0.282	2.224	3.777	2.598	1.354	2.402	0.035	0.817	0.577	0.603	1.85	1.735	0.498	0.138	0.005	0.018	5.418	4.699	2.665	0.033	1.274	1.073	0.4	0.849	0.076	0.37	4.476	5.69	0.179	0.086	1.268	1.377	1.87	1.101	0.001	0.005	1.449	1.196	0.022	0.019	0.005	0.016	0.019
Oleur061Scf1032g02003.1	8509	up	13.158	1.546	3.71782	0.62869	9.87	12.875	0.001	0.03	14.495	13.602	0.001	0.001	0.001	0.001	6.596	2.4	19.656	24.257	16.372	29.151	8.014	7.262	6.537	8.962	18.606	12.973	32.199	30.36	0.001	4.702	7.553	8.947	0.03	0.001	14.702	13.894	3.678	0.617	5.816	7.501	23.936	21.516	2.434	5.431	24.608	23.456	19.907
Oleur061Scf1369g06007.1	8505	up	5.421	0.637	2.43859	-0.6498	0.009	0.054	0.038	4.228	6.158	0.636	0.514	4.414	0.438	13.631	0.474	1.297	2.957	9.203	3.258	26.626	3.991	5.444	4.839	2.404	6.334	0.073	5.528	0.535	9.255	11.326	0.069	0.04	0.037	0.044	0.316	0.035	0.676	19.309	14.461	8.908	9.253	4.296	5.891	0.473	22.788	9.886	0.052
Oleur061Scf1342g03033.1	8499	up	28.725	3.38	4.84425	1.75694	28.111	22.407	16.93	11.399	22.357	20.247	0.001	0.001	0.001	0.001	20.631	26.828	5.479	13.322	18.145	20.33	40.573	51.607	0.001	68.459	30.54	20.851	19.302	20.243	46.778	30.857	50.619	54.405	27.408	30.981	65.309	42.554	50.21	36.141	0.001	0.001	19.903	16.337	0.898	12.649	12.19	11.156	0.001
Oleur061Scf3511g02017.1	8473	up	0.119	0.014	-3.067	-6.1499	0.011	0.224	0.001	0.003	0.042	0.011	0.017	0.011	0.042	0.265	0.025	0.049	0.004	0.001	0.004	0.003	0.501	0.133	0.042	0.005	0.019	0.048	0.056	0.017	0.026	0.008	0.092	0.119	0.003	0.027	0.014	0.008	0.113	0.053	0.031	0.008	0.12	0.025	0.013	0.012	0.004	0.073	0.038
Oleur061Scf0654g02023.1	8471	up	0.362	0.043	-1.46421	-4.54679	0.655	0.005	0.084	0.166	0.456	0.09	0.018	0.01	0.009	0.182	0.004	0.001	0.348	0.356	0.001	0.012	0.549	0.244	0.071	0.605	0.31	0.143	0.013	0.013	0.046	0.043	0.171	0.11	0.223	0.187	0.016	0.355	0.012	0.012	0.194	0.135	0.509	0.253	0.004	0.001	0.018	0.001	0.603
Oleur061Scf0552g01019.1	8445	up	7.628	0.903	2.93133	-0.14679	11.255	7.128	14.63	13.254	2.534	0.448	9.92	11.509	5.812	2.205	8.95	5.562	3.683	0.8	6.164	6.556	3.255	8.113	0.422	3.701	4.966	5.695	0.001	0.001	12.664	7.78	3.046	0.009	2.879	0.377	4.529	17.632	7.864	5.414	0.001	0.001	10.38	12.351	0.039	2.359	0.001	0.001	4.313
Oleur061Scf4664g03005.1	8426	up	0.708	0.084	-0.49913	-3.57406	2.512	0.957	0.133	1.512	0.006	0.625	0.194	1.134	0.029	0.001	0.952	0.005	0.025	0.142	0.001	0.001	0.951	0.136	0.007	0.249	0.026	0.134	0.001	0.001	0.007	0.786	0.826	0.407	0.942	0.036	0.001	1.603	0.606	0.144	0.025	0.029	1.188	1.63	0.001	0.214	0.223	0.032	0.027
Oleur061Scf2256g00006.1	8408	up	0.24	0.029	-2.06072	-5.13257	0.202	0.087	0.014	0.014	0.416	0.049	0.021	1.194	0.46	0.405	0.276	0.217	0.004	0.004	0.602	0.138	0.655	0.373	0.001	0.005	0.004	0.001	0.319	0.273	0.476	0.195	0.588	0.509	0.022	0.176	0.006	0.083	0.318	0.198	0.001	0.001	0.194	0.069	0.19	0.076	0.001	0.001	0.001
Oleur061Scf1102g11019.1	8399	up	2.255	0.268	1.17313	-1.89719	3.274	1.726	5.339	2.24	0.025	0.551	0.727	0.056	2.37	0.566	0.015	0.061	0.76	0.12	0.017	2.923	3.127	2.337	0.484	1.009	0.737	0.545	0.696	0.928	0.024	0.352	1.129	2.856	0.596	2.727	0.005	1.577	0.001	0.019	0.396	0.017	1.124	3.148	0.421	0.022	0.02	0.447	0.845
Oleur061Scf6741g00087.1	8386	up	0.285	0.034	-1.81172	-4.87979	3.725	0.004	0.328	0.036	0.046	0.004	0.005	0.034	0.564	0.014	0.012	0.004	0.003	0.004	0.209	0.011	0.194	0.17	0.046	0.001	0.134	0.067	0.171	0.01	0.041	0.011	0.114	0.001	0.011	0.303	0.313	0.005	0.103	0.161	0.011	0.011	0.193	1.027	0.001	0.049	2.054	0.292	0.172
Oleur061Scf2285g00037.1	8386	up	0.285	0.034	-1.81172	-4.87979	3.725	0.004	0.328	0.036	0.046	0.004	0.005	0.034	0.564	0.014	0.012	0.004	0.003	0.004	0.209	0.011	0.194	0.17	0.046	0.001	0.134	0.067	0.171	0.01	0.041	0.011	0.114	0.001	0.011	0.303	0.313	0.005	0.103	0.161	0.011	0.011	0.193	1.027	0.001	0.049	2.054	0.292	0.172
Oleur061Scf2602g00037.1	8386	up	0.285	0.034	-1.81172	-4.87979	3.725	0.004	0.328	0.036	0.046	0.004	0.005	0.034	0.564	0.014	0.012	0.004	0.003	0.004	0.209	0.011	0.194	0.17	0.046	0.001	0.134	0.067	0.171	0.01	0.041	0.011	0.114	0.001	0.011	0.303	0.313	0.005	0.103	0.161	0.011	0.011	0.193	1.027	0.001	0.049	2.054	0.292	0.172
Oleur061Scf2996g00053.1	8386	up	0.285	0.034	-1.81172	-4.87979	3.725	0.004	0.328	0.036	0.046	0.004	0.005	0.034	0.564	0.014	0.012	0.004	0.003	0.004	0.209	0.011	0.194	0.17	0.046	0.001	0.134	0.067	0.171	0.01	0.041	0.011	0.114	0.001	0.011	0.303	0.313	0.005	0.103	0.161	0.011	0.011	0.193	1.027	0.001	0.049	2.054	0.292	0.172
Oleur061Scf5853g00059.1	8386	up	0.285	0.034	-1.81172	-4.87979	3.725	0.004	0.328	0.036	0.046	0.004	0.005	0.034	0.564	0.014	0.012	0.004	0.003	0.004	0.209	0.011	0.194	0.17	0.046	0.001	0.134	0.067	0.171	0.01	0.041	0.011	0.114	0.001	0.011	0.303	0.313	0.005	0.103	0.161	0.011	0.011	0.193	1.027	0.001	0.049	2.054	0.292	0.172
Oleur061Scf2793g02133.1	8386	up	0.285	0.034	-1.81172	-4.87979	3.725	0.004	0.328	0.036	0.046	0.004	0.005	0.034	0.564	0.014	0.012	0.004	0.003	0.004	0.209	0.011	0.194	0.17	0.046	0.001	0.134	0.067	0.171	0.01	0.041	0.011	0.114	0.001	0.011	0.303	0.313	0.005	0.103	0.161	0.011	0.011	0.193	1.027	0.001	0.049	2.054	0.292	0.172
Oleur061Scf8116g00042.1	8386	up	0.285	0.034	-1.81172	-4.87979	3.725	0.004	0.328	0.036	0.046	0.004	0.005	0.034	0.564	0.014	0.012	0.004	0.003	0.004	0.209	0.011	0.194	0.17	0.046	0.001	0.134	0.067	0.171	0.01	0.041	0.011	0.114	0.001	0.011	0.303	0.313	0.005	0.103	0.161	0.011	0.011	0.193	1.027	0.001	0.049	2.054	0.292	0.172
Oleur061Scf0718g02095.1	8386	up	0.285	0.034	-1.81172	-4.87979	3.725	0.004	0.328	0.036	0.046	0.004	0.005	0.034	0.564	0.014	0.012	0.004	0.003	0.004	0.209	0.011	0.194	0.17	0.046	0.001	0.134	0.067	0.171	0.01	0.041	0.011	0.114	0.001	0.011	0.303	0.313	0.005	0.103	0.161	0.011	0.011	0.193	1.027	0.001	0.049	2.054	0.292	0.172
Oleur061Scf2793g02108.1	8386	up	0.285	0.034	-1.81172	-4.87979	3.725	0.004	0.328	0.036	0.046	0.004	0.005	0.034	0.564	0.014	0.012	0.004	0.003	0.004	0.209	0.011	0.194	0.17	0.046	0.001	0.134	0.067	0.171	0.01	0.041	0.011	0.114	0.001	0.011	0.303	0.313	0.005	0.103	0.161	0.011	0.011	0.193	1.027	0.001	0.049	2.054	0.292	0.172
Oleur061Scf0718g00011.1	8386	up	0.285	0.034	-1.81172	-4.87979	3.725	0.004	0.328	0.036	0.046	0.004	0.005	0.034	0.564	0.014	0.012	0.004	0.003	0.004	0.209	0.011	0.194	0.17	0.046	0.001	0.134	0.067	0.171	0.01	0.041	0.011	0.114	0.001	0.011	0.303	0.313	0.005	0.103	0.161	0.011	0.011	0.193	1.027	0.001	0.049	2.054	0.292	0.172
Oleur061Scf4897g03023.1	8386	up	0.285	0.034	-1.81172	-4.87979	3.725	0.004	0.328	0.036	0.046	0.004	0.005	0.034	0.564	0.014	0.012	0.004	0.003	0.004	0.209	0.011	0.194	0.17	0.046	0.001	0.134	0.067	0.171	0.01	0.041	0.011	0.114	0.001	0.011	0.303	0.313	0.005	0.103	0.161	0.011	0.011	0.193	1.027	0.001	0.049	2.054	0.292	0.172
Oleur061Scf0718g07036.1	8386	up	0.285	0.034	-1.81172	-4.87979	3.725	0.004	0.328	0.036	0.046	0.004	0.005	0.034	0.564	0.014	0.012	0.004	0.003	0.004	0.209	0.011	0.194	0.17	0.046	0.001	0.134	0.067	0.171	0.01	0.041	0.011	0.114	0.001	0.011	0.303	0.313	0.005	0.103	0.161	0.011	0.011	0.193	1.027	0.001	0.049	2.054	0.292	0.172
Oleur061Scf3259g00005.1	8376	up	0.035	0.004	-4.82037	-7.88675	0.001	0.001	0.007	0.022	0.001	0.001	0.001	0.001	0.001	0.001	0.001	0.001	0.001	0.001	0.023	0.074	0.022	0.023	0.001	0.029	0.006	0.02	0.001	0.001	0.001	0.001	0.001	0.001	0.001	0.02	0.001	0.001	0.001	0.022	0.026	0.795	0.022	0.137	0.001	0.022	0.022	0.095	0.001
Oleur061Scf1017g00013.1	8375	up	3.196	0.382	1.67645	-1.38971	8.848	3.352	0.147	5.251	0.055	2.412	0.028	0.048	5.008	14.348	3.071	2.216	0.007	0.007	0.048	1.442	4.664	1.438	0.338	0.055	1.894	1.295	0.001	0.008	0.041	0.285	5.068	1.806	0.723	1.804	0.008	3.678	0.457	3.577	1.499	0.022	3.644	4.27	1.212	1.653	1.472	2.681	0.197
Oleur061Scf7169g00002.1	8347	up	1.754	0.21	0.81068	-2.25073	2.909	3.168	3.352	5.979	0.004	0.033	3.575	1.332	1.324	4.236	0.071	0.071	0.816	0.004	0.004	0.004	3.346	0.976	5.84	0.572	2.154	2.528	0.012	0.004	2.319	0.826	0.012	0.004	1.825	1.905	0.858	1.843	1.294	0.075	2.574	1.03	2.82	1.028	2.623	5.044	0.001	0.018	1.637
Oleur061Scf0522g05022.1	8332	up	0.518	0.062	-0.94966	-4.00834	0.102	0.08	0.001	0.311	0.006	0.259	0.352	0.008	0.958	0.835	0.015	0.224	0.014	0.001	0.028	0.001	2.139	0.903	0.007	0.403	0.084	0.001	0.005	0.013	0.079	0.026	1.001	0.361	0.086	0.221	0.013	0.016	0.122	0.005	0.073	0.006	0.131	0.285	0.059	0.28	0.005	0.202	0.323
Oleur061Scf2310g00003.1	8324	up	4.34	0.521	2.11769	-0.93972	0.008	0.001	0.001	0.001	5.662	3.68	0.007	0.006	0.109	1.403	7.845	18.427	6.748	9.52	4.925	10.175	6.086	7.754	3.586	1.436	4.93	7.739	5.883	6.178	6.572	6.713	0.034	0.137	1.516	1.104	0.007	0.006	2.91	6.386	0.032	0.034	3.949	1.904	9.217	1.115	3.044	3.996	1.174
Oleur061Scf3041g02019.1	8323	up	0.733	0.088	-0.44813	-3.50534	0.033	1.493	2.184	0.14	0.047	0.58	0.001	1.161	0.513	0.131	0.028	0.122	0.184	0.001	0.027	1.167	1.67	0.786	1.57	0.001	1.071	0.549	0.001	0.001	0.001	0.006	0.824	1.487	0.814	1.359	0.243	0.006	1.566	0.029	0.14	0.732	0.959	0.229	0.001	0.001	2.663	2.731	0.007
Oleur061Scf1470g00003.1	8290	up	3.13	0.377	1.64596	-1.40557	0.042	0.064	6.564	4.003	5.532	5.263	6.172	4.755	0.001	0.001	5.51	8.235	3.601	8.862	0.001	0.001	2.351	2.212	0.001	0.001	5.311	2.843	0.001	0.001	2.79	7.286	0.001	0.001	0.001	0.001	9.8	3.447	0.03	0.001	10.398	11.23	4.699	3.926	2.646	3.611	0.092	6.382	3.089
Oleur061Scf2430g04014.1	8288	up	0.133	0.016	-2.91559	-5.96671	0.165	0.001	0.025	0.001	0.016	0.001	0.001	0.327	0.011	0.053	0.016	0.073	0.038	0.015	0.001	0.001	0.056	0.057	0.001	0.001	0.005	0.01	0.004	0.001	0.001	0.019	0.026	0.057	0.013	0.02	0.39	0.001	0.089	0.504	0.014	0.026	0.327	0.298	0.192	0.018	0.001	0.004	0.012
Oleur061Scf0074g02016.1	8287	up	0.255	0.031	-1.96908	-5.01998	0.004	0.011	0.012	0.016	0.086	0.024	0.001	0.009	0.234	0.306	0.105	0.078	0.186	0.084	0.035	0.01	0.212	0.234	0.137	0.005	0.318	0.218	0.001	0.157	0.017	0.174	0.095	0.003	0.033	0.004	0.773	0.011	0.06	0.041	0.263	0.291	0.227	0.378	0.356	0.151	0.017	0.238	0.013
Oleur061Scf0751g00009.1	8273	up	0.707	0.086	-0.4994	-3.54792	0.009	1.257	0.156	0.273	0.167	1.087	0.001	0.001	1.058	0.662	0.027	0.571	0.178	0.024	0.21	0.028	2.069	0.343	0.217	0.047	0.007	0.04	0.001	0.001	0.12	0.185	0.023	0.179	0.038	1.022	0.039	0.037	0.088	1.313	0.116	0.109	1.173	0.301	0.007	0.036	0.007	0.697	1.4
Oleur061Scf9154g01008.1	8257	up	0.15	0.018	-2.73293	-5.7786	0.93	0.745	0.42	0.019	0.025	0.062	0.001	0.001	0.424	0.387	0.014	0.001	0.357	0.218	0.001	0.001	0.648	0.063	0.015	0.001	0.333	0.06	0.001	0.001	0.001	0.015	0.005	0.001	0.001	0.004	0.022	0.067	0.001	0.465	0.321	0.355	0.169	0.074	0.001	0.001	0.005	0.017	0.001
Oleur061Scf0159g00017.1	8251	up	7.083	0.858	2.82439	-0.22024	6.717	4.639	9.022	10.233	0.001	0.004	2.284	4.665	10.266	6.099	0.004	0.004	4.391	5.809	5.654	3.243	8.851	8.024	1.963	0.178	11.451	9.986	0.001	0.001	6.668	7.176	5.933	5.214	5.858	6.89	0.005	15.422	0.045	0.005	3.445	4.191	5.488	6.458	2.416	3.767	4.92	7.134	3.446
Oleur061Scf1183g00018.1	8245	up	3.18	0.386	1.6691	-1.37444	4.871	7.291	9.893	10.008	1.92	2.358	0.001	0.036	2.777	2.742	0.417	0.197	0.198	0.454	0.057	2.084	3.988	5.437	0.043	0.494	2.444	3.53	0.273	0.934	0.408	3.424	0.008	0.034	0.389	2.009	0.044	3.397	4.902	0.2	0.33	0.033	3.088	1.528	0.001	0.001	0.037	0.427	0.265
Oleur061Scf0260g04004.1	8240	up	0.328	0.04	-1.60778	-4.65057	0.001	0.005	0.22	0.018	0.711	0.587	0.001	0.006	0.843	1.683	0.001	0.004	0.026	0.373	0.16	0.32	0.478	0.656	0.024	0.001	1.007	0.683	0.267	0.211	0.077	0.006	1.909	0.013	0.004	0.004	0.006	0.02	0.005	0.874	0.001	0.059	0.499	0.074	0.078	0.308	0.001	0.004	0.071
Oleur061Scf7286g00007.1	8202	up	0.961	0.117	-0.05684	-3.09284	0.004	0.039	0.818	0.121	1.352	0.117	0.22	0.328	0.704	0.207	0.006	0.005	0.786	1.178	0.615	0.122	2.286	1.047	2.076	0.152	1.675	1.046	0.001	0.006	1.063	1.104	0.005	0.001	2.251	0.761	0.008	0.031	0.885	0.202	0.029	0.001	1.345	0.265	0.041	0.178	0.322	0.678	0.43
Oleur061Scf0602g00004.1	8192	up	1.136	0.139	0.18365	-2.85071	1.139	1.05	0.244	0.305	0.364	0.408	0.521	0.023	0.13	0.139	0.866	1.754	0.654	0.001	0.724	0.001	1.224	0.544	0.901	0.001	0.006	0.109	0.629	0.08	0.965	0.618	0.13	0.005	2.18	0.16	3.124	0.034	0.641	0.323	0.909	0.026	1.544	1.619	0.802	0.663	0.008	0.001	0.045
Oleur061Scf4221g00009.1	8177	up	30.319	3.707	4.92215	1.89044	23.356	22.849	10.874	10.051	12.667	1.27	9.71	0.103	27.469	39.135	0.136	0.109	11.108	0.137	0.124	0.128	39.708	26.545	12.068	16.168	19.71	1.417	22.636	17.146	11.994	16.388	21.893	14.617	31.322	13.183	22.438	12.422	13.995	0.101	35.065	17.75	28.167	28.462	0.096	0.132	13.71	20.134	0.132
Oleur061Scf4961g00010.1	8175	up	6.902	0.844	2.78696	-0.24431	13.515	18.945	5.309	6.885	0.001	3.077	0.001	0.001	0.001	0.001	13.658	23.454	13.266	0.001	31.443	37.107	6.819	5.993	24.908	18.613	19.034	14.193	29.372	16.001	0.01	9.852	20.123	12.796	13.981	9.921	21.648	14.241	18.904	22.197	20.219	14.97	9.234	6.013	0.011	0.001	15.113	15.606	0.008
Oleur061Scf9023g01004.1	8174	up	0.726	0.089	-0.46265	-3.49373	0.001	0.155	0.017	0.073	0.632	0.842	0.344	0.905	0.005	0.015	1.408	0.718	0.618	0.009	0.001	0.004	1.593	0.563	1.42	1.486	0.002	0.001	0.278	0.422	1.539	0.766	0.127	0.012	0.004	0.015	0.254	0.012	0.654	1.008	0.018	0.048	0.522	0.593	0.003	0.185	0.001	0.001	0.82
Oleur061Scf2884g03005.1	8172	up	2.175	0.266	1.12088	-1.90998	2.002	1.355	0.746	3.172	0.007	1.026	0.034	0.207	6.384	2.983	0.083	0.233	0.474	0.391	0.032	0.023	1.476	2.71	0.03	1.04	0.435	0.207	0.493	0.615	0.081	0.296	0.979	0.112	0.547	1.612	0.005	1.638	0.485	0.128	0.236	1.369	2.686	2.082	0.005	1.617	0.036	0.027	1.265
Oleur061Scf6137g00015.1	8139	up	0.593	0.073	-0.75429	-3.77928	0.006	0.006	0.023	0.005	2.584	0.609	1.737	0.004	0.521	1.284	0.023	0.789	0.005	0.001	0.031	0.69	0.32	0.699	0.047	0.13	2.491	1.21	0.067	0.395	0.129	0.634	0.562	0.001	0.413	0.708	0.001	0.065	0.447	0.019	1.822	0.031	0.65	0.849	0.001	0.001	1.197	1.659	1.074
Oleur061Scf0190g00019.1	8124	up	1.137	0.14	0.18481	-2.83742	0.698	1.068	0.037	0.689	1.739	1.439	0.006	0.001	2.015	1.725	1.55	0.55	0.088	0.001	0.025	0.086	1.62	1.27	0.738	0.625	0.001	0.001	1.05	1.89	1.38	1.367	1.413	0.769	0.627	0.656	0.005	1.554	0.837	0.907	2.801	1.611	1.109	0.731	0.001	0.001	0.092	0.005	1.114
Oleur061Scf6596g03024.1	8108	up	9.627	1.187	3.26711	0.24766	6.476	8.251	0.001	0.001	4.853	8.1	0.001	0.001	0.001	0.001	0.001	0.005	3.294	5.259	7.909	8.649	12.771	8.439	6.85	10.943	5.052	3.298	0.001	0.001	0.001	2.541	22.964	17.852	17.457	7.802	5.359	7.774	16.96	15.222	3.937	5.905	8.717	9.143	0.001	0.001	7.81	7.491	10.104
Oleur061Scf2057g00026.1	8088	up	5.215	0.645	2.38254	-0.63328	0.001	0.001	0.022	0.001	0.005	0.091	8.789	10.314	5.201	7.208	5.233	6.604	7.046	7.76	0.001	0.001	7.615	8.227	4.746	0.001	3.804	6.083	4.654	3.911	6.808	10.695	22.004	21.362	10.405	5.121	5.65	0.001	7.625	10.958	0.001	0.001	4.759	2.48	0.001	0.006	0.001	0.001	7.93
Oleur061Scf0417g00009.1	8080	up	11.96	1.48	3.58017	0.56568	6.577	4.643	4.647	4.553	8.054	3.595	3.277	3.621	0.001	0.001	0.028	0.001	4.341	7.542	5.467	7.799	9.524	10.799	9.362	3.24	5.986	6.363	12.147	8.466	2.609	2.448	11.703	8.273	10.388	8.41	5.967	4.13	9.616	5.965	5.641	3.836	11.625	17.114	0.001	0.006	8.205	5.971	6.775
Oleur061Scf5823g00006.1	8075	up	3.574	0.443	1.83742	-1.17619	2.479	1.811	0.54	0.836	0.767	3.488	0.005	0.144	3.526	4.516	0.505	0.973	0.828	0.73	0.333	0.012	2.843	2.849	0.731	0.202	0.016	0.253	0.816	2.353	0.062	1.91	1.294	0.998	8.956	5.025	0.032	1.628	0.32	1.098	0.097	0.008	4.664	4.318	0.117	2.904	0.392	0.732	1.78
Oleur061Scf3309g00018.1	8062	up	3.077	0.382	1.62159	-1.38971	3.042	1.931	1.911	3.132	0.146	0.001	0.001	0.001	5.451	4.124	3.17	3.114	1.194	5.477	0.179	0.728	3.638	7.885	5.322	2.19	0.005	0.001	9.111	6.255	0.001	0.12	2.035	1.762	0.097	0.93	0.036	3.546	0.104	0.001	0.022	0.001	1.672	1.87	0.954	1.644	0.031	0.005	4.597
Oleur061Scf0062g05004.1	8053	up	10.523	1.307	3.39543	0.38585	6.1	5.995	0.084	0.018	0.395	0.545	0.095	0.073	0.152	0.016	0.57	0.495	2.006	0.611	3.867	3.55	14.367	21.691	4.144	4.947	0.511	0.36	0.616	0.55	0.457	0.898	7.424	9.652	0.224	0.471	2.935	3.893	3.751	2.104	3.688	3.798	5.943	6.62	2.392	4.969	0.506	0.389	6.459
Oleur061Scf2457g05026.1	8051	up	0.571	0.071	-0.80909	-3.81828	0.17	0.18	0.231	0.012	1.008	0.803	0.364	0.692	0.485	0.228	0.22	0.017	0.344	0.16	0.059	0.001	1.743	0.631	0.477	0.006	0.009	0.187	0.16	0.015	0.574	0.308	1.056	0.48	0.001	0.001	0.086	0.012	0.275	1.273	0.151	0.02	0.181	0.532	0.013	0.011	0.004	0.03	0.022
Oleur061Scf8060g03019.1	8028	up	5.347	0.666	2.41867	-0.5864	0.007	0.925	2.987	1.437	3.228	4.089	0.006	0.181	12.665	10.323	0.117	0.023	0.78	3.889	5.532	2.264	4.11	5.51	6.014	3.729	4.577	3.047	0.12	0.613	1.197	0.096	5.402	5.167	3.523	5.527	2.084	5.835	0.233	5.496	0.144	0.018	6.594	5.472	2.369	4.327	0.005	0.001	0.001
Oleur061Scf0239g12022.1	8019	up	2.134	0.266	1.0935	-1.91003	0.097	0.279	0.001	0.067	0.567	0.882	1.004	1.075	0.016	0.02	0.377	0.698	0.668	0.349	0.941	0.781	1.279	1.885	1.369	0.007	1.557	2.462	0.396	1.025	0.33	0.589	0.528	1.491	0.439	0.731	1.377	0.056	0.333	0.691	0.276	0.649	2.528	3.402	2.823	1.483	0.115	0.962	0.622
Oleur061Scf5721g02008.1	8011	up	5.649	0.705	2.4979	-0.50419	1.223	0.189	0.02	0.001	1.183	1.529	0.006	0.455	0.251	0.793	10.669	11.474	14.443	15.722	9.753	10.858	13.653	13.3	1.583	6.71	1.022	1.407	8.618	11.04	0.989	2.838	0.928	0.869	0.166	1.13	0.028	1.72	6.24	13.858	0.474	0.456	1.755	3.194	0.024	0.551	0.251	1.072	1.118
Oleur061Scf0774g08023.1	8010	up	0.504	0.063	-0.98794	-3.98977	0.146	0.028	0.004	0.073	1.166	1.094	0.694	0.114	1.152	3.131	1.083	0.018	1.509	0.066	0.922	0.044	0.343	0.394	0.595	0.001	0.642	0.839	0.179	0.487	0.001	0.056	0.001	0.001	0.364	0.113	0.888	0.006	0.009	0.001	0.001	0.001	1.007	0.475	1.508	0.035	0.134	1.489	0.004
Oleur061Scf1331g00003.1	8008	up	1.345	0.168	0.42747	-2.5741	0.692	0.678	0.139	0.026	0.004	0.012	2.453	3.961	0.02	0.076	1.242	1.041	0.014	0.028	0.283	0.661	4.42	0.388	2.864	0.165	1.497	1.337	0.005	0.022	1.288	1.256	0.073	0.02	3.903	0.833	1.843	2.633	0.521	0.763	0.212	0.615	1.786	1.067	1.27	1.712	0.528	0.677	0.015
Oleur061Scf4218g00003.1	13520863	down	0.001	17.646	-9.58164	4.14126	70.82	78.027	73.991	89.353	59.036	91.354	14.285	16.505	43.088	44.162	84.13	80.794	46.313	26.389	16.745	20.417	0.001	0.001	19.974	57.126	57.606	64.491	42.652	84.177	38.212	38.863	0.006	0.001	0.001	0.001	30.864	3.972	47.466	47.823	12.105	18.18	0.001	0.001	97.455	143.763	56.073	72.532	88.031
Oleur061Scf6949g00003.1	5450598	down	0.007	37.512	-7.18291	5.22929	298.603	157.027	129.162	126.392	16.006	42.112	12.546	15.478	357.118	278.055	13.082	18.175	23.343	49.041	0.007	0.041	0.001	0.007	170.362	121.876	19.482	16.176	11.022	7.04	0.181	2.833	90.07	163.278	210.109	176.384	143.729	0.232	240.002	147.079	510.028	406.031	0.027	0.009	24.649	28.203	24.285	25.023	146.715
Oleur061Scf0042g07004.1	4638071	down	0.001	6.053	-9.58164	2.59767	8.888	8.889	7.431	8.51	0.001	1.56	15.065	10.473	23.78	23.764	15.05	18.505	13.866	17.37	8.789	12.264	0.001	0.001	21.876	8.118	3.514	3.301	25.888	17.204	20.94	21.628	13.289	9.841	9.447	9.357	0.722	16.95	8.458	24.185	0.001	0.001	0.001	0.001	13.655	15.263	14.115	18.592	6.692
Oleur061Scf1459g01006.1	3870578	down	0.003	13.063	-8.2109	3.70743	0.001	0.001	72.742	61.732	169.864	236.014	86.432	152.151	0.039	0.001	299.037	290.676	321.25	300.838	504.571	248.65	0.009	0.001	203.954	13.194	259.485	238.136	206.632	270.482	288.473	232	0.001	0.001	97.779	103.961	145.666	12.268	191.284	32.958	174.82	137.986	0.001	0.009	0.001	0.008	143.088	168.737	316.071
Oleur061Scf0288g06006.1	3845011	down	0.001	5.018	-9.58164	2.32713	15.285	13.861	6.265	8.65	5.995	6.128	6.654	6.694	7.724	7.848	16.545	16.356	8.23	5.113	6.3	6.355	0.001	0.001	15.103	12.351	6.752	5.796	14.586	13.778	7.093	8.728	9.397	6.795	7.115	7.188	8.699	14.475	8.1	10.404	8.42	6.753	0.001	0.001	0.001	0.001	6.663	6.248	10.895
Oleur061Scf3151g00040.1	3230347	down	0.001	4.216	-9.58164	2.07584	0.001	0.028	0.034	0.033	44.574	45.706	34.157	21.863	0.131	1.328	97.671	52.351	34.661	99.468	0.001	0.001	0.001	0.001	43.826	4.342	11.589	10.187	0.001	0.007	35.256	35.214	0.026	0.001	20.271	14.914	49.459	13.245	11.352	0.441	16.352	11.475	0.001	0.001	27.228	36.034	44.209	57.906	46.228
Oleur061Scf7773g02031.1	2998456	down	0.001	3.913	-9.58164	1.96837	23.455	24.659	22.437	27.052	14.846	17.984	15.097	12.684	24.468	29.117	20.278	9.06	14.843	12.073	15.417	11.008	0.001	0.001	14.544	65.639	33.922	31.702	27.36	36.173	0.001	6.003	0.001	0.001	0.001	0.001	26.084	45.598	29.594	13.898	25.866	29.9	0.001	0.001	16.101	29.008	12.304	15.358	50.061
Oleur061Scf0320g02019.1	2404996	down	0.001	3.139	-9.58164	1.65018	49.799	31.579	0.001	0.005	20.699	17.315	33.548	31.307	0.007	0.001	52.781	36.6	23.005	21.346	0.001	0.001	0.001	0.001	23.45	0.404	20.223	17.473	31.373	26.014	0.001	4.743	28.41	35.734	53.803	36.856	37.294	20.717	30.642	24.215	18.324	19.314	0.001	0.001	16.83	20.702	26.823	28.512	0.001
Oleur061Scf8165g00037.1	2355830	down	0.021	48.619	-5.59859	5.60343	124.729	105.953	91.122	123.259	58.94	49.422	158.2	129.878	86.625	65.239	97.129	50.901	53.384	108.194	95.289	59.873	0.368	0.064	53.307	39.397	85.529	69.188	231.324	227.625	95.39	84.796	103.577	102.806	23.823	30.341	33.806	134.029	79.174	56.972	99.757	96.056	0.001	0.006	42.617	149.106	36.982	57.295	42.901
Oleur061Scf0186g07002.1	2297483	down	0.005	12.091	-7.56999	3.59585	37.915	32.675	49.282	52.989	6.201	9.199	2.172	7.563	7.632	12.781	29.927	26.294	17.429	11.119	28.213	26.624	0.005	0.001	36.215	12.795	2.57	2.597	58.166	51.158	31.56	19.022	29.884	23.495	27.579	26.555	0.001	11.611	22.788	23.349	29.915	32.535	0.005	0.024	25.093	47.092	12.385	14.805	38.879
Oleur061Scf2874g04005.1	2019538	down	0.003	5.508	-8.51828	2.46153	7.836	7.143	16.704	21.199	17.3	20.719	16.177	18.488	6.604	9.553	72.127	32.97	12.714	23.748	60.593	46.613	0.001	0.001	0.001	0.006	10.864	12.269	12.121	14.097	1.785	9.379	7.888	7.249	0.001	0.001	35.429	1.212	17.364	11.45	34.087	27.506	0.025	0.001	7.963	14.457	16.948	19.089	30.333
Oleur061Scf0153g02010.1	1879944	down	0.001	2.453	-9.58164	1.29484	0.006	0.136	0.15	2.5	18.1	22.183	1.176	2.337	2.134	0.586	58.572	45.321	70.764	26.819	52.615	5.624	0.001	0.001	0.001	1.038	18.99	20.856	15.606	13.037	37.686	46.238	0.017	0.635	0.165	0.132	19.506	0.184	23.531	1.807	21.94	19.932	0.001	0.001	0.117	0.097	0.049	1.147	15.304
Oleur061Scf0942g02015.1	1776208	down	0.004	6.863	-8.01578	2.7788	845.107	267.632	179.89	282.607	0.013	47.074	154.116	409.14	506.932	481.136	91.19	25.373	54.918	0.001	83.957	40.078	0.001	0.001	63.823	0.001	0.011	0.001	271.727	307.615	93.47	145.274	466.231	237.256	0.001	0.001	692.364	244.234	144.719	2.21	0.001	0.001	0.011	0.012	0.001	0.001	228.245	124.771	145.075
Oleur061Scf0255g00018.1	1655518	down	0.002	3.151	-9.03719	1.65588	4.616	3.397	0.001	0.023	0.001	2.158	15.189	16.584	3.992	4.849	12.713	11.229	20.465	10.924	23.841	35.477	0.006	0.001	12.964	4.625	9.115	10.708	8.401	6.252	0.001	0.001	0.005	0.001	4.484	4.305	0.001	0.027	24.939	6.754	23.073	28.318	0.001	0.001	18.988	13.192	10.009	10.217	21.356
Oleur061Scf7673g00019.1	1575104	down	0.004	5.735	-8.10149	2.51975	0.001	0.025	44.731	29.806	28.183	30.691	21.241	16.576	56.65	49.674	27.055	60.313	5.063	7.523	0.005	0.001	0.005	0.005	74.098	43.616	3.006	3.421	2.056	2.404	0.001	0.117	33.284	37.162	77.07	53.352	1.498	36.946	2.488	0.391	2.536	2.583	0.005	0.001	2.182	1.605	46.162	34.2	76.095
Oleur061Scf0568g00020.1	1350788	down	0.003	3.699	-8.5126	1.88699	24.767	21.88	0.001	0.001	0.005	2.628	34.643	30.585	0.001	0.001	28.39	25.889	18.913	7.036	0.001	0.005	0.005	0.006	31.295	17.415	5.283	7.614	22.266	23.087	30.89	28.587	20.21	25.173	0.02	0.005	22.765	24.24	11.203	21.993	27.493	32.064	0.001	0.001	0.001	0.022	5.741	6.023	28.625
Oleur061Scf8909g00014.1	1328803	down	0.002	2.239	-9.21323	1.16268	0.001	0.001	8.753	7.697	9.312	8.183	11.401	11.325	6.402	6.3	10.645	6.837	5.765	8.605	0.001	0.001	0.001	0.001	6.215	4.483	6.343	5.39	5.198	6.219	0.015	2.292	0.001	0.001	4.711	5.394	5.156	8.576	7.617	0.695	5.992	4.862	0.004	0.001	6.117	4.546	14.649	16.878	7.372
Oleur061Scf2579g02019.1	1149796	down	0.003	2.937	-8.61295	1.55421	2.473	2.075	2.468	2.197	4.06	3.231	4.641	4.856	0.864	0.989	4.484	1.831	4.58	3.97	3.605	5.289	0.001	0.019	2.953	4.434	0.085	0.102	13.279	8.48	5.995	4.301	5.68	4.23	2.979	4.023	2.672	0.005	8.211	7.13	4.586	5.579	0.001	0.001	2.571	1.785	8.992	10.162	2.999
Oleur061Scf1404g04019.1	1121023	down	0.002	2.113	-9.0515	1.0791	23.563	7.816	4.628	6.447	0.027	0.022	0.001	0.005	11.59	26.582	6.544	15.482	9.77	12.722	28.183	12.292	0.006	0.001	46.227	3.048	13.957	18.765	28.739	22.747	3.449	7.29	0.008	0.586	0.005	0.001	0.194	27.255	0.001	0.02	48.829	28.576	0.001	0.001	63.282	45.419	12.276	9.439	30.631
Oleur061Scf3725g04010.1	1074418	down	0.003	2.784	-8.5922	1.47714	0.001	0.024	147.93	169.996	37.382	73.012	155.851	200.657	151.245	33.315	9.419	20.993	9.701	36.569	0.025	0.005	0.001	0.02	0.001	172.972	0.001	0.001	0.001	0.001	26.506	22.564	63.241	83.49	0.001	0.001	0.027	437.42	0.02	36.026	64.866	52.266	0.001	0.001	12.694	48.204	72.679	60.856	18.232
Oleur061Scf1060g00006.1	1031497	down	0.001	1.346	-9.58164	0.42889	22.896	22.554	11.883	6.852	0.007	0.007	22.777	25.105	0.001	0.001	94.579	38.191	0.001	0.001	0.001	0.008	0.001	0.001	63.801	32.176	0.001	0.001	60.036	24.743	42.773	37.495	0.001	0.001	15.223	14.599	33.734	15.771	24.49	47.072	0.001	0.001	0.001	0.001	34.481	39.147	52.497	52.493	0.001
Oleur061Scf3420g07012.1	898198	down	0.003	2.52	-8.47754	1.33335	28.08	36.162	3.009	3.891	0.036	0.841	14.713	9.253	6.295	12.191	20.535	23.278	16.953	12.66	0.148	0.001	0.006	0.006	17.298	2.93	1.167	0.247	26.158	26.261	4.095	6.214	26.162	6.434	0.001	0.001	37.312	0.006	14.594	44.536	0.001	0.001	0.001	0.001	2.096	3.95	28.233	29.036	3.787
Oleur061Scf2846g08008.1	898108	down	0.008	6.792	-7.04687	2.76388	0.001	0.006	0.001	0.001	53.602	37.041	57.021	98.039	0.001	0.007	248.986	204.749	115.928	74.109	62.705	109.565	0.045	0.001	0.008	71.355	56.79	88.555	0.143	0.007	150.724	106.662	0.006	0.031	0.001	0.001	49.103	55.525	47.489	5.862	105.365	262.132	0.043	0.001	95.614	35.072	55.476	66.303	146.28
Oleur061Scf4610g00031.1	895026	down	0.001	1.168	-9.58164	0.22415	0.001	0.001	0.024	0.02	0.001	0.97	14.806	2.239	0.675	2.7	16.633	28.727	31.118	28.459	6.902	15.394	0.001	0.001	12.287	0.15	7.242	8.385	18.916	6.906	7.341	12.208	0.001	0.001	0.001	0.001	106.433	0.566	11.385	28.753	19.397	6.505	0.001	0.001	29.505	9.755	8.668	10.82	5.942
Oleur061Scf7169g03037.1	879707	down	0.014	12.064	-6.18829	3.59259	94.087	72.647	54.064	46.8	25.255	28.799	40.367	55.453	81.478	66.17	10.902	21.875	41.835	40.305	37.252	28.899	0.001	0.032	44.877	3.458	19.193	20.597	52.994	52.774	17.978	15.987	35.408	67.196	87.9	84.277	0.038	45.28	38.53	16.113	6.59	13.711	0.024	0.035	0.001	0.001	0.001	0.006	74.97
Oleur061Scf9068g00010.1	876436	down	0.001	1.144	-9.58164	0.19387	0.001	0.004	0.005	0.004	80.221	89.726	107.127	85.537	0.041	0.013	89.602	105.787	0.004	0.006	0.018	0.004	0.001	0.001	0.015	0.001	182.794	133.229	217.481	147.018	142.406	98.476	0.012	0.015	0.004	0.004	0.001	3.498	115.772	8.891	80.17	103.72	0.001	0.001	40.581	104.707	49.907	70.16	0.001
Oleur061Scf4296g00032.1	781080	down	0.002	1.45	-9.07286	0.53647	0.007	0.001	0.008	0.001	52.302	38.908	70.927	72.199	0.127	0.006	45.176	56.121	50.47	153.255	0.001	0.042	0.001	0.001	52.962	0.612	66.834	57.193	69.114	79.99	83.029	46.6	0.137	0.027	0.007	0.034	0.007	0.001	68.945	9.138	50.66	78.243	0.005	0.001	0.001	0.001	73.004	70.093	0.001
Oleur061Scf0212g01003.1	775818	down	0.002	1.812	-8.74192	0.85766	11.248	11.058	9.429	10.564	0.004	1.203	2.026	1.218	1.384	1.195	1.188	1.479	3.712	8.635	8.758	7.802	0.001	0.001	0.004	0.005	0.405	0.094	11.633	16.249	4.37	6.146	9.211	8.824	17.578	13.318	1.269	0.575	6.83	2.32	7.107	6.222	0.004	0.005	0.664	1.11	1.217	0.594	0.772
Oleur061Scf2627g00011.1	758159	down	0.001	0.989	-9.58164	-0.01528	3.708	3.537	5.359	4.795	3.164	4.081	2.571	3.967	5.953	4.901	5.675	2.819	3.695	7.081	0.005	0.001	0.001	0.001	3.594	2.905	0.001	0.001	5.113	7.563	3.314	2.808	0.001	0.001	2.493	2.38	6.81	0.068	2.098	3.366	3.288	4.077	0.001	0.001	1.016	3.02	2.765	2.784	2.602
Oleur061Scf0212g01004.1	745658	down	0.001	0.973	-9.58164	-0.03927	26.254	28.053	21.895	26.395	0.001	2.474	0.001	0.001	0.001	0.001	28.804	12.261	0.079	1.07	0.238	0.87	0.001	0.001	0.001	0.001	0.006	0.001	28.493	27.718	1.044	6.027	25.043	18.544	43.874	38.222	0.006	0.001	29.236	2.656	1.361	1.65	0.001	0.001	9.351	29.652	34.586	40.704	38.052
Oleur061Scf2771g00026.1	744099	down	0.002	1.415	-9.03816	0.50119	9.316	8.031	14.446	15.598	5.298	7.685	14.551	15.629	8.422	19.303	7.19	7.385	4.244	7.722	0.001	0.001	0.006	0.001	21.078	0.23	9.259	7.021	0.001	0.001	16.773	13.123	7.293	7.089	0.001	0.001	0.001	11.659	0.001	8.74	6.866	5.422	0.001	0.001	8.665	5.184	5.778	5.918	16.942
Oleur061Scf1181g00023.1	700762	down	0.001	0.915	-9.58164	-0.12886	0.001	0.001	0.001	0.005	0.005	5.78	39.672	19.235	2.32	1.608	18.335	14.774	17.767	13.609	3.697	19.959	0.001	0.001	0.005	0.001	32.5	26.777	12.724	5.185	24.65	14.287	0.525	0.095	0.017	0.001	6.926	16.917	25.071	1.524	30.886	47.11	0.001	0.001	15.423	24.544	6.827	9.364	7.575
Oleur061Scf7092g00004.1	673237	down	0.002	1.297	-9.01963	0.37534	0.001	0.001	10.355	17.195	2.784	6.9	16.785	1.533	0.001	0.001	4.685	5.133	7.44	4.13	2.169	146.673	0.006	0.001	0.001	6.989	4.234	6.544	211.101	8.993	10.899	63.856	12.419	5.271	31.541	21.049	1.524	5.747	0.001	0.001	7.514	15.389	0.001	0.001	0.001	0.001	9.916	16.497	6.796
Oleur061Scf1252g00006.1	668423	down	0.001	0.872	-9.58164	-0.19702	3.156	3.633	3.95	5.849	6.065	3.29	0.001	0.001	0.001	0.001	10.242	7.884	4.185	8.525	3.45	3.727	0.001	0.001	5.788	0.007	0.006	0.006	8.036	7.526	7.268	6.738	11.415	9.703	8.717	5.892	0.007	5.108	7.01	4.146	3.535	4.8	0.001	0.001	0.001	0.001	2.847	6.426	6.555
Oleur061Scf2892g00015.1	647127	down	0.001	0.845	-9.58164	-0.24373	24.489	18.676	9.284	10.588	0.313	1.267	0.001	0.001	8.667	8.689	11.618	7.089	0.001	0.001	15.772	20.011	0.001	0.001	7.336	19.069	18.346	9.005	19.977	7.092	1.149	1.543	11.493	8.153	0.001	0.001	0.001	10.376	3.366	0.001	16.683	23.932	0.001	0.001	1.193	9.311	0.071	0.049	0.001
Oleur061Scf1483g00046.1	641859	down	0.001	0.838	-9.58164	-0.25553	2.594	2.229	1.358	1.077	2.852	1.958	2.599	2.042	1.671	2.249	1.766	1.757	3.13	3.42	2.865	4	0.001	0.001	0.001	1.777	1.723	1.629	0.001	0.005	1.584	1.657	1.072	0.783	2.315	1.422	2.796	1.5	1.743	1.144	2.165	1.297	0.001	0.001	3.214	4.662	0.005	0.155	1.21
Oleur061Scf5115g02013.1	605800	down	0.003	1.642	-8.52728	0.71542	227.523	54.175	3.118	3.391	15.949	4.066	0.071	9.704	10.94	21.576	66.589	100.271	32.759	4.058	0.147	0.005	0.001	0.005	1.502	7.198	0.885	1.327	1.444	0.606	15.105	47.363	0.005	0.001	0.001	0.005	3.955	0.113	5.761	0.021	5.62	0.827	0.001	0.006	18.474	59.384	5.182	1.622	1.776
Oleur061Scf2476g00018.1	605709	down	0.001	0.791	-9.58164	-0.33916	0.001	0.007	0.041	0.035	22.394	18.399	8.242	7.703	0.034	0.001	10.554	6.179	6.932	16.706	30.364	26.595	0.001	0.001	0.001	8.178	7.735	9.789	5.561	8.204	0.001	0.001	0.001	0.006	18.239	11.62	0.007	1.056	2.645	0.001	20.858	22.367	0.001	0.001	0.001	0.001	23.341	26.459	8.726
Oleur061Scf7272g01045.1	587848	down	0.001	0.767	-9.58164	-0.38234	0.001	0.001	0.001	0.001	0.001	2.96	18.036	20.099	0.001	0.009	15.616	12.841	17.614	18.606	20.212	17.425	0.001	0.001	18.721	0.001	29.597	14.224	0.001	0.001	0.001	0.001	0.001	0.001	21.939	24.351	0.001	0.001	23.585	0.42	19.734	22.162	0.001	0.001	14.419	15.444	20.187	26.173	18.403
Oleur061Scf4126g02018.1	586868	down	0.002	1.067	-9.1037	0.09319	0.001	0.001	0.001	0.001	18.707	18.522	18.179	24.046	0.001	0.001	30.479	10.516	13.999	44.188	22.724	28.774	0.001	0.001	23.636	0.001	24.11	22.733	0.001	0.001	28.846	34.204	0.001	0.001	0.682	0.001	15.364	0.141	0.789	0.001	19.875	19.769	0.005	0.001	19.369	18.007	20.967	27.761	24.655
Oleur061Scf8335g00005.1	582003	down	0.005	2.621	-7.79465	1.39024	39.562	38.985	0.001	0.001	0.001	0.066	50.555	44.278	27.59	27.962	37.852	24.169	45.217	32.953	25.469	22.628	0.001	0.001	0.007	0.001	29.568	23.248	0.006	0.006	44.577	33.204	0.001	0.001	0.001	0.001	35.922	28.467	22.89	6.82	32.822	23.217	0.006	0.042	28.932	32.958	44.724	34.277	30.909
Oleur061Scf3160g00017.1	571986	down	0.007	4.252	-7.07178	2.08806	9.187	8.369	10.862	9.292	2.195	2.942	10.179	15.051	13.575	11.533	6.769	5.332	9.361	3.782	4.306	3.838	0.001	0.001	11.317	12.393	2.037	1.775	7.074	10.194	1.524	2.481	10.426	9.932	8.42	5.731	6.373	10.188	13.962	9.976	4.334	5.758	0.044	0.041	15.114	9.475	0.225	0.032	5.139
Oleur061Scf3377g01024.1	560521	down	0.001	0.732	-9.58164	-0.45101	3.85	5.812	3.645	3.099	0.005	0.005	0.001	0.001	5.47	8.192	0.704	1.198	0.749	3.329	0.001	0.001	0.001	0.001	5.743	3.006	1.693	1.085	5.416	3.921	6.156	3.635	1.615	0.027	0.005	0.001	4.68	4.688	3.044	2.456	0.001	0.001	0.001	0.001	0.695	1.193	0.88	1.663	0.533
Oleur061Scf9110g00002.1	538793	down	0.001	0.703	-9.58164	-0.50805	0.001	0.006	7.15	10.003	9.115	7.545	6.988	5.981	0.001	0.001	3.647	2.719	3.63	10.591	8.145	6.127	0.001	0.001	13.547	7.485	18.553	12.748	0.001	0.001	17.945	12.52	0.001	0.001	15.553	13.125	6.006	10.407	7.593	11.185	10.854	14.65	0.001	0.001	12.987	9.241	16.126	12.112	5.094
Oleur061Scf4972g01011.1	512547	down	0.001	0.669	-9.58164	-0.5801	0.001	0.005	12.329	11.42	8.514	7.051	23.988	20.315	0.016	0.001	7.032	6.313	12.967	14.59	7.283	4.441	0.001	0.001	0.02	0.001	9.978	9.673	19.991	15.269	0.005	2.644	0.001	0.005	0.001	0.001	13.589	0.001	12.708	22.421	5.25	4.372	0.001	0.001	0.001	0.02	5.985	7.174	0.001
Oleur061Scf3218g00029.1	508315	down	0.009	4.606	-6.78608	2.2035	16.721	14.611	2.639	4.838	5.401	4.933	4.781	3.451	15.218	25.45	11.982	9.51	10.089	6.578	2.458	3.766	0.006	0.025	10.919	9.886	3.333	2.465	10.135	9.471	12.065	10.584	27.29	20.858	1.138	1.964	14.678	12.774	7.368	9.466	3.767	2.608	0.007	0.006	0.95	1.649	5.63	4.812	12.031
Oleur061Scf4628g09006.1	491128	down	0.001	0.641	-9.58164	-0.64168	0.001	0.001	0.001	0.001	4.507	3.698	8.382	9.269	3.183	2.076	5.795	5.883	11.834	18.77	1.567	1.364	0.001	0.001	0.001	5.171	0.001	0.001	0.001	0.001	10.579	5.938	2.389	1.36	0.001	0.001	4.918	1.869	9.28	0.961	2.53	2.474	0.001	0.001	1.766	3.38	5.668	6.16	12.339
Oleur061Scf3015g00009.1	487821	down	0.002	0.998	-8.93336	-0.00315	0.001	0.001	5.741	4.412	0.045	1.094	10.509	13.718	7.014	5.974	14.322	5.209	0.007	0.007	3.721	6.561	0.001	0.001	0.001	0.001	9.628	9.962	11.205	12.476	0.001	0.006	4.438	3.767	12	7.538	0.001	6.568	9.4	3.328	17.132	10.652	0.001	0.008	5.634	8.855	22.787	16.466	0.008
Oleur061Scf0409g02010.1	447219	down	0.006	2.762	-7.33896	1.46588	12.906	11.569	7.135	6.745	0.001	0.001	8.206	7.639	0.02	0.001	39.435	17.905	10.229	31.788	0.001	0.001	0.006	0.001	15.448	19.884	15.868	12.668	13.316	10.965	22.625	21.292	0.106	0.001	5.215	6.865	18.299	0.142	13.723	15.383	0.001	0.001	0.001	0.141	7.474	19.697	18.2	23.798	8.27
Oleur061Scf4209g00006.1	441909	down	0.008	3.554	-6.95825	1.82936	0.001	0.001	0.008	0.008	52.274	31.316	67.698	59.28	0.001	0.001	34.532	40.123	84.929	48.812	26.807	32.509	0.008	0.001	0.001	0.001	36.314	44.048	66.602	60.34	45.519	33.234	90.493	45.112	0.001	0.008	49.375	64.236	44.775	53.584	118.688	79.654	0.007	0.058	71.37	36.755	55.23	63.421	38.574
Oleur061Scf0511g02017.1	437757	down	0.001	0.571	-9.58164	-0.80765	1.484	1.445	2.282	0.653	0.001	0.001	0.001	0.001	0.001	0.001	10.158	8.176	10.393	15.067	6.406	6.072	0.001	0.001	20.195	0.056	5.789	4.433	1.174	1.109	0.001	0.153	2.365	2.271	0.001	0.001	0.001	0.043	2.5	0.035	9.584	6.287	0.001	0.001	8.746	10.475	14.684	13.866	9.603
Oleur061Scf8537g00001.1	434860	down	0.002	0.833	-9.02826	-0.26385	0.009	1.222	8.291	5.014	0.248	1.117	3.791	3.463	2.575	1.372	0.815	1.864	2.118	0.049	3.412	0.167	0.006	0.001	0.08	0.553	1.607	1.7	1.585	2.486	1.185	1.799	1.534	2.591	2.112	0.532	0.073	4.313	5.178	3.888	5.649	0.66	0.001	0.001	0.36	1.72	0.519	1.981	0.375
Oleur061Scf6031g00013.1	415950	down	0.009	3.659	-6.82901	1.87126	0.001	0.001	0.037	0.031	137.3	26.139	10.044	3.81	0.097	0.453	72.214	63.906	30.69	73.287	0.039	0.032	0.008	0.006	11.003	0.009	14.977	11.384	7.922	4.357	24.138	34.565	72.296	9.827	0.082	0.049	3.294	0.008	30.748	0.207	11.792	7.838	0.096	0.001	9.649	6.638	229.449	179.662	6.853
Oleur061Scf0008g04036.1	409119	down	0.001	0.534	-9.58164	-0.90526	1.947	2.69	3.578	3.854	3.465	2.908	5.789	5.633	0.001	0.001	8.813	3.545	0.833	12.332	0.196	4.914	0.001	0.001	5.326	0.108	0.118	0.775	16.409	45.414	1.668	1.544	4.008	3.827	0.005	0.001	0.007	1.054	1.354	0.667	4.237	1.371	0.001	0.001	1.19	14.721	0.245	5.595	3.654
Oleur061Scf8992g01032.1	408398	down	0.002	0.789	-9.01486	-0.34102	0.001	0.006	14.992	14.31	0.032	7.355	0.001	0.001	0.001	0.001	71.984	46.332	25.579	61.792	54.761	62.598	0.006	0.001	0.007	0.001	76.57	63.617	72.115	74.147	65.419	44.704	0.001	0.022	0.001	0.005	0.001	0.001	21.37	0.006	0.001	0.005	0.001	0.001	40.848	64.564	53.156	65.231	60.61
Oleur061Scf4222g01036.1	404121	down	0.003	1.116	-8.5007	0.15794	0.001	0.027	0.001	0.001	4.13	4.497	16.075	20.078	0.001	0.001	12.255	16.263	21.424	16.577	16.494	18.388	0.001	0.001	11.657	0.247	13.834	14.124	13.991	12.754	19.947	13.312	0.005	0.02	0.001	0.001	4.539	0.525	4.331	0.137	3.8	4.716	0.001	0.026	2.081	2.533	35.873	30.567	21.942
Oleur061Scf0579g00003.1	400471	down	0.002	0.785	-8.99427	-0.34871	2.574	4.95	0.499	6.463	6.92	6.524	0.001	0.001	0.001	0.007	11.574	4.911	2.623	12.027	2.999	3.847	0.001	0.007	0.001	0.001	4.537	7.224	3.78	5.586	6.223	8.611	0.009	0.007	11.526	5.821	8.92	6.055	0.194	5.481	8.414	4.573	0.001	0.001	12.991	6.087	7.141	5.659	0.008
Oleur061Scf3211g01016.1	394845	down	0.002	0.904	-8.77149	-0.14635	7.088	12.697	13.162	9.185	12.669	15.663	0.012	0.079	8.589	11.425	12.574	14.53	5.415	12.48	12.073	17.328	0.001	0.001	6.445	0.024	12.736	17.781	0.135	0.169	7.992	14.731	0.001	0.003	0.001	0.001	13.17	0.007	1.708	9.964	9.008	11.818	0.004	0.004	8.863	2.182	12.057	19.934	0.003
Oleur061Scf5453g00010.1	388849	down	0.005	1.915	-7.66564	0.93743	5.713	8.937	9.824	9.125	30.77	11.729	0.244	1.371	0.324	0.078	32.425	24.652	16.891	33.339	0.117	0.027	0.017	0.001	9.754	6.295	28.179	25.137	31.554	19.974	19.008	11.599	0.652	0.19	2.186	2.744	0.005	0.617	31.338	8.178	18.846	17.634	0.001	0.02	0.001	0.001	17.532	19.647	0.098
Oleur061Scf2365g02042.1	381745	down	0.002	0.749	-8.99271	-0.41624	0.547	0.042	6.68	6.186	55.641	62.918	0.087	0.294	28.773	16.974	63.903	72.41	0.066	12.911	4.472	3.627	0.001	0.001	2.423	0.001	56.25	39.687	8.083	10.509	72.409	53.186	0.076	0.082	0.007	0.001	0.001	0.048	35.841	9.752	48.894	60.988	0.007	0.001	0.45	0.438	54.03	56.008	0.89
Oleur061Scf0902g07062.1	379138	down	0.001	0.495	-9.58164	-1.01506	0.001	0.001	1.378	3.215	0.001	0.021	11.001	6.216	3.842	4.887	3.731	5.563	2.249	0.616	0.898	0.12	0.001	0.001	0.174	0.001	0.204	0.84	6.236	5.248	0.886	3.441	0.397	2.791	4.489	2.861	3.719	0.001	5.741	2.93	4.074	3.09	0.001	0.001	0.115	0.165	0.162	0.724	0.032
Oleur061Scf1109g01014.1	370674	down	0.02	7.406	-5.64532	2.88869	0.037	0.137	0.177	0.025	61.364	46.961	64.877	56.438	22.035	33.259	60.036	56.006	83.034	131.387	0.16	0.05	0.132	0.001	0.149	0.007	0.031	0.034	74.918	71.042	0.155	25.819	1.624	0.248	0.121	1.029	54.459	43.649	73.309	8.484	52.06	65.706	0.142	0.007	76.674	40.945	80.673	64.894	72.28
Oleur061Scf3114g01003.1	367009	down	0.009	3.353	-6.77406	1.74562	13.573	16.535	0.009	0.001	5.811	3.203	20.731	9.358	26.998	30.935	20.048	13.331	3.077	11.498	17.781	15.041	0.004	0.001	12.283	2.197	17.02	16.061	16.608	16.011	0.665	9.882	0.02	0.028	0.001	0.001	0.018	0.946	14.643	37.397	11.167	11.644	1.157	0.001	12.315	12.796	17.196	16.988	10.489
Oleur061Scf5179g02002.1	362660	down	0.001	0.473	-9.58164	-1.07916	0.001	0.001	0.001	0.001	12.351	8.753	9.803	2.407	2.79	1.763	3.443	3.607	1.761	10.259	1.852	1.988	0.001	0.001	4.442	1.531	3.244	3.013	11.192	4.88	6.308	13.689	0.001	0.001	0.001	0.001	0.039	0.037	5.652	3.478	0.952	0.051	0.001	0.001	2.43	9.451	1.884	4.087	0.037
Oleur061Scf0238g01008.1	361265	down	0.001	0.471	-9.58164	-1.08472	31.287	41.958	51.77	41.873	0.008	0.001	25.23	37.808	0.001	0.001	42.317	49.014	24.569	0.001	0.001	0.001	0.001	0.001	38.404	47.302	0.001	0.001	35.347	28.571	28.673	24.466	35.99	37.778	87.04	91.306	34.73	35.933	9.233	0.008	34.354	32.456	0.001	0.001	0.009	0.001	0.001	0.056	36.363
Oleur061Scf6897g00007.1	360923	down	0.006	2.217	-7.34698	1.14857	11.232	8.427	1.235	2.683	5.826	4.701	6.63	8.599	4.918	5.799	4.702	3.032	3.209	1.04	5.122	4.139	0.197	0.001	0.001	8.19	0.469	0.293	12.53	7.809	0.612	1.886	0.089	0.104	7.265	5.73	5.603	0.018	4.38	5.306	0.017	0.018	0.004	0.001	0.108	0.118	0.829	0.492	4.776
Oleur061Scf6158g01029.1	357349	down	0.004	1.485	-7.91121	0.56998	4.434	7.934	3.416	4.001	0.001	0.359	8.186	12.747	3.661	2.4	6.137	1.951	4.652	3.268	0.001	0.006	0.032	0.005	6.854	5.354	9.708	6.996	4.397	3.524	0.005	2.101	7.405	6.825	5.073	3.947	4.366	5.43	8.51	7.665	2.401	1.701	0.001	0.001	0.006	0.027	0.001	0.006	2.898
Oleur061Scf7501g00024.1	345870	down	0.002	0.846	-8.67616	-0.24207	0.001	0.005	0.001	0.001	0.024	0.281	8.975	12.122	0.005	0.407	26.661	36.602	15.422	4.884	13.899	18.358	0.005	0.001	0.001	0.006	19.598	27.92	0.268	0.005	0.095	0.187	0.019	0.005	0.005	0.001	0.022	0.001	15.746	27.953	36.855	3.053	0.004	0.001	45.545	8.912	125.203	26.236	8.877
Oleur061Scf7001g00001.1	338066	down	0.001	0.441	-9.58164	-1.18047	3.552	7.277	5.967	10.444	6.968	4.879	0.001	0.001	1.988	3.154	4.287	4.059	1.144	0.001	12.467	8.095	0.001	0.001	0.061	1.115	5.012	3.519	11.399	11.232	0.021	1.106	0.001	0.001	1.727	2.817	7.964	0.25	5.718	3.38	6.116	5.771	0.001	0.001	0.001	0.001	2.374	2.03	5.331
Oleur061Scf2041g01035.1	337337	down	0.003	1.146	-8.20205	0.19599	0.007	0.021	1.26	0.55	0.413	0.572	8.026	7.695	0.017	0.261	4.553	6.488	10.31	7.788	5.586	8.101	0.001	0.001	0.019	4.015	2.826	2.708	0.068	0.068	0.019	0.016	0.004	0.052	0.652	0.845	0.675	0.005	6.06	0.745	3.154	5.151	0.015	0.005	8.277	6.884	7.239	7.184	4.492
Oleur061Scf1415g01002.1	337217	down	0.004	1.369	-7.94427	0.45327	0.107	0.169	0.005	0.175	0.66	2.095	15.541	15.964	0.663	1.057	11.707	8.257	12.161	19.624	14.406	9.586	0.001	0.001	12.018	1.576	1.15	1.382	10.517	27.721	14.569	13.969	0.867	1.572	1.237	0.728	0.028	1.607	0.27	0.001	0.913	0.222	0.006	0.027	15.145	9.898	10.5	10.82	19.645
Oleur061Scf4126g02003.1	335277	down	0.003	0.936	-8.48529	-0.09607	0.001	0.001	0.03	0.153	12.249	17.333	15.62	12.075	0.006	0.001	16.146	13.938	11.267	37.696	14.177	17.85	0.001	0.027	21.231	0.051	13.311	17.434	0.001	0.001	16.748	15.43	0.001	0.005	0.045	0.036	12.237	0.229	0.001	0.001	14.376	14.782	0.001	0.001	24.905	19.366	13.861	18.72	24.351
Oleur061Scf9140g00003.1	332384	down	0.001	0.434	-9.58164	-1.20493	0.001	0.001	0.001	0.001	1.775	1.72	2.667	2.491	0.005	0.005	3.334	2.078	9.594	13.144	1.672	4.204	0.001	0.001	2.812	0.007	6.502	7.215	9.885	12.245	6.189	6.715	0.001	0.001	0.001	0.001	5.855	0.001	5.941	1.211	4.766	4.22	0.001	0.001	0.001	0.001	3.755	3.12	5.026
Oleur061Scf2471g00006.1	328396	down	0.006	1.953	-7.39331	0.96599	0.218	0.111	76.142	57.674	2.568	1.98	0.51	2.423	0.097	0.023	24.714	32.95	6.739	0.943	1.271	1.584	0.005	0.134	1.032	8.037	0.026	0.026	19.813	12.18	0.955	1.74	10.555	10.256	0.085	0.03	20.91	14.027	10.576	7.899	0.029	0.006	0.001	0.001	0.031	2.062	0.246	1.697	0.031
Oleur061Scf1255g11013.1	325960	down	0.002	0.588	-9.11503	-0.76648	0.114	0.084	0.027	0.001	1.184	0.94	1.207	1.415	1.683	2.709	1.989	1.668	3.33	4.585	2.352	1.683	0.001	0.001	0.006	0.332	2.847	2.726	0.806	0.102	0.609	0.796	2.589	0.519	0.001	0.001	1.61	0.095	1.717	1.017	3.694	1.717	0.005	0.001	3.982	3.574	3.362	2.856	0.09
Oleur061Scf2705g01005.1	320837	down	0.001	0.419	-9.58164	-1.25594	0.001	0.001	3.875	4.32	0.001	0.554	1.989	5.71	0.006	0.001	11.566	8.426	7.036	7.718	0.001	0.001	0.001	0.001	6.714	4.641	3.988	5.319	6.057	6.043	4.294	4.223	4.284	9.313	0.001	0.007	0.876	0.001	7.531	5.467	0.001	0.001	0.001	0.001	0.001	0.001	4.364	4.432	0.515
Oleur061Scf5429g00008.1	318439	down	0.002	0.665	-8.90364	-0.58876	0.001	0.008	41.922	32.243	55.37	76.237	30.601	21.529	29.351	30.962	0.001	0.001	39.862	65.981	0.001	0.001	0.001	0.001	0.001	40.04	0.001	0.001	0.001	0.001	51.795	72.131	0.001	0.001	18.98	45.456	78.973	2.594	58.363	60.419	66.557	92.26	0.001	0.009	0.001	0.001	85.041	90.16	0.001
Oleur061Scf0485g00027.1	316341	down	0.002	0.586	-9.07639	-0.77105	4.823	6.566	3.997	3.357	0.001	0.094	1.773	0.981	2.534	3.207	4.368	4.389	2.871	0.001	1.944	2.82	0.001	0.001	5.173	5.076	2.342	2.621	3.203	2.282	3.364	3.422	3.355	2.363	7.115	2.57	10.274	2.62	2.138	5.177	2.206	2.149	0.001	0.005	0.001	0.001	1.631	2.397	0.001
Oleur061Scf4793g00003.1	306155	down	0.001	0.4	-9.58164	-1.32352	6.116	8.443	0.001	0.001	9.876	10.38	15.015	16.597	8.253	6.693	6.109	4.111	1.274	0.001	11.937	8.805	0.001	0.001	0.001	5.612	0.001	0.001	18.641	29.93	5.98	5.1	0.001	0.001	0.001	0.001	0.001	0.001	1.647	0.001	5.657	6.549	0.001	0.001	0.001	0.001	10.132	12.369	0.789
Oleur061Scf2663g00042.1	301543	down	0.003	0.882	-8.41735	-0.18113	11.35	5.358	0.001	0.001	0.001	0.001	0.001	0.001	12.538	9.051	26.362	13.617	0.218	3.829	9.192	12.784	0.033	0.001	5.647	0.025	8.471	19.155	4.036	4.774	8.946	4.433	0.008	0.005	2.379	12.997	4.954	8.718	11.577	16.603	12.561	11.059	0.001	0.001	6.867	12.101	11.345	18.702	3.421
Oleur061Scf0772g00011.1	297163	down	0.002	0.578	-9.00568	-0.79057	0.001	0.001	15.178	12.399	0.027	1.313	8.736	14.315	17.842	14.232	13.461	10.922	8.869	15.637	0.095	0.005	0.006	0.001	12.808	14.955	0.001	0.001	0.018	0.018	14.4	8.451	0.005	0.001	0.001	0.005	6.529	8.788	11.098	6.222	0.001	0.001	0.001	0.001	14.675	21.485	17.396	20.398	7.059
Oleur061Scf8805g01054.1	294225	down	0.001	0.384	-9.58164	-1.38086	0.006	0.02	0.001	0.285	0.001	0.005	19.36	13.193	0.001	0.001	13.697	9.722	7.003	0.001	16.517	19.374	0.001	0.001	3.349	0.001	2.84	3.207	33.009	31.943	20.104	16.249	0.001	0.001	0.001	0.001	13.642	0.665	18.743	2.762	10.85	13.42	0.001	0.001	0.005	0.025	0.88	1.857	16.299
Oleur061Scf0172g00010.1	294075	down	0.001	0.384	-9.58164	-1.3816	0.006	0.001	0.039	0.328	0.006	0.643	4.916	7.133	0.001	0.001	9.111	8.725	3.601	5.39	8.423	11.497	0.001	0.001	3.171	0.007	4.675	5.64	0.001	0.001	0.001	0.001	0.001	0.001	2.084	1.592	0.001	0.001	5.176	0.866	3.93	4.115	0.001	0.001	2.965	4.411	2.856	5.153	3.859
Oleur061Scf7404g00012.1	292189	down	0.001	0.381	-9.58164	-1.39088	5.067	4.131	0.508	1.933	0.199	2.285	0.044	2.024	1.915	0.347	3.55	1.926	3.453	8.08	7.339	7.511	0.001	0.001	1.604	0.01	2.885	0.075	5.547	4.385	0.001	0.001	0.001	0.001	0.052	0.008	0.007	0.001	5.538	2.682	0.036	0.348	0.001	0.001	2.878	4.154	0.356	0.035	0.057
Oleur061Scf0029g06009.1	289163	down	0.008	2.205	-7.03498	1.14077	0.006	1.947	0.001	0.006	20.721	1.49	47.404	26.661	0.171	0.659	6.193	15.986	18.874	6.204	15.498	24.169	0.001	0.001	3.163	0.001	18.757	21.73	44.52	7.854	15.859	34.81	1.028	5.891	0.001	0.001	9.858	0.884	22.905	61.532	13.089	15.443	0.241	0.008	4.414	0.04	10.253	15.989	0.13
Oleur061Scf2891g03013.1	287118	down	0.002	0.543	-9.04708	-0.88158	0.548	2.738	8.947	11.233	0.029	1.37	6.679	10.122	0.001	0.001	7.803	3.946	1.914	15.728	0.063	0.059	0.001	0.001	0.001	0.037	16.945	17.689	0.001	0.001	7.698	2.5	0.001	0.001	0.87	8.764	0.277	0.268	2.033	0.001	0.066	4.699	0.006	0.001	2.386	5.399	5.832	14.399	4.76
Oleur061Scf3019g01013.1	283967	down	0.001	0.371	-9.58164	-1.43206	0.001	0.001	0.001	0.001	0.001	3.246	13.996	12.716	0.001	0.001	15.325	7.146	19.294	13.437	7.906	13.243	0.001	0.001	0.001	0.008	0.374	2.326	16.761	13.072	11.338	9.668	0.001	0.001	0.006	0.001	28.169	0.137	23.643	6.312	13.979	9.002	0.001	0.001	8.45	11.427	16.283	16.441	2.495
Oleur061Scf3225g03037.1	283662	down	0.002	0.528	-9.06948	-0.92145	0.001	0.001	0.001	0.001	4.869	6.597	14.808	13.279	1.118	0.162	6.878	2.352	4.235	14.649	12.431	7.129	0.001	0.005	2.868	0.001	2.918	3.778	10.091	7.581	10.284	6.61	1.317	0.192	0.001	0.022	0.456	2.522	5.035	4.067	6.047	1.042	0.001	0.001	0.169	0.034	5.436	3.047	0.397
Oleur061Scf2191g00021.1	282898	down	0.001	0.369	-9.58164	-1.4375	2.587	2.052	0.997	0.038	0.001	0.005	3.796	3.572	0.356	0.407	2.791	2.523	2.283	5.771	2.255	2.22	0.001	0.001	0.001	0.001	3.621	3.576	0.001	0.001	1.303	1.37	0.001	0.001	0.525	0.153	1.489	0.025	1.922	1.027	0.765	0.917	0.001	0.001	2.591	1.317	1.993	1.102	1.264
Oleur061Scf5993g00011.1	277583	down	0.005	1.477	-7.55374	0.56304	0.02	0.476	4.867	4.363	4.223	2.599	2.438	2.421	6.77	5.292	8.26	6.717	1.803	2.544	2.962	2.567	0.001	0.019	4.211	0.006	4.228	3.297	5.897	6.151	6.186	5.706	4.481	3.003	3.96	2.755	5.99	0.03	3.213	4.46	7.342	5.094	0.001	0.025	0.638	4.579	3.841	3.881	5.627
Oleur061Scf7545g00009.1	274966	down	0.003	0.726	-8.56447	-0.46136	0.001	0.001	16.525	16.127	0.195	0.782	4.842	6.782	0.001	0.001	22.229	17.567	13.479	11.723	0.611	1.819	0.006	0.001	0.001	0.009	1.243	1.627	24.692	21.916	8.489	9.565	16.491	12.303	11.214	11.119	13.342	12.829	0.556	0.001	16.345	15.603	0.005	0.001	0.001	0.001	4.498	6.257	0.269
Oleur061Scf3002g02007.1	274559	down	0.001	0.358	-9.58164	-1.48066	18.576	22.382	25.918	33.205	0.001	1.334	17.281	12.053	14.974	19.348	26.782	19.753	14.794	0.001	0.001	0.001	0.001	0.001	0.001	21.323	0.001	0.001	11.868	16.898	1.929	8.016	19.941	19.46	0.001	0.001	14.192	0.001	12.645	13.732	0.006	0.001	0.001	0.001	26.346	27.98	0.001	0.001	0.001
Oleur061Scf6943g00003.1	266958	down	0.005	1.464	-7.51068	0.54979	7.997	13.211	0.034	0.034	0.006	0.379	12.06	18.67	6.313	5.248	5.034	2.035	7.806	7.686	3.456	2.314	0.027	0.005	0.007	3.522	3.876	2.919	3.489	4.347	4.706	5.343	4.907	6.725	8.462	8.095	3.835	0.032	7.967	1.039	2.334	4.368	0.005	0.001	4.762	5.072	0.006	0.001	7.972
Oleur061Scf0211g01002.1	265801	down	0.001	0.347	-9.58164	-1.52743	0.008	0.001	0.016	0.001	0.001	1.276	0.001	0.001	0.004	0.01	50.054	56.23	2.717	29.812	15.284	25.023	0.001	0.001	0.001	0.001	21.229	43.581	14.285	9.987	17.01	10.044	0.021	0.079	0.004	0.001	0.001	0.001	1.86	0.001	15.941	45.426	0.001	0.001	15.883	1.703	1.684	7.705	39.674
Oleur061Scf2406g06012.1	263028	down	0.004	1.039	-7.98426	0.05482	2.491	2.704	3.033	3.093	4.189	2.596	0.001	0.003	2.066	2.646	4.625	2.982	3.714	5.254	0.001	0.001	0.014	0.004	1.985	2.602	4.467	4.225	2.741	3.465	3.125	1.816	3.12	4.196	1.506	2.315	0.001	6.62	3.151	3.017	4.621	4.53	0.004	0.001	1.668	1.895	2.732	3.33	2.434
Oleur061Scf0542g00019.1	261520	down	0.007	1.866	-7.13087	0.89991	0.022	0.019	10.617	8.071	2.999	3.213	0.001	0.005	10.705	6.878	1.252	0.962	1.556	6.714	3.502	5.486	0.001	0.018	2.695	0.029	0.02	0.078	4.2	3.396	16.571	11.104	3.586	4.288	10.178	12.872	0.932	0.514	20.359	5.323	10.055	15.742	0.005	0.021	2.227	3.21	3.501	3.512	10.526
Oleur061Scf0180g12011.1	260200	down	0.005	1.266	-7.68296	0.34052	0.001	0.001	0.048	0.159	7.235	6.616	7.281	11.268	0.001	0.005	7.528	8.379	10.296	14.487	6.034	6.5	0.001	0.001	7.479	0.052	6.005	6.811	0.039	0.042	8.581	5.757	0.032	0.163	1.911	2.309	11.596	0.006	0.005	0.158	6.657	5.268	0.039	0.008	12.464	6.095	10.633	10.398	7.573
Oleur061Scf1318g02040.1	258927	down	0.001	0.338	-9.58164	-1.56523	0.001	0.001	2.247	2.029	0.021	0.005	0.006	0.005	2.095	2.753	36.876	35.673	38.363	47.528	28.168	42.316	0.001	0.001	22.485	0.006	0.001	0.006	71.838	42.569	0.001	6.297	0.001	0.001	0.001	0.001	51.893	3.654	0.588	0.001	0.001	0.001	0.001	0.001	2.81	2.942	28.52	30.153	20.629
Oleur061Scf0892g03016.1	255831	down	0.001	0.334	-9.58164	-1.58259	0.256	0.19	0.001	0.006	0.001	0.896	0.043	1.646	3.236	5.51	1.42	0.621	0.21	0.704	0.907	3.629	0.001	0.001	1.264	0.043	1.753	3.038	1.363	0.133	2.081	0.786	2.82	0.151	0.038	0.214	10.635	7.199	5.121	4.567	0.001	0.001	0.001	0.001	0.03	2.998	0.387	3.545	0.25
Oleur061Scf0239g02005.1	254509	down	0.001	0.332	-9.58164	-1.59006	5.539	6.988	0.905	0.497	9.243	5.887	7.892	8.079	0.001	0.001	0.001	0.001	0.001	0.001	4.921	7.17	0.001	0.001	0.001	1.786	8.596	6.104	0.001	0.001	0.001	0.001	0.005	0.005	1.8	1.977	0.001	7.853	15.54	8.33	13.728	10.433	0.001	0.001	2.728	5.753	8.105	8.568	0.001
Oleur061Scf3301g01004.1	248635	down	0.001	0.324	-9.58164	-1.62375	10.436	9.675	0.001	0.001	0.001	0.033	0.001	0.001	2.743	3.259	7.334	8.442	5.902	1.776	0.001	0.001	0.001	0.001	15.106	3.093	2.742	3.147	12.641	9.609	0.001	2.355	6.389	7.884	3.736	2.929	7.909	8.956	7.374	4.306	4.22	3.632	0.001	0.001	0.001	0.001	0.001	0.001	0.001
Oleur061Scf3405g00003.1	248435	down	0.001	0.324	-9.58164	-1.62491	0.001	0.001	0.076	0.005	5.961	5.215	4.293	6.041	0.234	0.005	42.136	5.901	1.188	0.24	0.001	0.001	0.001	0.001	0.748	0.001	1.105	0.115	0.726	0.083	0.001	0.065	0.018	1.165	0.103	0.072	0.142	0.001	1.596	0.019	0.417	1.082	0.001	0.001	0.616	0.001	14.222	12.361	0.862
Oleur061Scf7456g00014.1	247794	down	0.004	1.015	-7.93159	0.02141	0.001	0.003	0.23	0.373	18.557	19.82	16.235	14.278	0.035	0.041	13.63	14.107	34.011	42.364	11.635	11.852	0.025	0.007	0.008	0.007	0.001	0.003	35.695	32.422	20.484	19.662	0.001	0.001	0.001	0.001	22.656	0.358	11.302	2.461	20.487	11.298	0.001	0.001	0.001	0.001	17.745	20.195	21.391
Oleur061Scf0633g01002.1	244679	down	0.001	0.319	-9.58164	-1.64689	0.001	0.001	2.316	1.759	4.474	4.241	0.3	1.131	0.001	0.001	4.301	5.334	3.352	13.732	5.753	8.764	0.001	0.001	4.998	1.975	5.178	5.88	3.917	5.28	0.001	1.674	0.001	0.001	1.299	1.296	0.001	1.94	5.092	1.581	6.234	7.187	0.001	0.001	0.001	0.001	0.001	0.001	5.479
Oleur061Scf2822g00009.1	244600	down	0.002	0.572	-8.73997	-0.80568	0.001	0.001	2.3	1.3	5.027	4.258	2.507	2.233	5.298	4.577	2.742	4.028	5.121	2.612	0.001	0.001	0.001	0.001	1.519	0.979	2.316	2.618	2.608	1.853	2.883	1.877	2.822	1.272	2.423	2.485	8.355	0.055	2.593	2.803	3.16	2.867	0.013	0.001	2.464	4.948	1.705	2.449	2.231
Oleur061Scf8458g01034.1	242047	down	0.004	0.939	-8.01002	-0.09087	0.121	0.024	0.006	0.001	0.005	0.001	0.001	0.001	0.373	0.504	6.726	5.143	2.639	7.724	8.203	8.299	0.005	0.024	0.437	1.88	7.064	6.152	7.125	9.526	10.142	13.562	1.138	1.163	0.195	0.759	0.03	0.514	8.828	1.247	10.375	9.141	0.001	0.001	10.068	9.175	7.979	6.64	10.095
Oleur061Scf4640g02021.1	239647	down	0.001	0.313	-9.58164	-1.67687	0.001	0.001	0.001	0.001	0.005	0.844	2.842	2.475	0.005	0.005	3.666	4.118	7.612	8.057	3.196	2.587	0.001	0.001	0.001	0.001	2.434	3.388	0.001	0.001	4.687	4.254	0.001	0.001	5.254	5.086	6.732	0.006	4.883	0.949	5.02	6.03	0.001	0.001	2.789	3.889	1.992	3.942	3.485
Oleur061Scf0905g03014.1	237445	down	0.001	0.31	-9.58164	-1.69018	0.025	0.731	0.193	1.156	5.138	2.47	3.795	2.597	0.017	0.001	14.711	4.807	2.2	8.717	0.001	0.005	0.001	0.001	8.282	0.253	0.001	0.001	0.005	0.018	9.472	8.407	0.001	0.001	0.001	0.001	5.347	0.021	0.09	0.001	3.9	3.985	0.001	0.001	1.016	3.518	3.534	1.882	5.413
Oleur061Scf3058g00025.1	236051	down	0.002	0.475	-8.95709	-1.07414	0.001	0.001	0.001	0.058	25.176	10.972	0.001	0.001	17.773	26.014	11.998	13.025	0.001	0.008	0.047	0.053	0.001	0.007	15.199	17.237	0.001	0.001	1.2	0.038	31.891	35.246	0.001	0.001	2.663	0.411	31.671	10.299	3.832	0.001	20.353	2.954	0.001	0.001	2.553	12.084	20.26	21.576	26.277
Oleur061Scf0936g03002.1	235313	down	0.001	0.307	-9.58164	-1.7032	0.001	0.001	0.001	0.001	0.013	1.608	0.085	0.297	0.016	0.005	16.493	11.945	4.673	17.188	12.37	11.61	0.001	0.001	0.004	0.001	11.185	13.892	8.395	14.851	13.164	11.258	0.004	0.001	0.001	0.004	0.017	0.001	2.807	0.004	14.569	12.333	0.001	0.001	22.125	14.872	14.113	15.33	14.698
Oleur061Scf0076g08021.1	233479	down	0.001	0.305	-9.58164	-1.71448	0.219	1.627	0.005	0.001	1.841	2.8	0.001	0.004	1.119	1.986	1.709	1.242	2.817	1.275	3.568	5.91	0.001	0.001	1.221	0.551	1.665	2.923	0.001	0.004	0.005	0.652	0.001	0.001	0.001	0.001	0.872	0.018	1.76	0.005	1.227	0.492	0.001	0.001	0.838	1.412	0.822	1.259	1.713
Oleur061Scf8974g01038.1	233180	down	0.008	1.784	-7.03038	0.83492	0.146	0.146	10.965	10.135	12.773	20.212	9.792	12.091	0.967	0.015	21.697	13.113	0.753	21.086	16.92	18.675	0.001	0.155	9.715	0.116	0.103	12.875	0.982	10.319	1.354	7.844	0.136	0.114	0.014	0.104	0.141	0.111	0.694	11.887	0.001	0.122	0.001	0.013	11.191	19.895	13.825	20.302	21.47
Oleur061Scf9146g04015.1	232175	down	0.006	1.29	-7.49188	0.3672	2.677	2.964	0.001	0.005	3.093	4.183	7.613	4.54	0.005	0.018	6.703	2.791	3.568	4.997	6.255	4.704	0.006	0.02	0.001	0.979	7.316	7.212	8.816	4.314	9.535	6.738	4.933	2.8	0.019	0.001	17.692	0.103	6.225	0.965	4.887	4.088	0.006	0.001	2.262	4.09	4.042	6.958	2.17
Oleur061Scf4988g00019.1	231722	down	0.001	0.302	-9.58164	-1.72539	0.001	0.001	0.001	0.001	38.026	28.536	0.001	0.007	0.001	0.001	0.001	0.001	12.46	11.924	11.946	16.408	0.001	0.001	20.26	0.001	0.001	0.001	28.304	24.058	0.001	0.329	0.001	0.001	0.001	0.008	21.958	0.037	14.757	3.03	12.227	14.335	0.001	0.001	0.001	0.001	17.86	24.347	10.661
Oleur061Scf7931g00024.1	228977	down	0.001	0.299	-9.58164	-1.74258	0.001	0.001	0.001	0.001	4.377	2.789	3.383	4.665	0.001	0.001	2.842	1.133	1.941	3.097	2.268	1.036	0.001	0.001	0.001	0.001	2.775	1.693	3.855	4.437	5.928	4.094	0.001	0.001	0.001	0.001	2.763	1.975	2.328	0.425	2.049	1.854	0.001	0.001	1.38	1.576	1.521	1.397	2.61
Oleur061Scf1662g03005.1	225825	down	0.001	0.295	-9.58164	-1.76257	0.001	0.001	21.639	30.55	32.95	38.332	0.001	0.001	41.406	47.588	0.001	0.001	0.001	0.007	0.001	0.007	0.001	0.001	0.001	48.741	0.001	0.001	0.007	0.001	31.09	20.881	25.285	17.639	18.412	21.497	32.206	19.528	21.898	20.883	23.042	28.047	0.001	0.001	0.001	0.001	0.008	0.008	40.35
Oleur061Scf3107g00017.1	222949	down	0.002	0.515	-8.75783	-0.95726	0.005	0.013	0.076	0.348	0.239	0.039	0.723	0.724	0.33	0.314	4.71	2.998	0.912	3.788	0.11	0.35	0.001	0.001	0.105	0.347	4.401	4.379	0.261	0.272	3.853	3.334	0.087	0.275	0.272	0.022	0.001	0.122	1.395	2.464	0.065	0.198	0.013	0.001	1.657	2.504	5.279	5.811	2.494
Oleur061Scf4716g00015.1	217213	down	0.001	0.283	-9.58164	-1.81867	0.026	0.001	0.024	0.077	0.022	1.343	6.594	6.474	0.001	0.001	2.402	1.094	2.014	2.581	5.864	6.446	0.001	0.001	0.001	0.037	4.731	3.879	9.029	3.951	4.674	2.803	0.001	0.001	0.153	0.662	3.007	0.103	3.413	0.371	2.281	3.515	0.001	0.001	1.488	2.726	3.006	2.744	2.191
Oleur061Scf1070g00011.1	215946	down	0.002	0.482	-8.80633	-1.0518	14.568	11.231	0.68	6.019	0.001	0.041	0.001	0.001	5.031	6.296	14.988	8.302	5.118	13.195	0.001	0.058	0.001	0.001	6.598	5.047	7.983	4.711	15.012	3.58	0.382	0.048	3.64	0.437	0.051	0.01	1.308	0.001	6.14	16.712	0.001	0.001	0.001	0.011	0.435	0.061	8.463	8.537	0.092
Oleur061Scf6548g00024.1	215865	down	0.001	0.282	-9.58164	-1.82765	1.555	4.667	1.12	1.402	0.001	0.001	3.764	0.592	2.906	6.171	2.152	1.568	0.021	0.987	2.134	2.398	0.001	0.001	5.203	0.836	1.63	2.696	1.944	1.224	1.288	2.964	0.001	0.001	0.001	0.001	1.829	0.005	2.379	0.019	0.001	0.001	0.001	0.001	1.535	0.784	0.547	1.046	1.908
Oleur061Scf6266g08021.1	211507	down	0.002	0.501	-8.72096	-0.99639	4.693	4.001	3.491	3.994	1.369	1.622	0.001	0.001	0.01	0.011	4.59	8.284	6.368	1.828	0.004	0.011	0.004	0.001	0.039	5.005	0.623	1.179	2.313	1.728	2.353	3.91	4.045	3.743	6.546	3.613	4.106	4.213	4.053	4.263	0.004	0.004	0.001	0.004	0.001	0.004	0.894	0.663	1.67
Oleur061Scf1420g00004.1	211234	down	0.002	0.462	-8.83675	-1.11405	6	8.047	6.443	6.523	13.275	7.925	0.001	0.001	15.561	13.543	0.001	0.001	11.027	9.249	6.584	7.961	0.001	0.001	2.398	9.668	11.34	10.194	0.677	7.652	0.001	0.001	8.135	4.504	0.001	0.001	0.001	5.615	8.756	8.514	0.001	0.001	0.001	0.01	5.127	5.956	7.317	12.273	0.001
Oleur061Scf3039g06043.1	208560	down	0.015	3.23	-6.01267	1.69165	0.374	0.128	26.894	23.833	1.102	2.204	0.219	0.563	25.424	16.455	1.765	2.341	5.301	12.567	18.496	21.067	0.215	0.157	18.624	22.281	0.235	0.022	15.927	19.131	22.46	18.743	0.005	0.229	18.815	40.775	8.374	1.832	15.483	3.326	0.704	0.767	0.001	0.001	2.131	1.21	26.336	30.915	21.246
Oleur061Scf7737g00013.1	206972	down	0.008	1.703	-6.925	0.7683	9.567	13.039	1.493	2.1	4.735	4.833	4.264	4.915	0.005	0.001	5.449	5.468	16.226	22.738	0.006	0.023	0.03	0.024	4.356	0.001	4.138	3.548	5.012	7.788	0.001	1.428	0.001	0.001	18.778	17.059	24.231	14.034	21.183	18.705	20.95	16.261	0.005	0.001	5.62	3.257	5.023	7.519	2.212
Oleur061Scf0970g07057.1	205209	down	0.003	0.57	-8.49282	-0.81187	0.007	0.001	0.001	0.001	0.163	0.022	4.91	3.911	0.001	0.007	8.008	4.432	1.395	5.676	0.006	0.007	0.001	0.001	13.471	29.385	6.983	7.59	0.027	0.005	8.485	9.939	21.633	16.635	0.024	0.006	29.419	17.711	21.089	16.35	25.485	22.754	0.006	0.006	0.001	0.001	6.487	7.778	0.006
Oleur061Scf3431g00003.1	204184	down	0.001	0.266	-9.58164	-1.90791	0.001	0.001	0.001	0.001	0.001	0.159	0.567	0.283	2.58	3.974	5.578	6.119	4.91	1.122	4.27	8.536	0.001	0.001	3.691	0.001	12.247	9.061	0.001	0.001	0.001	0.001	0.001	0.001	0.001	0.001	0.001	0.001	11.688	0.04	6.413	10.274	0.001	0.001	7.916	17.906	0.213	0.281	7.619
Oleur061Scf7461g03013.1	203302	down	0.005	1.066	-7.57591	0.09157	0.748	7.296	10.398	9.906	2.247	0.366	5.389	8.019	2.017	2.683	1.793	0.271	3.899	1.22	0.404	5.348	0.339	0.001	6.658	0.411	2.191	0.049	3.146	6.206	0.007	0.245	2.566	10.065	4.508	8.076	0.49	8.331	3.118	5.918	0.065	5.219	0.001	0.001	0.001	0.001	0.327	0.269	5.736
Oleur061Scf0531g00003.1	200623	down	0.003	0.663	-8.2403	-0.59195	0.824	1.023	0.546	0.708	0.528	0.826	2.467	2.574	1.919	1.737	2.061	2.796	3.873	4.287	2.131	2.919	0.001	0.001	2.631	0.553	0.076	0.058	4.362	3.607	2.351	2.629	0.513	0.409	1.01	0.597	0.001	0.892	0.001	0.083	0.169	0.076	0.054	0.001	2.519	2.619	2.71	2.069	2.094
Oleur061Scf6670g01013.1	199040	down	0.01	1.943	-6.67853	0.95839	0.001	0.001	0.001	0.001	15.203	16.591	15.098	25.872	2.778	2.917	19.636	12.294	17.034	18.434	5.692	5.329	0.001	0.001	14.585	2.917	19.815	18.146	3.782	7.24	20.045	13.438	4.013	5.374	4.674	4.586	0.001	2.638	24.888	2.894	9.045	12.978	0.21	0.025	0.024	0.005	17.863	22.1	15.249
Oleur061Scf5797g06003.1	197893	down	0.001	0.258	-9.58164	-1.95306	0.058	0.32	5.234	6.241	0.001	0.034	0.327	3.52	0.001	0.001	4.178	8.288	4.471	0.746	0.001	0.001	0.001	0.001	0.001	0.038	0.166	1.511	5.363	3.03	0.006	1.059	11.881	8.737	7.922	4.861	4.903	3.469	5.255	6.283	0.03	0.006	0.001	0.001	0.027	0.006	2.766	1.125	0.754
Oleur061Scf6024g11032.1	197601	down	0.001	0.258	-9.58164	-1.95519	0.001	0.001	2.362	2.781	5.622	0.049	3.608	0.677	0.001	0.001	6.934	3.822	0.44	6.099	0.001	0.001	0.001	0.001	3.232	0.046	0.001	0.001	6.225	4.983	2.891	3.586	4.104	2.915	0.188	0.031	0.474	0.006	11.328	1.656	0.001	0.001	0.001	0.001	0.437	2.228	4.522	5.353	0.065
Oleur061Scf7314g00018.1	196215	down	0.001	0.256	-9.58164	-1.96534	4.122	8.908	0.312	4.389	13.701	6.478	0.28	5.831	0.001	0.001	0.001	0.001	1.511	0.006	2.607	3.636	0.001	0.001	5.607	4.141	4.404	5.146	0.001	0.001	0.001	1.144	2.438	3.162	0.001	0.001	3.098	2.785	6.927	9.007	0.021	0.019	0.001	0.001	0.004	0.001	4.476	5.204	1.821
Oleur061Scf0451g03011.1	195403	down	0.018	3.57	-5.77434	1.83597	0.009	0.008	0.001	0.001	0.007	8.121	54.132	46.49	0.001	0.001	80.669	123.195	150.828	184.253	2.5	0.043	0.009	0.007	61.846	13.955	28.09	25.336	14.916	52.382	84.658	75.405	0.049	0.036	0.007	0.006	41.907	9.241	36.549	21.423	83.317	65.103	0.194	0.01	282.255	103.734	55.126	36.04	182.671
Oleur061Scf3663g01005.1	190169	down	0.001	0.248	-9.58164	-2.0105	9.498	9.254	0.001	0.001	0.001	0.349	0.084	0.001	0.009	0.001	10.257	6.498	5.124	0.001	0.012	0.001	0.001	0.001	0.001	0.001	0.001	0.001	0.001	0.001	0.001	2.543	24.721	20.496	19.827	14.221	15.642	0.553	7.252	11.441	11.743	5.85	0.001	0.001	17.214	10.659	9.937	7.514	11.786
Oleur061Scf0390g02001.1	189689	down	0.002	0.35	-9.08289	-1.5154	10.2	7.566	1.204	4.275	0.005	0.942	6.725	6.118	4.491	5.415	0.022	0.005	0.946	0.001	0.001	0.001	0.001	0.005	0.028	1.643	0.153	0.001	2.6	4.448	1.505	0.005	1.779	1.283	0.449	1.266	0.001	7.271	3.766	0.747	1.162	1.912	0.001	0.001	1.666	5.915	0.293	0.282	0.001
Oleur061Scf0955g02019.1	189076	down	0.003	0.531	-8.47643	-0.9136	0.001	0.001	2.207	4.88	0.001	1.624	13.881	14.71	0.005	0.001	8.467	6.676	1.69	0.022	3.737	4.274	0.001	0.028	15.012	0.212	12.301	12.984	4.349	3.537	6.273	8.569	12.87	14.093	5.183	6.076	10.898	0.001	0.174	0.001	0.001	0.006	0.001	0.001	10.333	10.324	5.448	3.999	7.778
Oleur061Scf7198g02007.1	187794	down	0.002	0.324	-9.17802	-1.625	2.194	2.696	2.37	2.258	0.738	0.635	0.035	0.835	0.004	0.005	5.896	5.39	1.638	0.051	0.228	0.546	0.004	0.001	0.001	0.001	2.492	2.026	0.113	0.701	3.176	3.014	0.001	0.004	0.001	0.008	0.031	0.001	0.141	0.005	4.798	3.45	0.001	0.001	3.465	4.068	2.044	1.31	2.193
Oleur061Scf0073g08006.1	187160	down	0.001	0.244	-9.58164	-2.0335	21.595	17.474	1.042	6.883	12.648	0.678	22.833	8.497	9.857	11.544	0.001	0.001	21.766	7.424	12.038	2.403	0.001	0.001	3.251	0.127	3.865	9.663	0.004	0.001	79.857	65.629	0.373	5.14	0.001	0.001	0.001	0.512	2.064	0.001	0.001	0.001	0.001	0.001	14.172	3.764	0.728	14.785	0.385
Oleur061Scf7041g00013.1	186909	down	0.001	0.244	-9.58164	-2.03544	2.827	0.476	0.009	0.001	4.601	1.821	0.296	5.539	1.139	1.359	2.747	0.972	0.008	1.991	6.84	1.824	0.001	0.001	9.528	1.89	1.654	0.408	7.309	9.515	7.742	2.183	0.167	1.214	2.364	3.696	0.001	0.388	0.001	0.001	0.047	0.317	0.001	0.001	0.001	0.001	0.373	0.317	9.136
Oleur061Scf3932g00030.1	185041	down	0.003	0.492	-8.55455	-1.02284	4.929	2.144	8.619	5.974	0.001	0.878	0.006	0.016	8.705	6.77	0.107	0.062	5.021	0.001	3.832	6.612	0.001	0.006	0.001	2.189	4.232	5.788	3.526	7.545	2.708	3.117	3.916	2.171	4.117	1.178	8.694	0.524	0.219	0.007	7.844	5.899	0.005	0.001	5.761	4.607	0.001	0.001	0.001
Oleur061Scf2586g05026.1	184924	down	0.004	0.821	-7.81501	-0.28421	2.329	3.409	5.203	3.438	7.078	4.229	0.029	0.001	4.939	9.769	2.131	2.549	4.182	2.559	2.054	3.936	0.001	0.017	4.685	2.434	0.001	0.001	4.967	3.108	0.001	1.189	3.712	4.67	0.001	0.001	3.844	2.819	4.831	3.397	2.05	3.624	0.014	0.001	3.596	2.972	0.001	0.001	3.319
Oleur061Scf1993g00008.1	183613	down	0.008	1.535	-6.90276	0.61778	8.589	8.308	0.292	0.204	4.733	5.535	4.052	0.307	5.897	5.324	3.736	4.69	4.983	3.337	4.714	0.281	0.001	0.001	0.471	0.281	7	6.673	11.373	9.859	4.95	4.707	11.339	3.808	1.24	2.631	0.537	5.911	5.109	8.043	0.044	0.034	0.06	0.048	0.039	2.71	0.523	2.669	0.061
Oleur061Scf5097g05008.1	183322	down	0.003	0.496	-8.52914	-1.0109	0.009	1.497	0.886	1.84	0.001	0.141	3.923	5.204	1.7	4.281	2.132	1.364	0.938	1.571	3.867	7.105	0.001	0.006	1.55	0.207	0.001	0.006	8.648	10.056	3.379	2.81	0.001	0.006	4.347	3.7	0.418	0.001	2.216	2.971	0.001	0.001	0.006	0.001	1.787	1.739	2.41	1.756	0.001
Oleur061Scf3555g02012.1	183273	down	0.004	0.821	-7.80313	-0.28527	2.258	0.209	7.118	7.864	0.006	0.104	0.008	3.32	6.807	6.663	9.209	3.733	15.226	0.006	0.221	0.258	0.001	0.007	12.936	0.007	0.029	0.006	3.533	2.952	1.863	1.267	1.513	0.749	2.387	4.271	22.107	0.001	23.61	40.171	24.958	14.836	0.001	0.035	0.41	5.653	0.174	0.038	0.001
Oleur061Scf2771g00018.1	183023	down	0.002	0.365	-8.96832	-1.45243	0.001	0.001	22.91	14.728	0.009	5.331	30.987	39.18	38.968	41.375	0.001	0.001	14.615	46.825	0.001	0.007	0.001	0.001	0.013	0.001	16.201	17.413	0.001	0.001	0.001	11.495	23.15	21.537	30.117	17.574	0.001	71.389	0.001	20.568	0.001	0.001	0.007	0.001	12.398	14.814	0.001	0.001	0.001
Oleur061Scf0658g00035.1	182849	down	0.019	3.412	-5.7438	1.77072	0.001	0.05	14.534	13.696	12.569	10.291	0.012	9.423	6.675	0.73	18.436	10.076	6.931	15.003	17.34	11.917	0.001	0.001	17.604	0.011	13.757	8.942	5.757	11.399	25.07	20.716	0.001	0.001	25.537	18.861	6.554	0.009	17.701	14.86	1.628	28.026	0.891	0.08	7.723	0.592	9.443	5.637	15.858
Oleur061Scf4222g00010.1	182812	down	0.003	0.509	-8.48944	-0.97522	0.001	0.001	0.006	0.001	0.514	0.001	59.629	44.263	0.006	0.001	68.185	36.028	47.017	47.888	35.73	44.031	0.001	0.001	53.988	2.081	55.897	46.168	45.373	46.46	56.622	36.959	0.001	0.001	0.025	0.001	0.001	2.024	1.221	0.001	0.001	0.001	0.005	0.007	0.001	0.001	48.667	52.786	49.224
Oleur061Scf1063g01026.1	182093	down	0.031	5.594	-5.0247	2.48384	49.729	23.346	13.133	0.435	0.547	12.619	0.257	6.941	0.189	0.497	327.902	269.271	0.514	0.001	343.467	9.145	0.153	0.075	1.562	55.404	7.637	23.793	567.156	283.108	19.488	19.045	211.222	18.141	0.301	0.119	141.474	9.195	36.697	102.751	10.559	0.769	0.059	0.001	0.151	3.992	57.906	14.561	194.049
Oleur061Scf0834g03033.1	181632	down	0.002	0.337	-9.07451	-1.56964	0.001	0.001	4.409	3.477	0.001	0.332	8.478	16.152	2.083	1.24	10.09	6.849	3.299	0.005	0.001	0.019	0.005	0.001	0.001	2.421	0.001	0.001	25.029	8.173	0.005	3.465	8.195	3.78	2.024	2.558	17.844	2.686	33.794	14.731	10.041	13.539	0.001	0.001	0.001	0.001	0.001	0.001	0.001
Oleur061Scf5841g00002.1	181511	down	0.001	0.237	-9.58164	-2.07772	0.001	0.001	4.982	7.991	0.001	1.773	0.065	4.209	0.001	0.001	18.319	14.568	0.001	0.001	0.001	0.001	0.001	0.001	0.001	0.001	0.001	0.001	15.977	11.529	0.001	6.662	16.869	5.86	0.001	0.001	8.463	5.238	15.437	17.6	7.52	6.152	0.001	0.001	1.957	9.101	8.526	5.985	1.74
Oleur061Scf6490g00001.1	180621	down	0.007	1.286	-7.13408	0.36275	2.23	4.874	0.471	1.859	1.444	3.275	6.092	3.762	5.245	5.645	0.235	2.073	1.643	0.054	1.191	0.378	0.001	0.001	5.311	0.057	7.612	6.14	0.973	0.969	2.328	2.126	4.188	0.643	0.224	0.247	1.401	8.566	4.261	4.533	0.042	0.006	0.188	0.008	2.532	7.238	8.384	8.51	1.803
Oleur061Scf2553g03016.1	178411	down	0.001	0.233	-9.58164	-2.10257	1.269	1.672	0.001	0.004	0.677	0.489	0.545	0.635	0.359	0.436	2.796	2.343	0.731	0.387	0.352	0.26	0.001	0.001	0.111	0.005	0.528	1.073	3.105	3.274	0.001	0.75	0.001	0.004	2.738	1.654	2.524	0.004	2.208	2.437	0.541	0.879	0.001	0.001	0.017	0.298	0.726	0.583	0.001
Oleur061Scf3756g00006.1	171875	down	0.005	0.822	-7.70791	-0.28269	0.097	0.005	0.001	0.001	0.001	4.329	42.708	91.656	0.014	0.006	43.867	49.068	13.653	42.081	51.535	44.501	0.001	0.005	23.521	2.873	59.858	53.145	38.119	45.545	41.717	49.603	0.005	0.005	0.018	0.001	43.124	0.006	0.968	0.022	0.005	0.031	0.019	0.004	26.948	35.909	42.845	41.303	24.77
Oleur061Scf0399g04012.1	171511	down	0.002	0.301	-9.1562	-1.73404	0.025	0.021	0.005	0.02	0.001	0.004	3.036	2.02	1.689	1.32	3.098	2.301	0.821	3.789	0.063	0.005	0.001	0.001	4.931	0.111	3.364	2.322	0.005	0.072	2.094	4.285	0.001	0.015	0.005	0.409	3.441	0.062	2.053	0.149	0.001	0.005	0.004	0.001	3.237	1.798	3.593	3.802	3.364
Oleur061Scf0512g00013.1	171361	down	0.001	0.224	-9.58164	-2.16074	0.006	0.001	2.718	1.696	0.006	0.021	0.298	0.504	0.001	0.001	1.891	2.877	3.031	2.682	0.001	0.001	0.001	0.001	0.994	2.159	0.462	1.078	1.995	3.903	1.224	0.962	3.245	4.303	0.007	0.001	0.245	1.38	2.821	3.647	0.001	0.001	0.001	0.001	0.007	0.609	2.4	0.988	1.102
Oleur061Scf6602g02045.1	170829	down	0.032	5.402	-4.98302	2.4334	7.145	11.133	18.098	17.945	3.642	4.416	7.03	7.834	7.434	10.738	4.195	3.799	6.15	12.62	10.156	7.623	0.005	0.005	7.836	27.992	5.536	6.506	7.287	17.855	14.683	14.023	9.617	12.752	21.11	16.184	0.383	0.223	4.143	1.862	6.933	6.824	0.883	0.04	1.1	0.304	6.925	6.68	14.947
Oleur061Scf2041g01041.1	169213	down	0.003	0.484	-8.44889	-1.04618	0.001	0.001	0.001	0.001	0.006	4.758	4.567	0.029	0.001	0.001	53.865	97.931	14.551	14.869	83.139	26.802	0.001	0.03	0.001	0.001	7.173	9.561	0.001	0.007	0.001	0.001	0.001	0.001	0.028	0.001	0.001	0.001	67.336	11.863	74.026	6.577	0.001	0.001	18.316	92.086	86.22	76.952	0.503
Oleur061Scf0856g02027.1	167957	down	0.001	0.219	-9.58164	-2.18968	0.001	0.001	0.006	0.001	0.001	2.942	0.001	0.001	0.001	0.001	6.809	5.477	4.852	0.001	0.001	0.001	0.001	0.001	0.001	0.001	0.001	0.001	8.525	4.85	0.001	0.541	10.666	3.376	2.774	4.863	11.182	4.99	11.417	1.842	3.438	0.7	0.001	0.001	4.735	6.528	0.001	0.001	4.861
Oleur061Scf9042g00003.1	167784	down	0.001	0.219	-9.58164	-2.19117	0.038	0.524	3.45	3.216	1.028	0.808	0.001	0.001	0.001	0.001	1.319	1.666	1.496	2.032	2.261	1.108	0.001	0.001	1.739	0.001	0.001	0.001	3.065	3.385	1.94	1.504	5.241	5.848	4.785	3.432	0.001	0.392	1.276	1.065	2.176	1.107	0.001	0.001	0.001	0.001	0.294	0.042	0.007
Oleur061Scf1580g03026.1	166697	down	0.001	0.218	-9.58164	-2.20055	0.045	0.008	0.009	0.038	0.007	0.045	0.001	0.001	0.006	0.001	16.183	19.205	6.653	17.316	10.901	14.564	0.001	0.001	39.725	0.666	0.001	0.001	19.588	16.345	0.285	0.04	0.001	0.001	0.009	0.047	0.001	0.305	0.006	0.054	14.982	27.58	0.001	0.001	20.273	16.814	22.48	20.789	27.554
Oleur061Scf2347g00010.1	165492	down	0.001	0.216	-9.58164	-2.21102	0.028	0.027	0.001	0.001	0.001	0.592	3.281	5.028	0.132	1.111	2.156	3.508	3.211	5.046	3.308	3.055	0.001	0.001	0.024	0.001	2.445	2.613	0.001	0.001	3.574	3.322	0.001	0.001	0.005	0.001	2.165	3.689	2.428	0.494	0.005	0.001	0.001	0.001	4.127	5.288	0.284	1.424	3.411
Oleur061Scf3665g00002.1	164975	down	0.002	0.335	-8.94357	-1.57746	52.287	57.96	20.507	19.502	0.038	2.374	0.001	0.006	31.84	32.674	0.001	0.001	22.388	0.001	0.007	0.001	0.008	0.001	36.091	0.344	0.001	0.007	24.439	25.751	0.001	4.607	39.878	49.367	23.707	26.29	25.008	0.001	23.019	24.971	0.001	0.001	0.001	0.001	0.001	0.007	0.001	0.001	0.001
Oleur061Scf4011g00024.1	164574	down	0.002	0.317	-9.02131	-1.65871	0.267	2	1.699	1.743	0.403	3.556	6.28	5.766	0.409	1.107	0.166	0.899	5.698	0.03	3.328	0.157	0.001	0.006	0.031	0.01	12.348	11.62	0.041	0.156	0.007	0.008	0.008	0.052	0.006	0.006	0.007	0.844	5.282	2.498	1.078	1.674	0.001	0.001	2.092	6.775	0.223	1.317	0.053
Oleur061Scf1269g03028.1	164513	down	0.012	1.996	-6.365	0.99707	0.038	0.479	0.028	0.021	0.032	1.851	36.002	40.305	0.113	1	11.914	13.6	13.822	19.593	19.092	21.5	0.029	0.001	0.094	0.174	28.609	29.783	0.004	0.553	0.168	0.033	0.097	0.068	0.022	0.022	0.15	0.118	17.184	2.326	12.775	20.202	0.006	0.1	9.725	21.735	19.884	24.011	19.963
Oleur061Scf6024g12015.1	164310	down	0.004	0.649	-7.98433	-0.62406	1.334	0.83	0.445	1.109	1.869	1.905	2.23	1.628	0.262	1.288	0.105	0.004	2.103	0.991	1.78	0.73	0.044	0.001	1.206	0.005	0.837	0.705	8.377	11.262	0.989	1.104	0.918	0.16	0.097	0.058	5.065	0.546	4.413	2.884	7.687	1.395	0.003	0.001	0.926	3.091	0.033	0.039	1.848
Oleur061Scf1152g01015.1	163665	down	0.002	0.329	-8.95627	-1.60166	0.249	0.937	0.046	0.042	9.756	4.808	0.008	0.386	3.951	2.225	4.356	3.127	3.789	3.57	0.038	0.027	0.001	0.001	2.225	0.236	0.384	3.279	3.885	3.861	1.7	1.784	0.226	0.006	0.769	3.005	0.001	1.627	0.025	0.24	5.732	0.339	0.001	0.007	4.906	5.198	1.792	2.517	0.208
Oleur061Scf1510g06010.1	162869	down	0.001	0.213	-9.58164	-2.23406	0.699	0.023	0.001	0.005	0.164	0.458	0.144	0.722	1.478	0.997	0.018	0.021	0.661	1.6	0.708	2.677	0.001	0.001	1.337	2.827	0.164	0.178	0.001	0.005	0.006	0.023	0.709	1.543	1.763	3.17	1.437	0.827	0.627	0.758	0.001	0.005	0.001	0.001	0.586	0.953	0.005	0.001	0.888
Oleur061Scf4738g01045.1	162447	down	0.001	0.212	-9.58164	-2.23781	0.439	0.389	0.009	0.054	0.006	0.037	4.025	0.321	0.001	0.001	4.329	5.351	3.913	0.006	0.007	0.057	0.001	0.001	0.001	0.011	0.001	0.001	5.261	6.399	0.001	1.456	0.34	3.695	0.46	2.454	8.646	0.366	2.094	6.883	0.063	0.001	0.001	0.001	0.633	0.007	0.294	0.006	0.554
Oleur061Scf9164g06015.1	162343	down	0.001	0.212	-9.58164	-2.23873	2.414	2.924	1.126	1.09	0.001	0.39	0.001	0.001	0.001	0.001	3.95	1.498	0.958	1.674	1.773	2.791	0.001	0.001	6.071	0.034	4.209	4.122	2.322	1.967	0.001	0.165	0.001	0.001	0.001	0.001	0.043	0.006	0.001	0.235	3.168	1.657	0.001	0.001	1.676	7.996	4.081	3.272	4.516
Oleur061Scf2617g00004.1	162091	down	0.002	0.302	-9.06693	-1.72627	0.001	0.001	0.001	0.019	0.001	0.073	2.298	4.271	0.057	0.006	9.031	6.747	0.678	3.886	0.001	0.005	0.001	0.001	4.575	0.007	9.421	10.725	0.026	0.001	10.614	8.883	0.001	0.001	0.001	0.001	6.273	0.005	7.101	7.714	0.001	0.005	0.005	0.001	5.571	7.703	11.144	12.357	3.153
Oleur061Scf1233g01037.1	161995	down	0.009	1.444	-6.81019	0.52962	10.54	7.892	4.658	5.056	2.929	2.283	0.006	0.026	0.093	0.55	2.475	2.276	0.806	2.226	2.571	1.595	0.005	0.006	0.028	0.035	1.618	1.509	10.372	7.979	1.883	2.559	9.963	3.691	3.502	3.228	0.178	2.78	8.266	1.711	1.632	0.258	0.005	0.035	1.219	1.834	2.991	1.864	0.423
Oleur061Scf6046g03003.1	161662	down	0.002	0.293	-9.10736	-1.77052	0.001	0.001	0.971	1.005	29.518	23.837	0.001	0.017	36.075	47.034	28.811	18.094	9.007	0.072	17.462	27.69	0.001	0.005	21.683	0.19	0.001	0.007	23.259	15.85	0.001	4.475	0.001	0.007	0.095	0.027	0.006	0.005	29.325	35.55	0.001	0.005	0.001	0.001	0.021	0.001	0.005	0.1	0.005
Oleur061Scf1837g01025.1	160398	down	0.001	0.209	-9.58164	-2.25612	5.824	13.803	0.001	0.001	0.024	1.282	0.001	0.001	0.001	0.001	7.907	6.769	2.04	0.001	23.19	18.036	0.001	0.001	17.504	9	10.303	12.224	9.255	10.899	0.001	1.716	0.001	0.001	6.657	13.051	5.432	13.255	7.461	8.194	11.777	13.449	0.001	0.001	0.001	0.006	6.138	11.246	0.001
Oleur061Scf6920g00003.1	158684	down	0.005	0.715	-7.79384	-0.48382	0.001	0.034	0.007	0.03	39.161	31.204	0.008	0.001	104.941	92.909	31.552	30.931	23.751	0.006	43.797	36.356	0.001	0.007	0.007	0.001	44.27	44.316	0.006	0.001	48.092	26.266	0.007	0.028	0.001	0.001	30.4	0.047	40.122	5.528	71.843	80.943	0.005	0.009	55.662	37.009	0.001	0.001	56.765
Oleur061Scf0789g04009.1	157210	down	0.002	0.29	-9.08219	-1.78563	3.5	18.163	22.621	32.006	0.005	7.245	0.001	0.001	0.001	0.001	0.001	0.001	30.026	50.646	0.001	0.001	0.001	0.001	0.001	0.001	53.849	49.877	0.001	0.001	0.001	0.027	0.001	0.001	0.001	0.001	10.017	0.056	0.001	3.335	67.601	60.268	0.001	0.005	90.959	140.418	84.889	172.406	0.001
Oleur061Scf7684g00021.1	157072	down	0.002	0.298	-9.03973	-1.74445	0.001	0.094	0.001	0.001	5.842	8.044	0.001	0.001	0.001	0.001	9.563	7.161	6.01	12.364	22.116	14.256	0.001	0.001	0.85	1.237	21.106	15.699	17.982	16.462	8.17	7.942	0.001	0.001	0.026	0.001	6.278	0.604	3.695	0.001	7.103	13.506	0.001	0.006	0.001	0.001	0.001	0.001	12.991
Oleur061Scf7238g00016.1	156023	down	0.02	3.182	-5.6156	1.67002	0.133	0.025	13.806	12.561	20.348	14.28	0.031	0.015	0.082	0.026	20.189	15.869	13.686	33.01	13.284	18.397	0.006	0.006	18.33	0.795	26.391	18.743	43.484	25.095	0.396	3.614	0.563	0.477	17.089	11.65	0.001	12.252	18.31	18.72	32.567	32.055	0.027	0.172	0.02	0.11	19.14	20.166	15.636
Oleur061Scf0301g02016.1	155943	down	0.004	0.552	-8.14206	-0.85718	0.021	0.001	0.238	1.156	0.001	2.423	12.138	16.147	2.189	1.685	2.207	1.736	24.886	14.772	2.938	2.07	0.019	0.005	0.005	0.001	11.85	13.374	2.292	4.287	3.181	2.303	1.14	1.423	0.001	0.001	12.069	1.917	15.199	2.374	8.301	11.296	0.001	0.001	0.037	0.197	0.03	0.031	0.158
Oleur061Scf7387g01036.1	155553	down	0.003	0.497	-8.29004	-1.00877	0.331	0.656	1.377	0.953	0.004	0.004	4.756	6.445	0.591	0.613	4.205	4.968	8.219	17.488	5.938	4.811	0.001	0.001	5.695	0.468	6.667	6.575	9.193	12.209	0.001	1.489	0.001	0.001	0.867	0.968	3.066	0.785	0.114	0.004	0.012	0.004	0.012	0.005	8.758	6.405	4.77	5.413	5.129
Oleur061Scf6215g00010.1	154629	down	0.001	0.202	-9.58164	-2.30897	0.001	0.001	9.569	7.002	0.038	5.86	0.001	0.001	0.029	3.133	0.166	1.007	0.027	2.81	0.147	0.042	0.001	0.001	4.497	4.43	0.162	0.035	0.59	1.548	2.522	2.797	0.001	0.001	5.763	14.171	0.237	0.039	0.021	0.001	0.001	0.001	0.001	0.001	2.863	2.317	2.359	3.882	13.113
Oleur061Scf8806g04003.1	153842	down	0.004	0.587	-8.03318	-0.76787	0.036	0.006	0.023	0.123	0.177	0.126	7.304	4.262	0.005	0.178	4.114	4.717	7.4	8.772	3.103	3.868	0.025	0.005	0.005	0.034	3.426	4.494	4.664	5.559	6.046	6.59	0.023	0.005	0.141	0.11	0.007	0.095	8.382	0.803	5.812	8.702	0.001	0.001	7.662	4.751	7.792	11.826	3.174
Oleur061Scf0381g01009.1	153264	down	0.003	0.429	-8.48199	-1.22212	1.759	1.601	0.026	0.166	0.155	0.656	0.034	1.304	1.118	2.446	3.099	2.383	2.013	1.665	0.001	0.006	0.001	0.007	1.485	0.001	0.006	0.572	0.021	0.452	0.039	1.138	0.001	0.001	1.215	0.036	3.016	0.03	1.897	0.115	3.232	2.303	0.005	0.001	3.75	2.315	1.671	1.165	0.046
Oleur061Scf0278g05004.1	152945	down	0.001	0.2	-9.58164	-2.32476	0.007	0.001	0.264	0.042	0.036	1.141	9.451	8.483	0.001	0.001	21.186	13.595	0.035	4.244	15.14	24.586	0.001	0.001	0.008	0.001	18.049	16.512	0.008	0.008	0.006	5.393	0.027	0.001	0.376	0.062	14.474	1.349	16.667	4.071	0.001	0.001	0.001	0.001	0.001	0.001	9.685	20.843	0.001
Oleur061Scf2041g01034.1	152640	down	0.003	0.404	-8.55999	-1.306	0.005	0.005	3.146	3.754	0.005	0.689	5.377	6.672	0.014	0.063	0.162	0.022	3.626	3.945	4.7	4.14	0.001	0.001	0.023	0.006	4.883	3.777	0.005	0.019	0.005	0.004	0.015	0.005	2.879	2.537	0.088	0.001	3.75	0.467	2.993	3.004	0.004	0.006	3.403	4.703	2.41	4.156	3.56
Oleur061Scf0818g04021.1	152048	down	0.002	0.271	-9.13163	-1.88324	0.007	0.001	1.294	0.648	0.961	1.675	0.041	0.487	2.736	1.71	5.335	6.335	3.6	0.495	0.033	0.027	0.001	0.001	2.39	3.018	0.112	0.005	0.16	0.488	4.085	2.436	0.005	1.013	0.902	1.237	0.885	0.006	0.861	0.025	1.767	2.039	0.005	0.001	0.106	0.001	0.022	0.479	0.082
Oleur061Scf0898g03019.1	149952	down	0.001	0.196	-9.58164	-2.35328	1.561	0.036	0.001	0.001	3.358	2.854	0.052	1.462	0.001	0.001	0.232	1.85	1.126	5.904	1.815	2.572	0.001	0.001	1.853	3.727	2.268	0.932	3.77	4.116	0.001	0.133	1.379	0.174	0.001	0.001	2.152	1.747	0.007	0.001	0.001	0.001	0.001	0.001	0.033	1.107	1.165	1.39	0.055
Oleur061Scf4985g00001.1	149448	down	0.009	1.291	-6.85512	0.36838	0.19	0.708	6.106	3.928	1.862	1.739	7	7.119	1.222	1.488	5.341	5.54	5.756	6.803	1.903	0.866	0.001	0.001	0.195	2.27	5.796	6.292	2.528	1.76	5.752	5.145	1.204	0.834	0.024	0.025	3.616	0.713	3.035	1.537	3.912	4.96	0.028	0.115	3.993	4.512	0.006	0.162	5.56
Oleur061Scf5356g00004.1	148187	down	0.014	2.013	-6.20158	1.0097	0.001	0.155	0.006	0.033	38.262	30.528	17.923	25.277	27.672	25.21	23.946	18.27	13.133	39.601	20.053	18.176	0.138	0.006	0.006	14.216	24.095	14.06	0.02	0.005	0.001	7.124	21.346	26.322	0.024	0.025	0.001	36.553	30.366	5.426	20.616	17.737	0.006	0.007	40.383	36.53	29.207	35.089	41.034
Oleur061Scf2191g00040.1	146893	down	0.002	0.296	-8.95481	-1.75618	0.001	0.001	0.001	0.001	0.035	5.948	34.916	26.788	0.001	0.001	0.001	0.001	65.01	121.483	47.415	80.377	0.001	0.001	0.001	0.001	65.799	45.368	0.001	0.037	47.976	36.258	0.006	0.001	0.001	0.001	70.44	0.001	35.019	3.449	0.007	0.001	0.001	0.007	30.584	52.254	89.8	77.077	74.396
Oleur061Scf8612g01001.1	146768	down	0.001	0.192	-9.58164	-2.38424	0.001	0.001	0.207	0.422	0.006	2.778	0.046	0.105	0.001	0.001	2.076	3.966	3.95	3.522	0.006	0.03	0.001	0.001	3.701	0.307	0.001	0.001	0.235	2.961	2.18	9.665	0.06	2.145	25.917	7.806	10.166	0.001	1.147	0.001	0.001	0.006	0.001	0.001	4.402	6.685	1.725	2.692	9.195
Oleur061Scf5798g00010.1	145121	down	0.008	1.095	-7.04994	0.13118	23.037	11.298	4.971	4.658	0.101	0.089	0.126	0.634	0.343	0.446	7.935	7.374	7.757	1.925	1.111	0.818	0.006	0.018	2.288	10.255	0.027	0.461	0.005	0.001	0.753	1.537	0.021	0.019	4.798	3.535	5.974	3.012	4.2	4.838	3.624	3.031	0.022	0.001	2.446	2.89	2.183	5.098	1.117
Oleur061Scf1893g00016.1	144886	down	0.002	0.313	-8.85366	-1.67488	1.029	2.069	0.951	1.066	3.39	1.975	0.325	0.35	2.778	2.921	0.998	1.415	3.005	9.44	5.23	4.782	0.001	0.001	0.001	3.573	3.822	3.116	1.116	0.786	0.831	1.019	0.001	0.001	0.001	0.001	0.001	8.827	0.008	0.008	1.659	1.232	0.001	0.01	2.243	1.897	2.309	2.436	0.685
Oleur061Scf8867g00021.1	144834	down	0.002	0.265	-9.09636	-1.9181	0.001	0.001	8.01	8.827	0.005	1.042	0.001	0.001	0.004	0.001	9.733	6.796	5.933	14.648	10.699	15.693	0.005	0.001	0.001	0.001	9.444	11.733	16	11.135	7.879	8.416	0.015	0.001	0.001	0.001	0.001	0.001	2.94	0.005	10.69	11.72	0.001	0.001	7	8.323	8.159	12.289	4.183
Oleur061Scf0893g00004.1	143839	down	0.001	0.188	-9.58164	-2.41332	0.006	0.001	0.001	0.001	3.448	2.307	0.001	0.006	3.433	3.387	2.751	4.649	1.244	0.001	3.342	3.374	0.001	0.001	3.759	0.054	0.001	0.001	1.422	2.815	0.001	0.142	0.001	0.001	2.832	3.611	3.182	0.158	2.867	2.296	3.934	3.377	0.001	0.001	0.001	0.001	0.001	0.001	0.001
Oleur061Scf3082g17016.1	143641	down	0.004	0.585	-7.94005	-0.77373	5.298	6.155	12.532	10.018	4.122	7.377	5.982	6.887	6.33	6.482	0.005	0.001	4.228	0.001	0.001	0.001	0.006	0.006	10.123	0.051	0.119	0.007	0.001	0.029	0.001	0.154	13.75	10.958	17.681	13.317	7.348	8.386	7.153	5.366	6.259	4.295	0.006	0.001	7.714	6.307	0.001	0.001	0.006
Oleur061Scf0541g07002.1	142985	down	0.002	0.319	-8.80879	-1.64906	0.126	0.095	0.001	0.092	0.001	16.448	0.001	0.008	0.001	0.001	0.012	0.01	825.894	170.909	0.001	0.001	0.001	0.011	222.01	2.38	0.001	0.001	128.651	288.508	324.994	142.161	0.001	0.001	0.001	0.001	131.38	0.001	37.675	0.94	198.063	19.137	0.001	0.001	196.639	178.575	514.43	236.27	0.001
Oleur061Scf1127g05023.1	142468	down	0.001	0.186	-9.58164	-2.42713	0.001	0.001	0.001	0.001	5.467	4.35	6.5	5.236	0.101	0.679	6.855	3.599	5.059	6.456	4.603	5.581	0.001	0.001	0.001	0.001	0.001	0.001	14.324	12.231	5.873	4.363	0.014	0.001	0.001	0.001	5.692	0.017	5.827	0.848	5.095	4.389	0.001	0.001	4.707	3.781	7.743	6.471	6.081
Oleur061Scf2366g00008.1	141043	down	0.001	0.184	-9.58164	-2.44164	3.004	2.505	0.006	0.025	3.262	3.08	0.033	0.017	0.198	0.518	2.347	2.175	0.04	1.569	2.234	2.49	0.001	0.001	0.001	0.001	0.021	0.022	0.129	0.416	4.489	3.93	0.022	0.001	0.001	0.001	2.287	0.006	1.589	0.005	3.122	2.598	0.001	0.001	2.008	2.337	5.523	3.81	2.511
Oleur061Scf0936g01021.1	140909	down	0.002	0.267	-9.04137	-1.90274	0.001	0.001	0.216	0.808	0.001	0.005	1.791	2.759	1.21	3.132	4.649	4.025	3.904	9.009	2.822	4.288	0.001	0.001	7.166	3.17	5.599	3.711	3.487	3.127	0.001	0.784	0.001	0.001	1.242	1.061	0.001	0.63	1.091	0.001	3.222	2.911	0.006	0.001	0.001	0.001	4.491	5.656	5.516
Oleur061Scf2499g02003.1	140884	down	0.001	0.184	-9.58164	-2.44327	0.001	0.001	0.001	0.001	9.29	6.108	0.001	0.001	0.001	0.001	9.348	8.516	3.162	0.001	7.154	3.642	0.001	0.001	0.001	0.001	0.001	0.001	16.669	15.635	10.153	8.605	0.005	0.005	0.001	0.001	7.087	0.021	12.081	1.334	5.165	3.62	0.001	0.001	4.902	4.22	9.497	7.349	10.147
Oleur061Scf6925g01025.1	140753	down	0.001	0.184	-9.58164	-2.44461	3.894	1.559	2.236	2.946	0.001	0.153	0.262	4.467	5.282	9.061	0.001	0.004	0.001	0.008	0.001	0.001	0.001	0.001	0.472	2.958	3.003	5.509	0.001	0.001	0.001	0.175	2.531	3.524	8.812	3.793	2.173	6.338	2.765	1.601	0.001	0.001	0.001	0.001	0.001	0.001	0.001	0.001	3.302
Oleur061Scf7095g00027.1	138576	down	0.002	0.274	-8.98226	-1.86772	0.001	0.001	0.007	0.001	40.523	41.863	9.519	12.341	0.001	0.001	48.776	55.14	73.857	57.132	0.001	0.007	0.007	0.001	0.001	0.001	57.055	39.694	0.001	0.001	0.001	0.001	0.006	0.001	0.001	0.001	0.001	6.288	68.87	8.656	79.259	127.982	0.001	0.001	0.001	0.006	76.7	39.386	29.956
Oleur061Scf3888g00002.1	137957	down	0.003	0.415	-8.37625	-1.26818	7.281	7.158	0.219	0.153	0.032	0.425	0.008	0.026	0.168	0.007	0.001	0.001	0.992	0.001	0.194	0.001	0.007	0.001	6.327	0.071	2.335	2.875	2.433	1.697	11.213	8.079	1.365	2.656	4.882	8.586	0.007	8.656	10.369	1.621	0.282	2.498	0.001	0.007	1.553	2.87	0.037	0.198	0.007
Oleur061Scf1733g08032.1	137106	down	0.012	1.612	-6.41057	0.68859	0.116	0.73	290.674	267.068	0.001	15.528	0.01	0.528	176.889	194.483	197.402	38.276	14.605	0.001	0.001	0.001	0.001	0.127	260.343	0.008	0.658	0.069	375.995	49.688	518.27	394.79	0.008	2.947	0.008	0.088	11.426	28.909	197.993	40.048	40.551	45.638	0.011	0.011	0.001	0.001	0.644	0.116	0.01
Oleur061Scf1869g00003.1	134951	down	0.026	3.442	-5.29324	1.78306	15.478	11.659	1.202	1.511	7.588	4.817	1.491	9.831	5.406	8.805	0.496	2.96	7.403	9.591	9.066	22.379	0.007	0.007	23.55	1.731	2.716	6.91	16.257	8.938	0.233	0.614	0.537	4.068	24	5.966	7.957	9.435	1.568	12.984	17.358	17.707	0.017	0.505	10.417	0.305	1.43	1.356	1.777
Oleur061Scf1127g07017.1	134206	down	0.002	0.24	-9.12815	-2.05984	0.001	0.001	0.005	0.001	0.005	0.001	1.033	1.325	0.001	0.001	2.836	4.279	12.27	13.723	2.189	2.053	0.001	0.001	0.001	0.03	2.376	1.4	2.156	2.559	3.653	6.139	0.001	0.005	24.623	15.936	0.024	5.118	3.93	1.026	2.832	1.511	0.005	0.001	0.025	0.001	2.299	4.609	6.679
Oleur061Scf0356g01014.1	133777	down	0.009	1.179	-6.82645	0.23725	3.284	3.425	7.096	8.249	4.597	3.888	0.007	0.153	5.451	4.112	12.024	16.414	8.18	20.161	0.023	0.006	0.026	0.03	0.006	0.628	17.952	20.091	0.407	0.006	19.797	10.572	3.433	3.615	2.414	1.463	0.001	5.04	0.005	0.001	17.124	12.018	0.006	0.001	11.831	21.252	0.006	0.001	2.934
Oleur061Scf4127g03038.1	132523	down	0.001	0.173	-9.58164	-2.53154	65.429	49.971	96.522	93.872	0.007	5.215	0.001	0.001	110.602	108.876	208.312	198.261	0.006	0.007	0.007	0.007	0.001	0.001	192.284	96.953	0.001	0.001	0.032	0.034	0.001	0.008	0.001	0.007	0.036	0.001	0.008	85.242	3.051	0.009	0.001	0.007	0.001	0.001	0.001	0.001	0.001	0.046	172.847
Oleur061Scf3325g00004.1	128611	down	0.003	0.439	-8.19329	-1.18641	0.009	0.001	0.001	0.007	36.749	25.282	0.009	0.001	0.007	0.001	11.176	73.526	39.416	29.937	15.914	30.172	0.01	0.001	0.048	0.009	7.376	19.406	14.477	22.984	0.008	2.772	0.007	0.001	9.195	11.459	30.752	0.008	5.67	19.57	0.294	0.001	0.001	0.008	83.881	35.383	0.009	0.008	0.001
Oleur061Scf4126g02011.1	128172	down	0.001	0.167	-9.58164	-2.57969	0.001	0.001	0.001	0.001	3.376	2.706	1.755	5.554	0.001	0.001	3.864	3.368	2.687	9.006	3.783	1.296	0.001	0.001	4.792	0.032	3.694	2.565	0.001	0.001	3.23	1.797	0.001	0.001	0.001	0.001	1.857	0.001	0.001	0.001	3.078	2.723	0.001	0.001	2.471	4.657	3.1	0.984	3.838
Oleur061Scf1207g00042.1	127897	down	0.002	0.24	-9.06047	-2.06162	0.001	0.001	0.001	0.001	0.031	0.233	0.001	0.001	0.001	0.001	6.256	5.009	8.197	12.089	0.001	0.001	0.001	0.001	8.896	0.054	9.153	9.5	0.001	0.001	9.039	11.49	0.027	0.006	12.496	7.044	14.47	0.046	1.887	2.161	12.57	11.655	0.006	0.001	0.001	0.001	8.361	13.434	8.964
Oleur061Scf9146g06010.1	125056	down	0.001	0.163	-9.58164	-2.6152	1.435	0.254	2.796	3.701	0.001	0.001	7.043	9.491	5.1	2.224	0.757	1.331	1.153	0.001	1.624	2.217	0.001	0.001	0.001	0.001	0.001	0.001	2.515	3.037	0.001	0.032	2.109	2.24	0.001	0.001	0.001	0.001	2.869	1.446	1.619	2.17	0.001	0.001	1.878	5.953	2.523	1.277	1.54
Oleur061Scf1670g01008.1	125001	down	0.001	0.163	-9.58164	-2.61583	0.001	0.001	0.001	0.001	0.057	0.038	0.001	0.311	2.067	2.073	2.811	1.477	1.042	1.697	2.103	0.343	0.001	0.001	0.001	3.954	3.523	0.277	0.001	0.001	6.849	2.086	1.234	3.057	0.001	0.001	0.008	0.001	2.564	0.006	0.007	3.778	0.001	0.001	3.607	1.374	0.001	3.341	6.513
Oleur061Scf6124g01032.1	123639	down	0.003	0.323	-8.58096	-1.63096	0.001	0.006	0.001	0.021	0.001	2.273	11.744	21.943	8.204	4.632	21.246	5.286	5.705	0.005	0.006	0.007	0.006	0.001	13	0.039	15.644	15.095	23.198	32.103	0.006	9.287	15.205	52.656	0.001	0.024	3.884	28.618	20.51	7.114	0.005	0.005	0.005	0.001	1.268	8.088	0.006	0.006	0.006
Oleur061Scf0719g10001.1	123589	down	0.01	1.297	-6.57442	0.37499	0.102	0.005	1.228	1.245	2.681	4.736	0.024	0.001	6.484	10.536	7.832	4.513	1.723	1.811	1.048	1.018	0.094	0.075	4.126	2.128	2.751	2.45	2.368	5.487	6.955	4.985	4.979	1.346	2.134	2.666	2.834	5.156	4.336	2.766	5.706	1.704	0.001	0.001	0.022	0.095	1.249	3.137	1.511
Oleur061Scf7205g01035.1	123436	down	0.003	0.425	-8.18199	-1.23437	0.001	0.019	0.005	0.018	34.776	0.005	22.519	76.108	0.001	0.017	11.772	8.048	1.125	0.02	17.38	7.859	0.001	0.001	0.37	0.001	22.131	41.356	19.402	0.301	38.238	17.301	0.001	0.017	0.001	0.001	6.151	0.001	46.291	19.579	23.215	80.044	0.015	0.005	1.425	0.001	13.518	8.883	0.001
Oleur061Scf0266g05015.1	122400	down	0.001	0.16	-9.58164	-2.64617	2.171	2.085	0.182	2.71	0.006	0.734	0.001	0.001	3.055	2.086	0.001	0.001	0.026	0.001	0.001	0.001	0.001	0.001	0.001	0.313	0.001	0.001	3.187	1.656	4.144	1.485	2.892	1.882	0.001	0.001	1.747	1.702	3.223	3.163	1.582	1.604	0.001	0.001	0.969	0.216	0.001	0.001	2.453
Oleur061Scf1097g00027.1	121870	down	0.001	0.159	-9.58164	-2.65243	0.001	0.009	47.59	36.331	24.791	22.148	0.001	0.001	0.001	0.001	25.597	19.681	16.818	34.743	34.063	63.982	0.001	0.001	26.972	0.012	0.001	0.001	0.001	0.001	0.001	9.218	0.008	0.001	0.001	0.009	0.001	0.001	35.472	4.578	0.001	0.001	0.001	0.001	0.001	0.001	35.399	32.043	0.001
Oleur061Scf8172g00002.1	121515	down	0.002	0.228	-9.06041	-2.13542	0.001	0.001	0.001	0.001	7.442	4.689	4.967	3.722	0.001	0.005	13.849	12.405	2.854	6.393	3.478	4.967	0.001	0.001	0.153	9.303	5.349	5.984	5.446	4.306	5.021	3.825	0.001	0.001	0.001	0.001	8.302	0.005	4.848	1.669	0.001	0.005	0.006	0.001	5.011	5.32	5.77	5.328	2.166
Oleur061Scf2417g00006.1	119864	down	0.001	0.156	-9.58164	-2.67638	1.429	1.955	1.756	2.801	1.987	1.59	0.001	0.001	0.001	0.001	3.712	3.546	0.121	0.721	0.001	0.001	0.001	0.001	1.122	0.001	1.535	1.08	0.001	0.001	1.084	1.027	2.753	2.725	0.001	0.001	1.928	0.025	0.985	0.149	1.267	0.036	0.001	0.001	1.021	2.813	1.154	0.914	3.141
Oleur061Scf9117g00008.1	119546	down	0.001	0.156	-9.58164	-2.68022	0.001	0.001	0.001	0.001	0.001	3.235	0.001	0.001	0.001	0.001	38.621	9.575	3.479	21.63	0.052	2.324	0.001	0.001	0.001	0.001	34.636	28.907	0.384	3.386	0.214	0.18	0.001	0.001	0.001	0.001	0.001	0.005	8.222	0.001	19.912	28.857	0.001	0.001	0.001	0.001	15.109	22.297	2.072
Oleur061Scf0205g07024.1	119044	down	0.003	0.333	-8.48111	-1.58575	0.005	0.118	8.684	11.678	0.001	0.954	12.84	18.152	0.51	0.98	15.94	4.045	0.13	1.12	0.001	0.001	0.001	0.001	8.398	1.15	0.006	1.242	0.001	0.001	13.878	9.505	17.773	19.852	6.997	10.267	0.001	5.424	16.73	9.276	5.168	7.73	0.028	0.001	0.001	0.001	0.03	0.168	0.001
Oleur061Scf6485g02025.1	117728	down	0.002	0.206	-9.15568	-2.27636	0.044	0.763	0.001	0.001	0.123	0.616	0.882	1.834	0.596	0.084	0.371	0.272	1.01	0.906	0.34	0.85	0.004	0.001	1.141	0.039	0.793	0.4	1.07	3.473	0.256	0.931	0.016	0.289	0.404	0.409	0.69	0.359	0.561	0.569	0.482	0.944	0.001	0.001	1.648	0.541	0.021	0.361	1.689
Oleur061Scf1751g01018.1	117719	down	0.001	0.154	-9.58164	-2.70243	0.771	1.376	3.69	3.718	0.846	0.957	1.252	0.224	1.645	1.985	1.402	3.227	0.373	1.464	0.948	0.129	0.001	0.001	1.879	0.001	0.005	0.003	0.004	0.015	0.005	0.338	0.001	0.005	0.005	0.001	0.001	0.001	1.912	0.384	0.421	0.103	0.001	0.001	1.056	0.154	1.671	1.431	0.001
Oleur061Scf1303g07025.1	117533	down	0.002	0.24	-8.93785	-2.06092	0.001	0.001	0.001	0.001	0.001	0.037	2.245	2.576	0.001	0.001	3.8	3.027	0.732	3.35	3.804	1.63	0.008	0.001	4.09	0.001	4.782	0.401	0.001	0.001	0.001	0.001	4.022	3.015	4.533	3.485	0.06	0.361	3.731	0.034	3.66	2.112	0.001	0.001	1.597	0.572	2.628	2.893	2.912
Oleur061Scf5815g00007.1	117183	down	0.053	6.184	-4.24405	2.62858	0.351	0.066	51.672	68.962	22.651	72.759	0.009	0.055	66.134	148.237	25.403	75.425	56.139	0.008	25.028	46.436	0.057	0.001	74.073	4.95	49.71	32.594	30.542	51.474	0.008	10.527	27.786	89.574	1.727	0.122	64.142	0.001	14.923	0.322	0.487	0.302	0.657	0.16	88.256	52.2	46.518	48.07	0.082
Oleur061Scf1540g00002.1	116826	down	0.007	0.866	-7.0755	-0.20727	0.006	0.005	13.11	12.038	0.404	0.664	16.362	21.571	7.037	10.788	10.69	3.49	6.861	4.69	7.897	4.669	0.001	0.115	0.02	3.613	0.027	0.073	13.427	15.284	0.001	2.634	0.02	0.005	2.766	3.489	13.972	5.819	16.375	12.305	0.026	0.575	0.015	0.001	5.49	6.723	0.026	0.091	0.031
Oleur061Scf0348g02012.1	116782	down	0.002	0.283	-8.69062	-1.82295	10.223	10.693	3.047	4.788	1.08	7.483	0.001	0.001	2.528	1.996	2.557	4.797	7.747	0.004	0.004	0.001	0.004	0.001	0.004	5.078	0.001	0.004	0.001	0.004	2.084	1.922	0.012	0.004	6.891	8.128	2.501	0.758	0.143	0.001	1.666	0.425	0.005	0.001	4.335	12.131	2.29	4.058	6.933
Oleur061Scf1255g10003.1	116110	down	0.006	0.678	-7.42103	-0.56167	0.001	0.001	0.583	2.319	18.755	16.792	0.001	0.001	1.041	0.01	0.29	2.148	13.701	3.653	32.568	26.136	0.001	0.001	0.001	0.083	39.864	23.694	32.167	35.714	0.001	13.916	0.001	0.001	0.008	0.053	9.351	26.172	7.339	19.631	0.385	0.09	0.071	0.01	7.647	30.166	20.948	26.628	0.081
Oleur061Scf0757g04012.1	115917	down	0.003	0.386	-8.23038	-1.37342	0.015	0.439	2.684	2.738	0.474	0.681	0.826	0.004	2.941	2.55	0.136	1.198	1.23	1.658	0.995	3.757	0.015	0.005	2.184	2.757	0.02	0.005	2.225	2.784	0.003	0.004	10.478	2.713	0.758	0.004	0.691	1.569	0.047	0.433	0.006	0.353	0.001	0.001	0.006	0.006	0.005	0.384	1.486
Oleur061Scf3019g01012.1	115739	down	0.001	0.151	-9.58164	-2.7269	0.018	0.001	0.001	0.004	0.004	0.407	3.215	3.997	0.001	0.001	3.133	3.969	4.673	4.356	3.768	4.604	0.001	0.001	0.005	0.001	3.976	4.453	6.295	5.604	3.675	3.364	0.001	0.001	0.001	0.001	3.801	0.424	4.277	0.548	4.336	3.684	0.001	0.001	4.028	3.513	2.34	3.235	0.001
Oleur061Scf0646g01030.1	115116	down	0.002	0.281	-8.67869	-1.83173	0.001	0.001	0.02	0.001	5.586	1.58	12.329	22.282	0.777	0.63	27.064	12.446	25.512	18.922	20.091	3.732	0.001	0.005	1.77	0.006	0.005	0.001	23.953	25.233	0.017	0.004	0.001	0.016	0.005	0.001	11.36	2.459	17.545	2.246	15.077	12.281	0.004	0.001	0.001	0.001	3.919	5.725	15.005
Oleur061Scf2579g03007.1	114583	down	0.001	0.15	-9.58164	-2.74138	0.001	0.001	0.001	0.001	0.006	2.892	0.053	0.219	0.001	0.001	14.058	11.137	0.108	0.001	0.157	0.032	0.001	0.001	0.001	0.009	29.355	24.419	0.691	0.667	0.001	4.497	19.72	15.931	0.001	0.001	15.479	17.06	13.015	0.366	0.027	1.087	0.001	0.001	0.03	0.139	0.201	0.189	0.001
Oleur061Scf8784g03039.1	113914	down	0.003	0.287	-8.63138	-1.79958	0.888	0.746	0.001	0.001	1.064	1.071	3.597	2.589	0.98	0.139	2.257	1.944	2.037	2.443	3.404	3.278	0.006	0.001	0.001	0.188	2.906	2.378	2.808	2.313	0.425	0.313	0.001	0.005	1.015	0.918	1.747	0.023	2.449	0.02	3.483	3.959	0.004	0.001	2.3	3.181	2.56	0.264	3.369
Oleur061Scf6826g03015.1	113284	down	0.001	0.148	-9.58164	-2.75784	0.567	4.776	0.736	3.098	0.001	0.008	7.51	2.404	4.065	5.824	0.389	5.2	7.771	0.001	0.001	0.001	0.001	0.001	0.001	0.075	0.001	0.001	0.001	0.001	4.54	8.234	1.311	3.985	11.341	6.522	11.461	3.629	4.721	0.062	4.412	0.697	0.001	0.001	0.001	0.001	0.001	0.001	0.903
Oleur061Scf1722g00008.1	113183	down	0.007	0.736	-7.26388	-0.44137	3.001	2.107	1.169	0.63	0.044	0.053	10.902	6.79	0.001	0.001	18.261	11.947	10.229	38.095	23.768	13.135	0.001	0.007	0.334	1.09	0.006	0.001	17.27	51.104	42.176	46.171	2.595	2.176	0.001	0.006	0.009	1.176	4.73	0.001	13.946	8.673	0.005	0.039	11.592	56.048	10.491	22.142	0.008
Oleur061Scf1459g02033.1	112585	down	0.005	0.533	-7.72166	-0.90679	0.001	0.001	0.001	0.001	69.954	106.067	0.007	0.001	0.001	0.001	85.406	62.439	72.004	110.611	0.007	0.007	0.001	0.001	118.658	0.659	108.156	69.14	0.136	0.001	120.961	65.865	0.007	0.001	0.001	0.001	0.001	8.062	111.146	5.329	0.001	0.001	0.037	0.008	0.001	0.007	85.23	111.686	142.381
Oleur061Scf8818g00009.1	111709	down	0.002	0.218	-9.00402	-2.20041	0.001	0.001	0.19	0.006	3.324	9.959	4.079	3.809	0.106	0.001	5.317	1.553	1.533	6.073	0.03	0.001	0.006	0.001	0.001	2.42	4.002	0.383	3.51	4.801	0.001	1.062	0.137	0.165	0.006	0.001	0.001	0.778	0.032	3.789	2.105	3.661	0.001	0.001	0.001	0.036	0.371	2.112	0.46
Oleur061Scf2663g00049.1	110960	down	0.002	0.192	-9.17479	-2.38088	0.308	0.187	0.001	0.001	0.001	0.001	0.006	0.001	3.976	2.816	2.055	1.621	1.429	2.114	0.204	1.013	0.001	0.001	0.338	0.001	0.139	1.268	0.19	1.983	0.025	0.143	0.001	0.001	2.415	0.318	1.589	3.689	1.014	1.377	2.958	1.43	0.004	0.001	0.047	0.035	1.091	1.211	3.124
Oleur061Scf7420g01005.1	109634	down	0.002	0.272	-8.65734	-1.88078	0.001	0.001	0.019	0.001	0.089	2.679	0.025	0.017	0.001	0.001	2.244	1.742	41.018	44.389	6.577	5.731	0.001	0.001	4.304	0.001	34.382	27.059	0.001	0.004	0.005	0.048	0.001	0.001	0.006	0.005	0.006	0.001	54.09	10.035	0.853	0.079	0.017	0.001	4.075	2.715	0.001	0.001	0.08
Oleur061Scf8689g03008.1	109398	down	0.001	0.143	-9.58164	-2.80819	0.001	0.001	0.001	0.001	0.006	0.031	0.007	0.001	11.17	14.479	0.001	1.079	5.792	0.038	0.008	0.001	0.001	0.001	0.001	0.001	0.043	0.007	0.001	0.001	11.531	6.418	8.068	1.712	0.001	0.006	9.826	6.028	11.385	8.687	0.001	0.001	0.001	0.001	0.054	0.357	0.438	0.276	0.001
Oleur061Scf6394g03027.1	109332	down	0.005	0.6	-7.50972	-0.73715	3.454	3.029	4.77	4.743	2.009	2.689	0.03	0.629	5.255	3.035	0.457	1.412	2.133	2.67	1.536	1.652	0.001	0.005	1.444	0.186	1.001	2.433	0.018	0.006	0.025	0.087	0.005	0.019	1.834	3.045	0.827	1.324	1.164	1.367	2.051	0.952	0.023	0.006	0.408	1.572	0.461	0.96	2.7
Oleur061Scf2055g00012.1	108412	down	0.005	0.578	-7.5519	-0.79151	5.26	3.245	3.389	0.706	5.528	7.184	0.362	8.078	0.001	0.001	38.824	7.566	3.308	4.803	2.733	5.035	0.008	0.057	0.001	7.201	0.001	0.001	6.841	4.563	4.911	2.369	5.171	3.666	4.201	0.067	6.603	0.039	17.506	14.762	0.001	0.001	0.001	0.001	0.001	0.001	5.441	9.427	3.805
Oleur061Scf5532g00026.1	107578	down	0.001	0.14	-9.58164	-2.8324	0.001	0.001	12.099	14.347	1.325	1.202	0.001	0.001	13.317	21.552	0.001	0.001	6.695	0.844	15.757	9.683	0.001	0.001	0.001	12.577	0.001	0.001	10.151	16.167	0.001	0.001	17.976	12.258	0.001	0.001	0.001	0.005	4.066	0.001	13.235	7.494	0.001	0.001	12.266	14.674	0.001	0.001	2.208
Oleur061Scf2210g00028.1	107312	down	0.001	0.14	-9.58164	-2.83596	0.001	0.001	22.553	31.757	0.001	0.527	25.435	25.012	43.758	39.21	0.001	0.001	13.141	25.264	0.001	0.001	0.001	0.001	0.001	0.001	0.001	0.001	0.001	0.001	0.001	3.288	36.126	39.87	40.454	31.959	0.001	24.268	0.001	23.325	0.001	0.001	0.001	0.001	0.001	0.001	0.001	0.001	0.001
Oleur061Scf2587g00022.1	106756	down	0.007	0.8	-7.06065	-0.32247	9.844	11.602	21.292	19.496	2.793	2.537	8.056	13.899	0.001	0.001	0.005	0.001	3.796	0.077	0.001	0.001	0.025	0.006	0.014	16.122	0.025	0.006	0.005	0.021	2.367	5.183	23.509	31.351	0.101	0.481	6.933	17.571	16.781	8.665	6.852	12.553	0.015	0.001	7.414	9.443	0.001	0.028	2.349
Oleur061Scf0203g01013.1	106297	down	0.005	0.495	-7.74682	-1.01485	9.102	11.569	7.521	8.748	23.025	12.788	18.021	19.641	9.838	10.622	1.212	0.007	6.198	8.954	0.001	0.033	0.001	0.001	5.655	0.001	0.055	0.038	0.175	0.001	8.649	8.214	0.001	0.001	0.006	0.006	0.001	12.486	21.778	1.966	0.001	0.001	0.007	0.042	5.15	6.732	0.007	0.035	5.545
Oleur061Scf5797g06021.1	105754	down	0.001	0.138	-9.58164	-2.85707	0.001	0.001	10.332	0.665	0.001	0.001	23.484	13.066	0.001	0.001	0.001	0.001	2.291	0.001	3.95	3.491	0.001	0.001	0.001	0.001	4.06	7.386	31.043	23.88	3.999	12.905	0.001	0.001	0.001	0.001	58.239	2.321	14.856	38.362	0.001	0.001	0.001	0.001	14.755	3.762	0.008	0.007	0.001
Oleur061Scf0596g03025.1	105323	down	0.002	0.242	-8.76276	-2.04408	0.001	0.006	0.004	0.001	0.01	0.797	7.236	7.211	0.001	0.001	9.846	12.845	12.112	23.173	11.51	5.859	0.013	0.001	0.001	0.001	12.503	13.346	0.001	0.004	6.55	6.064	0.001	0.001	0.001	0.001	7.436	0.001	6.378	0.246	0.001	0.001	0.001	0.001	11.417	15.282	15.934	12.526	2.429
Oleur061Scf0155g02021.1	105005	down	0.002	0.194	-9.08051	-2.36619	1.874	1.404	2.594	3.488	0.005	0.004	3.923	6.321	8.838	5.348	0.735	0.548	0.745	0.005	2.239	1.984	0.001	0.001	0.005	0.001	0.001	0.005	2.55	4.401	0.155	0.888	3.16	1.964	0.017	0.001	0.001	0.001	1.008	0.594	1.731	2.793	0.001	0.005	2.688	5.97	1.371	2.373	2.416
Oleur061Scf2406g06016.1	104843	down	0.001	0.137	-9.58164	-2.86954	0.001	0.005	0.006	0.024	1.804	1.611	0.001	0.001	0.006	0.359	7.593	3.005	5.136	5.891	3.221	2.126	0.001	0.001	0.005	0.007	5.563	3.42	3.363	4.761	0.001	0.294	0.024	0.06	0.001	0.005	0.001	0.833	4.307	0.662	3.089	3.562	0.001	0.001	0.001	0.024	1.952	2.644	0.104
Oleur061Scf7039g02066.1	104138	down	0.002	0.185	-9.13648	-2.43413	0.001	0.005	3.465	2.928	0.023	0.023	2.436	2.289	1.103	1.865	1.62	1.956	0.943	0.001	0.638	1.306	0.004	0.001	0.001	0.034	1.873	1.27	1.443	1.754	0.001	0.019	2.434	2.829	3.018	2.976	1.296	1.133	1.226	0.691	0.001	0.001	0.001	0.001	0.001	0.001	0.001	0.001	0.001
Oleur061Scf7373g00006.1	103277	down	0.002	0.209	-8.9493	-2.25891	0.186	0.001	0.036	0.287	1.121	1.082	0.177	0.001	3.558	2.616	0.008	0.036	0.212	3.24	0.056	2.36	0.001	0.001	0.2	0.041	0.001	0.001	2.301	1.058	1.402	3.102	0.195	1.63	2.079	1.077	0.858	0.028	3.435	0.124	0.262	3.204	0.001	0.008	1.376	0.237	0.007	1.565	1.599
Oleur061Scf8461g00007.1	102752	down	0.013	1.285	-6.32082	0.36221	0.223	0.013	0.004	0.018	31.178	0.072	44.773	81.549	0.029	0.022	44.976	2.948	3.607	0.739	44.036	21.264	0.001	0.035	0.163	0.001	35.334	57	44.791	0.509	30.165	57.274	0.004	0.037	0.035	0.092	16.744	0.167	123.558	115.972	25.871	98.261	0.042	0.013	0.214	0.35	5.091	13.529	0.001
Oleur061Scf2180g00010.1	102235	down	0.003	0.294	-8.44247	-1.76672	91.961	54.039	25.185	24.545	5.042	38.767	29.721	31.88	23.287	13.274	0.001	0.001	19.1	0.001	0.006	0.001	0.031	0.001	0.001	36.453	0.001	0.001	0.005	0.005	9.451	8.45	13.055	49.018	15.653	47.421	0.469	70.691	2.484	0.001	27.529	50.461	0.001	0.001	0.001	0.001	0.001	0.001	0.006
Oleur061Scf6678g00014.1	102145	down	0.002	0.208	-8.94118	-2.2667	32.206	22.531	0.001	0.001	0.007	4.268	0.001	0.001	0.007	0.001	31.689	15.202	39.411	36.333	0.001	0.001	0.001	0.001	28.395	28.063	0.001	0.001	0.001	0.001	79.015	57.562	0.001	0.039	0.036	0.001	87.996	0.001	71.367	10.658	51.605	59.651	0.001	0.008	11.163	27.807	44.897	64.443	0.001
Oleur061Scf4972g01007.1	102010	down	0.002	0.177	-9.16786	-2.49528	0.001	0.001	2.757	3.591	2.056	2.136	3.679	3.106	0.001	0.001	3.288	3.789	5.099	2.586	1.112	0.737	0.001	0.004	0.001	0.001	1.492	3.784	2.023	4.257	0.001	0.055	0.001	0.001	0.004	0.001	5.162	0.204	1.278	5.761	1.602	0.843	0.001	0.001	0.001	0.001	0.029	0.622	0.001
Oleur061Scf7635g01010.1	101932	down	0.002	0.175	-9.18454	-2.51307	2.919	3.379	7.699	5.89	0.001	0.393	3.099	5.163	0.001	0.001	0.001	0.004	0.001	0.001	6.32	2.705	0.001	0.001	0.001	4.855	5.803	3.228	0.001	0.001	6.354	6.085	5.552	12.591	1.731	4.209	3.188	0.001	0.199	3.217	0.001	0.001	0.004	0.001	1.822	1.927	0.001	0.001	6.066
Oleur061Scf0554g05018.1	101499	down	0.001	0.132	-9.58164	-2.91631	0.001	0.001	0.001	0.001	14.034	9.838	18.65	0.371	0.001	0.001	0.452	6.596	4.055	9.689	0.092	26.452	0.001	0.001	0.001	0.001	0.001	0.001	8.923	0.54	12.013	21.216	0.001	0.001	0.001	0.001	1.915	0.001	8.637	0.001	4.384	8.444	0.001	0.001	8.256	5.384	4.313	21.827	17.369
Oleur061Scf0647g05001.1	101121	down	0.001	0.132	-9.58164	-2.9217	1.322	0.202	0.926	2.001	0.001	0.013	1.074	0.958	3.144	1.739	0.03	0.001	0.242	0.001	0.001	0.001	0.001	0.001	2.88	1.326	0.381	0.364	0.006	0.001	0.021	0.52	2.121	7.877	0.41	1.523	0.047	0.018	4.276	0.285	5.725	7.584	0.001	0.001	0.027	0.001	0.001	0.001	2.092
Oleur061Scf2993g00008.1	101024	down	0.001	0.132	-9.58164	-2.92307	20.776	23.04	15.643	15.649	0.006	1.277	0.001	0.001	0.001	0.001	0.337	0.047	0.055	0.053	0.001	0.001	0.001	0.001	26.602	7.285	0.001	0.001	16.68	39.851	0.001	1.581	32.042	22.09	30.955	20.328	0.038	0.001	15.095	4.953	0.001	0.178	0.001	0.001	0.001	0.001	0.001	0.001	0.001
Oleur061Scf7207g00031.1	100224	down	0.001	0.131	-9.58164	-2.93455	1.851	2.997	0.001	0.001	1.815	1.518	2.7	2.628	0.001	0.001	2.05	0.952	0.013	0.014	2.445	1.058	0.001	0.001	1.573	2.638	0.763	0.391	1.415	1.052	1.032	1.339	0.001	0.001	0.001	0.001	0.001	0.001	1.372	1.152	0.001	0.001	0.001	0.001	0.114	0.527	0.001	0.016	1.336
Oleur061Scf0414g02003.1	99878	down	0.001	0.13	-9.58164	-2.93954	0.008	1.556	0.001	0.001	0.045	0.032	2.067	3.919	2.214	0.355	0.798	0.14	3.129	0.262	0.007	0.03	0.001	0.001	2.313	0.008	2.069	1.224	3.869	7.504	0.304	1.509	1.482	0.388	0.001	0.001	0.001	0.284	0.236	0.001	0.001	0.001	0.001	0.001	0.007	0.049	1.726	0.253	2.255
Oleur061Scf1265g00033.1	99780	down	0.008	0.843	-6.88697	-0.24628	0.08	0.048	0.408	2.112	0.374	0.032	0.008	0.046	3.068	0.088	9.867	8.291	4.721	16.522	2.167	4.381	0.001	0.072	18.793	0.01	0.001	0.008	7.234	5.47	18.553	13.661	0.228	0.054	0.007	0.048	9.301	2.047	6.826	6.23	0.009	0.41	0.042	0.001	0.063	0.065	9.652	17.539	0.312
Oleur061Scf0783g02035.1	98708	down	0.006	0.639	-7.27204	-0.64694	1.286	1.863	1.927	1.182	4.933	3.043	5.916	11.141	1.41	1.124	0.014	0.019	1.274	2.531	6.376	2.784	0.001	0.062	0.005	0.672	4.203	2.951	0.38	1.084	0.006	0.675	1.003	1.091	0.438	0.712	0.005	0.308	5.703	1.079	0.573	0.105	0.004	0.005	2.236	2.71	3.898	4.116	7.456
Oleur061Scf6631g00007.1	98467	down	0.001	0.129	-9.58164	-2.96006	0.001	0.001	0.001	0.001	0.001	0.174	2.573	3.015	0.001	0.001	4.487	1.752	1.297	0.001	0.001	0.001	0.001	0.001	0.001	0.001	0.001	0.001	4.911	4.517	0.001	2.745	6.934	5.262	2.892	3.315	1.585	2.087	11.484	0.056	3.23	2.434	0.001	0.001	1.827	6.546	1.307	2.062	0.001
Oleur061Scf2304g00043.1	98366	down	0.027	2.644	-5.21744	1.40265	7.595	10.552	0.14	0.031	6.549	5.896	0.001	0.001	9.512	8.931	1.495	1.971	9.934	11.451	0.019	0.062	0.006	0.067	18.896	7.451	6.327	4.909	10.183	9.36	0.099	0.077	8.853	7.69	20.685	18.42	17.963	0.091	19.762	12.526	19.942	18.78	0.054	0.025	4.601	6.038	8.922	12.798	12.949
Oleur061Scf0203g01011.1	98239	down	0.001	0.128	-9.58164	-2.96341	5.315	4.501	8.267	7.485	4.203	5.938	5.166	3.807	5.049	6.61	0.007	0.026	2.196	0.001	0.001	0.027	0.001	0.001	0.001	0.001	0.001	0.001	0.001	0.001	0.159	0.127	0.001	0.001	0.001	0.001	0.001	6.469	5.659	0.651	0.001	0.001	0.001	0.001	2.639	0.319	0.027	0.028	0.034
Oleur061Scf1597g02008.1	97819	down	0.002	0.184	-9.0506	-2.43855	0.001	0.001	0.175	0.025	12.321	12.955	16.989	17.214	0.103	0.831	0.044	2.821	2.713	7.108	0.006	0.028	0.001	0.006	8.41	0.007	0.029	0.006	0.005	0.106	0.034	0.001	0.001	0.001	0.523	0.007	3.281	0.001	0.025	0.001	0.001	0.001	0.001	0.001	12.942	6.761	0.031	0.027	13.791
Oleur061Scf2250g00025.1	97160	down	0.013	1.303	-6.21995	0.38234	1.598	2.161	3.448	2.074	2.194	3.431	4.576	4.679	5.89	4.237	3.249	1.898	3.045	2.248	1.055	0.447	0.001	0.001	2.28	0.001	1.835	1.962	6.635	3.299	2.119	3.3	2.877	3.371	2.025	1.872	2.768	4.832	4.131	2.27	2.434	1.82	0.448	0.042	1.149	2.476	0.951	1.611	1.27
Oleur061Scf0785g03012.1	96366	down	0.002	0.191	-8.97604	-2.38557	0.035	0.049	0.007	0.001	3.593	1.428	0.068	1.666	1.99	0.218	2.538	1.909	0.043	0.001	1.526	0.769	0.007	0.001	0.184	0.001	0.042	0.032	0.464	0.027	1.949	0.232	0.034	0.026	0.191	0.2	0.031	1.327	1.138	0.027	0.317	1.393	0.001	0.001	1.706	3.091	3.29	3.399	0.292
Oleur061Scf8201g02006.1	96326	down	0.001	0.126	-9.58164	-2.99178	0.001	0.001	0.001	0.001	1.641	1.662	1.744	2.816	0.638	0.371	2.321	1.431	0.871	0.001	0.02	0.001	0.001	0.001	1.397	1.593	0.001	0.001	1.945	3.062	2.371	2.399	0.001	0.001	2.949	4.389	2.165	0.001	2.836	0.407	1.311	2.609	0.001	0.001	0.001	0.001	3.991	2.944	0.001
Oleur061Scf4844g00044.1	95458	down	0.001	0.125	-9.58164	-3.00484	0.001	0.001	0.001	0.001	0.001	0.013	5.382	25.402	1.503	0.582	10.097	4.523	0.381	0.791	23.705	12.516	0.001	0.001	0.001	0.559	1.041	4.653	26.541	10.845	1.656	1.403	0.001	0.001	0.001	0.004	0.001	0.004	0.669	0.001	1.565	4.153	0.001	0.001	2.74	2.983	26.548	11.86	0.941
Oleur061Scf4972g01004.1	95092	down	0.001	0.124	-9.58164	-3.01038	0.257	1.565	0.894	1.457	1.172	0.162	1.733	1.472	0.16	1.506	0.022	0.915	0.195	0.034	0.029	0.018	0.001	0.001	0.001	0.34	0.116	0.132	1.462	0.799	0.662	1.395	0.001	0.005	0.001	0.001	0.031	0.681	1.21	1.274	0.03	0.147	0.001	0.001	0.901	0.1	1.284	0.021	0.044
Oleur061Scf9154g03022.1	94721	down	0.004	0.408	-7.85952	-1.2939	2.148	0.363	5.149	5.85	0.001	0.034	0.001	0.001	2.559	2.316	0.19	2.102	2.226	2.619	2.087	2.823	0.001	0.001	3.273	0.007	2.395	1.857	3.401	3.671	2.959	3.249	3.773	2.077	0.044	0.268	1.754	0.009	0.978	4.286	0.06	2.84	0.03	0.007	8.076	2.427	0.001	0.007	0.045
Oleur061Scf0577g01015.1	94694	down	0.001	0.124	-9.58164	-3.01643	6.205	7.099	5.213	7.594	0.001	0.008	0.055	2.417	0.001	0.001	0.001	0.001	3.071	0.001	0.001	0.001	0.001	0.001	6.879	0.48	0.001	0.001	6.301	8.536	6.377	3.692	6.499	6.38	0.001	0.001	0.547	4.367	5.211	3.368	3.265	2.329	0.001	0.001	0.001	0.001	0.21	0.001	0.072
Oleur061Scf0511g02022.1	93277	down	0.002	0.18	-9.01499	-2.47154	0.001	0.001	0.007	0.037	0.008	0.046	0.001	0.152	0.053	0.298	4.43	3.392	4.525	4.794	6.703	2.772	0.001	0.001	4.506	0.001	0.239	2.931	0.001	0.001	0.058	0.271	0.039	0.033	0.007	0.419	0.001	1.27	0.008	0.001	6.016	3.911	0.006	0.001	7.351	4.75	5.635	6.56	5.029
Oleur061Scf1811g02018.1	93153	down	0.004	0.344	-8.08144	-1.5399	0.005	0.634	0.08	0.487	0.846	0.593	0.818	2.108	1.084	0.796	0.89	0.613	1.434	1.415	2.156	1.403	0.001	0.001	1.637	0.803	0.11	1.498	0.062	0.2	1.81	1.527	0.001	0.001	4.232	1.856	0.614	0.001	2.828	1.814	1.937	1.736	0.084	0.001	0.67	1.429	1.725	3.204	1.758
Oleur061Scf8313g00003.1	93132	down	0.001	0.122	-9.58164	-3.04043	0.001	0.005	0.001	0.006	0.001	0.506	0.001	0.001	0.001	0.001	4.893	5.586	3.922	5.43	3.498	4.404	0.001	0.001	8.182	0.009	7.764	8.861	5.326	5.215	0.001	0.001	0.001	0.001	0.001	0.001	0.001	0.03	0.001	0.001	10.569	8.359	0.001	0.001	3.672	7.276	3.746	4.945	4.351
Oleur061Scf8822g02002.1	92992	down	0.001	0.121	-9.58164	-3.0426	0.001	0.001	4.225	5.398	0.001	0.053	0.001	0.001	0.001	0.001	0.001	0.001	0.196	0.001	0.001	0.001	0.001	0.001	0.007	0.007	0.001	0.001	3.887	5.585	0.017	0.32	2.52	1.791	0.534	4.506	3.956	0.755	4.377	4.044	0.001	0.001	0.001	0.001	3.13	0.322	0.001	0.001	3.783
Oleur061Scf2666g07024.1	92767	down	0.006	0.569	-7.34991	-0.81436	0.045	0.005	0.306	1.682	0.214	0.653	3.053	6.897	1.722	1.347	1.397	1.511	1.974	2.03	0.136	0.022	0.026	0.031	0.001	1.072	1.453	1.853	0.757	0.123	4.01	1.592	0.114	0.097	0.59	0.006	9.617	0.139	4.618	2.555	0.138	0.021	0.001	0.001	0.03	1.15	0.028	2.052	0.852
Oleur061Scf3285g01004.1	92202	down	0.001	0.12	-9.58164	-3.0549	0.001	0.001	0.001	0.001	2.398	4.345	5.415	4.397	0.001	0.001	0.006	0.022	2.462	2.782	4.199	3.332	0.001	0.001	2.066	0.001	3.399	3.153	5.064	4.689	3.503	2.386	0.001	0.001	0.001	0.001	0.001	0.006	3.95	0.97	2.32	2.875	0.001	0.001	2.287	2.659	2.05	3.067	2.837
Oleur061Scf1295g03032.1	91575	down	0.001	0.12	-9.58164	-3.06475	0.776	1.223	0.001	0.001	0.001	0.004	2.628	1.114	0.272	0.121	1.528	0.853	1.149	0.844	0.2	0.062	0.001	0.001	1.104	0.806	0.798	0.826	0.764	0.469	2.333	0.506	1.904	1.627	0.001	0.001	1.067	0.001	0.655	0.89	0.001	0.001	0.001	0.001	0.001	0.348	1.277	0.347	0.001
Oleur061Scf1987g03025.1	91162	down	0.003	0.259	-8.46185	-1.95148	0.001	0.001	1.901	2.64	0.034	0.162	0.066	0.012	0.001	0.001	4.003	3.463	2.618	4.258	0.034	0.038	0.004	0.001	0.001	6.163	0.004	0.125	0.001	0.004	4.918	4.329	2.292	1.653	9.302	7.728	5.951	0.012	6.772	3.831	3.882	4.904	0.009	0.001	0.001	0.012	0.004	0.004	0.044
Oleur061Scf2413g01004.1	91158	down	0.001	0.119	-9.58164	-3.07134	0.001	0.001	0.004	0.004	3.036	3.226	5.028	2.6	0.001	0.001	3.251	2.669	2.517	6.19	0.011	0.011	0.001	0.001	2.41	0.005	3.854	3.821	2.481	4.223	3.878	2.755	0.009	0.001	0.001	0.001	0.001	0.001	2.106	0.528	2.705	2.433	0.001	0.001	0.001	0.001	2.583	3.399	0.001
Oleur061Scf0478g08009.1	90946	down	0.002	0.188	-8.91646	-2.40952	0.08	0.009	0.018	0.019	9.935	3.127	0.01	0.036	0.048	3.307	2.765	0.424	7.542	5.232	0.008	0.04	0.001	0.008	0.289	0.006	2.115	0.284	0.237	0.027	0.001	0.001	0.566	0.094	0.006	0.026	12.804	0.298	0.241	5.692	0.59	0.006	0.001	0.001	0.028	0.065	0.045	0.063	0.157
Oleur061Scf3566g06005.1	90493	down	0.008	0.762	-6.89211	-0.39237	0.164	0.843	2.132	1.281	3.354	2.09	0.202	0.793	0.549	0.568	3.343	2.379	1.925	1.634	2.571	1.027	0.001	0.001	0.001	0.031	0.113	1.586	1.179	0.816	0.969	1.565	2.751	1.326	0.005	0.033	0.165	2.473	0.434	0.712	1.134	0.864	0.146	0.02	0.18	1.837	1.88	2.196	1.242
Oleur061Scf5880g00024.1	90346	down	0.005	0.449	-7.65109	-1.15368	4.984	6.736	2.842	0.486	8.028	5.501	1.543	3.533	7.616	0.421	5.52	1.299	3.585	2.366	0.001	0.001	0.001	0.053	0.042	2.595	5.337	3.27	0.066	0.041	7.453	6.085	0.001	0.001	3.55	2.775	4.686	0.001	0.38	4.764	3.622	1.208	0.007	0.001	0.107	0.009	4.247	4.83	0.306
Oleur061Scf0914g04029.1	89468	down	0.001	0.117	-9.58164	-3.09833	0.001	0.001	0.001	0.001	0.009	0.009	9.418	7.707	0.001	0.001	0.001	0.001	16.043	11.032	10.515	10.784	0.001	0.001	0.001	0.001	7.898	9.73	0.001	0.001	0.001	0.001	0.001	0.001	0.001	0.001	0.001	0.001	11.392	0.068	9.027	8.921	0.001	0.001	0.001	0.001	10.69	19.119	1.213
Oleur061Scf0090g02016.1	89194	down	0.009	0.785	-6.82757	-0.34869	8.412	3.859	2.98	0.089	0.046	0.254	4.355	0.064	0.001	0.001	4.468	7.681	5.163	0.465	5.885	7.738	0.055	0.065	7.819	5.132	5.676	8.147	5.463	4.985	0.838	0.477	0.048	0.05	26.679	19.379	3.352	5.106	0.402	2.77	8.409	7.672	0.001	0.001	0.085	0.103	6.277	9.053	6.018
Oleur061Scf6546g01020.1	88511	down	0.003	0.246	-8.49026	-2.02247	2.661	2.238	0.001	0.001	5.356	3.591	0.005	0.059	5.25	4.612	1.57	0.054	4.199	7.972	0.733	6.455	0.007	0.005	4.014	0.001	0.001	0.001	0.363	1.988	3.648	3.543	6.231	7.782	0.017	0.001	0.01	5.222	0.001	0.001	1.724	5.549	0.001	0.001	0.335	4.678	5.463	4.192	9.255
Oleur061Scf0342g15003.1	88342	down	0.001	0.115	-9.58164	-3.11661	0.001	0.001	11.933	9.082	0.001	0.001	7.678	5.747	0.001	0.001	18.561	3.576	7.196	9.734	6.894	14.42	0.001	0.001	0.647	0.001	0.001	0.001	0.001	0.001	13.358	5.512	0.001	0.001	0.077	0.045	6.558	0.001	4.392	0.001	0.001	0.001	0.001	0.001	2.571	3.206	16.205	13.392	7.018
Oleur061Scf6602g02026.1	87872	down	0.003	0.24	-8.51911	-2.06176	0.43	2.525	0.035	0.31	1.109	0.886	0.056	0.524	4.232	4.495	1.45	1.039	1.288	1.334	0.025	0.031	0.001	0.007	1.285	0.266	0.182	1.368	0.001	0.131	0.653	1.856	0.006	0.007	5.92	2.43	0.033	0.006	1.791	3.49	0.03	0.141	0.005	0.001	1.672	2.636	0.186	1.726	0.031
Oleur061Scf0296g01023.1	87330	down	0.001	0.114	-9.58164	-3.13323	20.98	18.708	0.067	0.054	0.001	0.001	0.001	0.001	0.001	0.001	31.898	27.77	16.6	0.001	0.001	0.001	0.001	0.001	0.001	0.08	0.001	0.001	45.491	14.61	0.001	0.696	8.121	10.908	0.01	0.01	0.001	0.001	4.936	17.716	0.001	0.001	0.001	0.001	0.001	0.001	0.001	0.001	0.001
Oleur061Scf3389g00008.1	86865	down	0.002	0.164	-9.04485	-2.60414	0.001	0.001	0.001	0.001	2.738	2.61	9.651	7.274	0.001	0.001	3.554	3.215	5.92	3.817	0.246	0.001	0.006	0.001	2.22	0.009	2.119	1.922	9.225	5.974	5.87	6.731	0.001	0.001	0.001	0.001	5.622	0.006	7.127	0.176	0.061	0.009	0.001	0.001	0.029	4.528	0.43	0.054	0.067
Oleur061Scf9039g00003.1	86747	down	0.002	0.177	-8.93683	-2.49808	0.001	0.001	4.49	4.736	7.461	12.709	0.001	0.001	9.072	3.498	32.367	24.317	12.31	0.001	7.01	12.794	0.001	0.001	1.887	6.407	0.001	0.001	6.073	4.146	28.205	36.792	0.001	0.006	0.247	0.337	0.001	0.001	9.436	0.007	4.276	2.372	0.001	0.008	0.001	0.046	0.001	0.001	0.001
Oleur061Scf1513g00040.1	86704	down	0.001	0.113	-9.58164	-3.1436	2.409	4.267	0.001	0.001	0.001	0.02	0.001	0.001	1.326	2.161	4.493	2.728	2.868	1.15	0.001	0.001	0.001	0.001	0.027	0.001	0.006	0.129	2.231	2.511	0.001	0.776	0.001	0.001	4.552	3.735	2.82	0.001	5.104	4.751	0.001	0.001	0.001	0.001	0.118	0.032	0.006	0.157	0.027
Oleur061Scf6880g00015.1	86193	down	0.002	0.202	-8.73658	-2.30707	0.032	0.668	0.622	1.019	1.482	0.836	1.295	1.335	0.091	0.556	0.565	0.103	0.597	0.524	0.962	1.01	0.001	0.001	1.72	0.001	0.753	0.125	0.976	0.18	2.906	1.121	1.279	0.13	0.001	0.001	0.199	0.082	0.097	0.016	1.315	1.018	0.014	0.001	0.005	0.038	2.119	1.492	0.878
Oleur061Scf4312g00003.1	85372	down	0.001	0.111	-9.58164	-3.16594	0.001	0.001	4.195	5.184	0.001	0.001	4.21	5.247	4.225	6.46	5.589	4.434	2.891	0.006	2.55	3.5	0.001	0.001	0.001	3.53	0.001	0.001	3.492	6.936	0.001	0.012	4.435	6.178	0.001	0.001	0.001	0.006	0.41	0.001	4.247	3.533	0.001	0.001	5.465	5.321	0.001	0.001	0.001
Oleur061Scf0146g04013.1	85093	down	0.002	0.196	-8.75939	-2.34841	1.33	3.71	4.699	4.956	0.581	0.219	0.998	0.529	0.704	1.896	4.139	8.883	2.151	26.434	0.276	0.008	0.013	0.001	49.255	0.095	0.024	0.182	0.001	0.028	2.111	0.4	0.004	0.004	0.458	4.521	0.91	0.169	14.333	2.981	0.001	0.109	0.001	0.001	0.261	0.001	0.013	0.001	13.878
Oleur061Scf0123g00015.1	84247	down	0.004	0.338	-7.96204	-1.56547	0.001	0.001	5.636	8.405	0.001	0.987	0.001	0.001	1.254	1.123	13.222	5.023	2.883	3.489	4.718	2.568	0.001	0.001	0.007	0.007	4.142	2.422	2.762	6.351	8.426	7.95	0.001	0.005	0.001	0.001	0.001	8.408	2.543	0.005	1.945	3.127	0.024	0.006	1.991	2.162	0.03	0.136	4.793
Oleur061Scf4533g00025.1	84093	down	0.002	0.148	-9.15112	-2.75719	0.006	0.001	0.001	0.001	5.157	3.721	0.001	0.001	0.044	0.004	0.004	0.001	1.599	0.811	4.267	3.325	0.001	0.004	0.001	0.005	3.401	1.81	0.932	0.52	0.017	0.058	5.403	1.721	2.183	1.39	2.679	0.083	2.794	0.578	0.602	0.138	0.001	0.001	0.001	0.001	3.684	6.521	3.247
Oleur061Scf4378g00022.1	83779	down	0.001	0.109	-9.58164	-3.19311	0.058	0.261	0.594	3.799	0.001	0.001	0.525	1.671	0.197	0.347	0.047	2.298	1.219	0.001	0.053	0.008	0.001	0.001	0.286	6.559	0.001	0.001	0.167	1.883	0.253	1.42	0.001	0.001	2.083	4.07	2.046	0.001	0.203	0.049	2.105	0.289	0.001	0.001	0.001	0.001	0.275	2.21	0.276
Oleur061Scf6253g05002.1	83480	down	0.007	0.557	-7.22834	-0.84498	0.046	0.467	1.551	0.587	0.001	1.459	0.029	0.151	11.668	18.703	0.036	0.001	13.96	0.001	25.461	3.649	0.005	0.257	6.624	11.744	0.009	0.001	0.006	0.183	13.609	12.189	16.378	11.086	0.001	0.257	7.763	9.602	22.345	2.795	14.646	19.803	0.001	0.001	0.001	0.008	0.001	0.007	0.366
[truncated: 1,388 more rows]
[truncated: 19 more columns]
