# Supplementary material for: Verticillium wilt resistant and susceptible olive cultivars express a very different basal set of genes in roots
Source: BMC Genomics. 2021 Apr 1;22:229. doi: 10.1186/s12864-021-07545-x (PMC8017696; doi:10.1186/s12864-021-07545-x)
Supplement: Supplementary file 3 — Additional file 3. Full list of statistically significant GO terms of cultivars HR and ES. [file 12864_2021_7545_MOESM3_ESM.xlsx]

## Sheet: GO_enrichment_HR_up_genes_vs_al
HR up genes GO enrichment
Tags	GO ID	GO Name	GO Category	FDR	P-Value	Nr Test	Nr Reference	Non Annot Test	Non Annot Reference	% Test	% Ref	TestSet Sequences
[OVER]	GO:0072594	establishment of protein localization to organelle	BIOLOGICAL_PROCESS	0.0298657	2.78553e-05	29	464	974	38570	2.89133	1.18871	Oleur061Scf6900g00008.1;Oleur061Scf8760g00014.1;Oleur061Scf5616g00029.1;Oleur061Scf4312g00003.1;Oleur061Scf0008g02017.1;Oleur061Scf0460g01002.1;Oleur061Scf1831g02020.1;Oleur061Scf7624g00003.1;Oleur061Scf0237g06041.1;Oleur061Scf8381g03032.1;Oleur061Scf6488g01007.1;Oleur061Scf5532g00026.1;Oleur061Scf4884g00005.1;Oleur061Scf0008g00018.1;Oleur061Scf1447g00010.1;Oleur061Scf0512g00011.1;Oleur061Scf0154…
[OVER]	GO:0005635	nuclear envelope	CELLULAR_COMPONENT	0.0142979	1.21656e-05	23	307	980	38727	2.29312	0.786494	Oleur061Scf6900g00008.1;Oleur061Scf5616g00029.1;Oleur061Scf0154g02039.1;Oleur061Scf6488g00011.1;Oleur061Scf4312g00003.1;Oleur061Scf0008g02017.1;Oleur061Scf8144g00033.1;Oleur061Scf1831g02020.1;Oleur061Scf2761g00013.1;Oleur061Scf7624g00003.1;Oleur061Scf0633g01002.1;Oleur061Scf7759g00019.1;Oleur061Scf3336g00020.1;Oleur061Scf6488g01007.1;Oleur061Scf0008g00003.1;Oleur061Scf6780g00006.1;Oleur061Scf0579…
[OVER]	GO:0017038	protein import	BIOLOGICAL_PROCESS	0.0023402	1.44814e-06	22	247	981	38787	2.19342	0.632782	Oleur061Scf6900g00008.1;Oleur061Scf5616g00029.1;Oleur061Scf0154g02039.1;Oleur061Scf6488g00011.1;Oleur061Scf4312g00003.1;Oleur061Scf0008g02017.1;Oleur061Scf0460g01002.1;Oleur061Scf1831g02020.1;Oleur061Scf2761g00013.1;Oleur061Scf7624g00003.1;Oleur061Scf3583g00042.1;Oleur061Scf7759g00019.1;Oleur061Scf3336g00020.1;Oleur061Scf8381g03032.1;Oleur061Scf6488g01007.1;Oleur061Scf0008g00003.1;Oleur061Scf2246…
[OVER]	GO:0006913	nucleocytoplasmic transport	BIOLOGICAL_PROCESS	0.0142979	1.18627e-05	21	263	982	38771	2.09372	0.673772	Oleur061Scf6900g00008.1;Oleur061Scf5616g00029.1;Oleur061Scf0154g02039.1;Oleur061Scf6488g00011.1;Oleur061Scf4312g00003.1;Oleur061Scf2838g04016.1;Oleur061Scf0008g02017.1;Oleur061Scf1831g02020.1;Oleur061Scf2761g00013.1;Oleur061Scf7624g00003.1;Oleur061Scf7759g00019.1;Oleur061Scf3336g00020.1;Oleur061Scf8336g03020.1;Oleur061Scf6488g01007.1;Oleur061Scf0008g00003.1;Oleur061Scf6430g00001.1;Oleur061Scf2316…
[OVER]	GO:0051169	nuclear transport	BIOLOGICAL_PROCESS	0.0142979	1.18627e-05	21	263	982	38771	2.09372	0.673772	Oleur061Scf6900g00008.1;Oleur061Scf5616g00029.1;Oleur061Scf0154g02039.1;Oleur061Scf6488g00011.1;Oleur061Scf4312g00003.1;Oleur061Scf2838g04016.1;Oleur061Scf0008g02017.1;Oleur061Scf1831g02020.1;Oleur061Scf2761g00013.1;Oleur061Scf7624g00003.1;Oleur061Scf7759g00019.1;Oleur061Scf3336g00020.1;Oleur061Scf8336g03020.1;Oleur061Scf6488g01007.1;Oleur061Scf0008g00003.1;Oleur061Scf6430g00001.1;Oleur061Scf2316…
[OVER]	GO:0034504	protein localization to nucleus	BIOLOGICAL_PROCESS	0.000563509	2.6292e-07	19	167	984	38867	1.89432	0.427832	Oleur061Scf6900g00008.1;Oleur061Scf5616g00029.1;Oleur061Scf0154g02039.1;Oleur061Scf6488g00011.1;Oleur061Scf4312g00003.1;Oleur061Scf2838g04016.1;Oleur061Scf0008g02017.1;Oleur061Scf1831g02020.1;Oleur061Scf2761g00013.1;Oleur061Scf7624g00003.1;Oleur061Scf0633g01002.1;Oleur061Scf7759g00019.1;Oleur061Scf3336g00020.1;Oleur061Scf6488g01007.1;Oleur061Scf0008g00003.1;Oleur061Scf5532g00026.1;Oleur061Scf4884…
[OVER]	GO:0008139	nuclear localization sequence binding	MOLECULAR_FUNCTION	0.000573639	8.87437e-11	17	73	986	38961	1.69492	0.187016	Oleur061Scf6900g00008.1;Oleur061Scf5616g00029.1;Oleur061Scf0154g02039.1;Oleur061Scf6488g00011.1;Oleur061Scf4312g00003.1;Oleur061Scf0008g02017.1;Oleur061Scf1831g02020.1;Oleur061Scf2761g00013.1;Oleur061Scf7624g00003.1;Oleur061Scf7759g00019.1;Oleur061Scf3336g00020.1;Oleur061Scf6488g01007.1;Oleur061Scf0008g00003.1;Oleur061Scf5532g00026.1;Oleur061Scf4884g00005.1;Oleur061Scf0008g00018.1;Oleur061Scf1447…
[OVER]	GO:0005643	nuclear pore	CELLULAR_COMPONENT	8.13644e-05	1.8881e-08	17	109	986	38925	1.69492	0.279244	Oleur061Scf6900g00008.1;Oleur061Scf5616g00029.1;Oleur061Scf0154g02039.1;Oleur061Scf6488g00011.1;Oleur061Scf4312g00003.1;Oleur061Scf0008g02017.1;Oleur061Scf1831g02020.1;Oleur061Scf2761g00013.1;Oleur061Scf7624g00003.1;Oleur061Scf7759g00019.1;Oleur061Scf3336g00020.1;Oleur061Scf6488g01007.1;Oleur061Scf0008g00003.1;Oleur061Scf5532g00026.1;Oleur061Scf4884g00005.1;Oleur061Scf0008g00018.1;Oleur061Scf1447…
[OVER]	GO:0006606	protein import into nucleus	BIOLOGICAL_PROCESS	0.000154379	5.3479e-05	17	118	986	38916	1.69492	0.302301	Oleur061Scf6900g00008.1;Oleur061Scf5616g00029.1;Oleur061Scf0154g02039.1;Oleur061Scf6488g00011.1;Oleur061Scf4312g00003.1;Oleur061Scf0008g02017.1;Oleur061Scf1831g02020.1;Oleur061Scf2761g00013.1;Oleur061Scf7624g00003.1;Oleur061Scf7759g00019.1;Oleur061Scf3336g00020.1;Oleur061Scf6488g01007.1;Oleur061Scf0008g00003.1;Oleur061Scf5532g00026.1;Oleur061Scf4884g00005.1;Oleur061Scf0008g00018.1;Oleur061Scf1447…
[OVER]	GO:0005048	signal sequence binding	MOLECULAR_FUNCTION	0.000154379	5.97071e-08	17	119	986	38915	1.69492	0.304862	Oleur061Scf6900g00008.1;Oleur061Scf5616g00029.1;Oleur061Scf0154g02039.1;Oleur061Scf6488g00011.1;Oleur061Scf4312g00003.1;Oleur061Scf0008g02017.1;Oleur061Scf1831g02020.1;Oleur061Scf2761g00013.1;Oleur061Scf7624g00003.1;Oleur061Scf7759g00019.1;Oleur061Scf3336g00020.1;Oleur061Scf6488g01007.1;Oleur061Scf0008g00003.1;Oleur061Scf5532g00026.1;Oleur061Scf4884g00005.1;Oleur061Scf0008g00018.1;Oleur061Scf1447…
[OVER]	GO:0051170	import into nucleus	BIOLOGICAL_PROCESS	0.000563509	3.05118e-07	17	135	986	38899	1.69492	0.345852	Oleur061Scf6900g00008.1;Oleur061Scf5616g00029.1;Oleur061Scf0154g02039.1;Oleur061Scf6488g00011.1;Oleur061Scf4312g00003.1;Oleur061Scf0008g02017.1;Oleur061Scf1831g02020.1;Oleur061Scf2761g00013.1;Oleur061Scf7624g00003.1;Oleur061Scf7759g00019.1;Oleur061Scf3336g00020.1;Oleur061Scf6488g01007.1;Oleur061Scf0008g00003.1;Oleur061Scf5532g00026.1;Oleur061Scf4884g00005.1;Oleur061Scf0008g00018.1;Oleur061Scf1447…
[OVER]	GO:0042277	peptide binding	MOLECULAR_FUNCTION	0.0298657	3.0032e-05	17	196	986	38838	1.69492	0.502126	Oleur061Scf6900g00008.1;Oleur061Scf5616g00029.1;Oleur061Scf0154g02039.1;Oleur061Scf6488g00011.1;Oleur061Scf4312g00003.1;Oleur061Scf0008g02017.1;Oleur061Scf1831g02020.1;Oleur061Scf2761g00013.1;Oleur061Scf7624g00003.1;Oleur061Scf7759g00019.1;Oleur061Scf3336g00020.1;Oleur061Scf6488g01007.1;Oleur061Scf0008g00003.1;Oleur061Scf5532g00026.1;Oleur061Scf4884g00005.1;Oleur061Scf0008g00018.1;Oleur061Scf1447…
[OVER]	GO:0006607	NLS-bearing protein import into nucleus	BIOLOGICAL_PROCESS	4.77862e-07	3.69633e-11	16	58	987	38976	1.59521	0.148588	Oleur061Scf6900g00008.1;Oleur061Scf5616g00029.1;Oleur061Scf0154g02039.1;Oleur061Scf6488g00011.1;Oleur061Scf4312g00003.1;Oleur061Scf0008g02017.1;Oleur061Scf1831g02020.1;Oleur061Scf2761g00013.1;Oleur061Scf7624g00003.1;Oleur061Scf7759g00019.1;Oleur061Scf3336g00020.1;Oleur061Scf6488g01007.1;Oleur061Scf0008g00003.1;Oleur061Scf5532g00026.1;Oleur061Scf0008g00018.1;Oleur061Scf1447g00010.1
[OVER]	GO:0009905	ent-copalyl diphosphate synthase activity	MOLECULAR_FUNCTION	0.0313085	3.39046e-05	5	11	998	39023	0.498504	0.0281806	Oleur061Scf3863g03005.1;Oleur061Scf5925g00023.1;Oleur061Scf2212g00011.1;Oleur061Scf5925g00019.1;Oleur061Scf2212g00012.1
ES up genes GO enrichment
Tags	GO ID	GO Name	GO Category	FDR	P-Value	Nr Test	Nr Reference	Non Annot Test	Non Annot Reference	% Test	% Ref	TestSet Sequences
[OVER]	GO:0072522	purine-containing compound biosynthetic process	BIOLOGICAL_PROCESS	0.00419806	8.76761e-06	17	337	527	39155	3.125	0.853337	Oleur061Scf2793g02133.1;Oleur061Scf0718g02095.1;Oleur061Scf0718g00011.1;Oleur061Scf5853g00059.1;Oleur061Scf2457g01006.1;Oleur061Scf4897g03023.1;Oleur061Scf2996g00053.1;Oleur061Scf2793g02108.1;Oleur061Scf0048g04028.1;Oleur061Scf8116g00042.1;Oleur061Scf6741g00087.1;Oleur061Scf0718g07036.1;Oleur061Scf4773g00001.1;Oleur061Scf0274g01027.1;Oleur061Scf2602g00037.1;Oleur061Scf4221g00009.1;Oleur061Scf2285…
[OVER]	GO:0009260	ribonucleotide biosynthetic process	BIOLOGICAL_PROCESS	0.0147661	3.43059e-05	17	377	527	39115	3.125	0.954624	Oleur061Scf2793g02133.1;Oleur061Scf0718g02095.1;Oleur061Scf0718g00011.1;Oleur061Scf5853g00059.1;Oleur061Scf2457g01006.1;Oleur061Scf4897g03023.1;Oleur061Scf2996g00053.1;Oleur061Scf2793g02108.1;Oleur061Scf0048g04028.1;Oleur061Scf8116g00042.1;Oleur061Scf6741g00087.1;Oleur061Scf0718g07036.1;Oleur061Scf4773g00001.1;Oleur061Scf2602g00037.1;Oleur061Scf4221g00009.1;Oleur061Scf0522g01015.1;Oleur061Scf2285…
[OVER]	GO:0046390	ribose phosphate biosynthetic process	BIOLOGICAL_PROCESS	0.0147661	3.54075e-05	17	378	527	39114	3.125	0.957156	Oleur061Scf2793g02133.1;Oleur061Scf0718g02095.1;Oleur061Scf0718g00011.1;Oleur061Scf5853g00059.1;Oleur061Scf2457g01006.1;Oleur061Scf4897g03023.1;Oleur061Scf2996g00053.1;Oleur061Scf2793g02108.1;Oleur061Scf0048g04028.1;Oleur061Scf8116g00042.1;Oleur061Scf6741g00087.1;Oleur061Scf0718g07036.1;Oleur061Scf4773g00001.1;Oleur061Scf2602g00037.1;Oleur061Scf4221g00009.1;Oleur061Scf0522g01015.1;Oleur061Scf2285…
[OVER]	GO:0016776	phosphotransferase activity, phosphate group as acceptor	MOLECULAR_FUNCTION	2.70836e-07	1.67597e-10	16	129	528	39363	2.94118	0.326648	Oleur061Scf2793g02133.1;Oleur061Scf0718g02095.1;Oleur061Scf0718g00011.1;Oleur061Scf5853g00059.1;Oleur061Scf4897g03023.1;Oleur061Scf2996g00053.1;Oleur061Scf3752g01008.1;Oleur061Scf2793g02108.1;Oleur061Scf8116g00042.1;Oleur061Scf6741g00087.1;Oleur061Scf0718g07036.1;Oleur061Scf4773g00001.1;Oleur061Scf2602g00037.1;Oleur061Scf4221g00009.1;Oleur061Scf0522g01015.1;Oleur061Scf2285g00037.1
[OVER]	GO:0009141	nucleoside triphosphate metabolic process	BIOLOGICAL_PROCESS	2.15646e-05	3.00249e-08	16	191	528	39301	2.94118	0.483642	Oleur061Scf2793g02133.1;Oleur061Scf0718g02095.1;Oleur061Scf0718g00011.1;Oleur061Scf5853g00059.1;Oleur061Scf4897g03023.1;Oleur061Scf2996g00053.1;Oleur061Scf2793g02108.1;Oleur061Scf8116g00042.1;Oleur061Scf6741g00087.1;Oleur061Scf1466g02014.1;Oleur061Scf0718g07036.1;Oleur061Scf4773g00001.1;Oleur061Scf2602g00037.1;Oleur061Scf4221g00009.1;Oleur061Scf0522g01015.1;Oleur061Scf2285g00037.1
[OVER]	GO:0005216	ion channel activity	MOLECULAR_FUNCTION	0.00312013	5.79232e-06	16	291	528	39201	2.94118	0.736858	Oleur061Scf2114g02013.1;Oleur061Scf2793g02133.1;Oleur061Scf0718g02095.1;Oleur061Scf0718g00011.1;Oleur061Scf9165g20018.1;Oleur061Scf5853g00059.1;Oleur061Scf4897g03023.1;Oleur061Scf2996g00053.1;Oleur061Scf2793g02108.1;Oleur061Scf8116g00042.1;Oleur061Scf6741g00087.1;Oleur061Scf0718g07036.1;Oleur061Scf4773g00001.1;Oleur061Scf2602g00037.1;Oleur061Scf0530g01025.1;Oleur061Scf2285g00037.1
[OVER]	GO:0009152	purine ribonucleotide biosynthetic process	BIOLOGICAL_PROCESS	0.00762086	1.65056e-05	16	318	528	39174	2.94118	0.805226	Oleur061Scf2793g02133.1;Oleur061Scf0718g02095.1;Oleur061Scf0718g00011.1;Oleur061Scf5853g00059.1;Oleur061Scf2457g01006.1;Oleur061Scf4897g03023.1;Oleur061Scf2996g00053.1;Oleur061Scf2793g02108.1;Oleur061Scf0048g04028.1;Oleur061Scf8116g00042.1;Oleur061Scf6741g00087.1;Oleur061Scf0718g07036.1;Oleur061Scf4773g00001.1;Oleur061Scf2602g00037.1;Oleur061Scf4221g00009.1;Oleur061Scf2285g00037.1
[OVER]	GO:0006164	purine nucleotide biosynthetic process	BIOLOGICAL_PROCESS	0.00914316	2.05099e-05	16	324	528	39168	2.94118	0.820419	Oleur061Scf2793g02133.1;Oleur061Scf0718g02095.1;Oleur061Scf0718g00011.1;Oleur061Scf5853g00059.1;Oleur061Scf2457g01006.1;Oleur061Scf4897g03023.1;Oleur061Scf2996g00053.1;Oleur061Scf2793g02108.1;Oleur061Scf0048g04028.1;Oleur061Scf8116g00042.1;Oleur061Scf6741g00087.1;Oleur061Scf0718g07036.1;Oleur061Scf4773g00001.1;Oleur061Scf2602g00037.1;Oleur061Scf4221g00009.1;Oleur061Scf2285g00037.1
[OVER]	GO:0009201	ribonucleoside triphosphate biosynthetic process	BIOLOGICAL_PROCESS	1.19065e-05	1.38148e-08	15	155	529	39337	2.75735	0.392485	Oleur061Scf2793g02133.1;Oleur061Scf0718g02095.1;Oleur061Scf0718g00011.1;Oleur061Scf5853g00059.1;Oleur061Scf4897g03023.1;Oleur061Scf2996g00053.1;Oleur061Scf2793g02108.1;Oleur061Scf8116g00042.1;Oleur061Scf6741g00087.1;Oleur061Scf0718g07036.1;Oleur061Scf4773g00001.1;Oleur061Scf2602g00037.1;Oleur061Scf4221g00009.1;Oleur061Scf0522g01015.1;Oleur061Scf2285g00037.1
[OVER]	GO:0009199	ribonucleoside triphosphate metabolic process	BIOLOGICAL_PROCESS	1.19065e-05	1.38148e-08	15	155	529	39337	2.75735	0.392485	Oleur061Scf2793g02133.1;Oleur061Scf0718g02095.1;Oleur061Scf0718g00011.1;Oleur061Scf5853g00059.1;Oleur061Scf4897g03023.1;Oleur061Scf2996g00053.1;Oleur061Scf2793g02108.1;Oleur061Scf8116g00042.1;Oleur061Scf6741g00087.1;Oleur061Scf0718g07036.1;Oleur061Scf4773g00001.1;Oleur061Scf2602g00037.1;Oleur061Scf4221g00009.1;Oleur061Scf0522g01015.1;Oleur061Scf2285g00037.1
[OVER]	GO:0009142	nucleoside triphosphate biosynthetic process	BIOLOGICAL_PROCESS	2.15646e-05	2.98264e-08	15	165	529	39327	2.75735	0.417806	Oleur061Scf2793g02133.1;Oleur061Scf0718g02095.1;Oleur061Scf0718g00011.1;Oleur061Scf5853g00059.1;Oleur061Scf4897g03023.1;Oleur061Scf2996g00053.1;Oleur061Scf2793g02108.1;Oleur061Scf8116g00042.1;Oleur061Scf6741g00087.1;Oleur061Scf0718g07036.1;Oleur061Scf4773g00001.1;Oleur061Scf2602g00037.1;Oleur061Scf4221g00009.1;Oleur061Scf0522g01015.1;Oleur061Scf2285g00037.1
[OVER]	GO:0009206	purine ribonucleoside triphosphate biosynthetic process	BIOLOGICAL_PROCESS	1.19065e-05	1.32809e-08	14	131	530	39361	2.57353	0.331713	Oleur061Scf2793g02133.1;Oleur061Scf0718g02095.1;Oleur061Scf0718g00011.1;Oleur061Scf5853g00059.1;Oleur061Scf4897g03023.1;Oleur061Scf2996g00053.1;Oleur061Scf2793g02108.1;Oleur061Scf8116g00042.1;Oleur061Scf6741g00087.1;Oleur061Scf0718g07036.1;Oleur061Scf4773g00001.1;Oleur061Scf2602g00037.1;Oleur061Scf4221g00009.1;Oleur061Scf2285g00037.1
[OVER]	GO:0009205	purine ribonucleoside triphosphate metabolic process	BIOLOGICAL_PROCESS	1.19065e-05	1.32809e-08	14	131	530	39361	2.57353	0.331713	Oleur061Scf2793g02133.1;Oleur061Scf0718g02095.1;Oleur061Scf0718g00011.1;Oleur061Scf5853g00059.1;Oleur061Scf4897g03023.1;Oleur061Scf2996g00053.1;Oleur061Scf2793g02108.1;Oleur061Scf8116g00042.1;Oleur061Scf6741g00087.1;Oleur061Scf0718g07036.1;Oleur061Scf4773g00001.1;Oleur061Scf2602g00037.1;Oleur061Scf4221g00009.1;Oleur061Scf2285g00037.1
[OVER]	GO:0009145	purine nucleoside triphosphate biosynthetic process	BIOLOGICAL_PROCESS	1.19065e-05	1.32809e-08	14	131	530	39361	2.57353	0.331713	Oleur061Scf2793g02133.1;Oleur061Scf0718g02095.1;Oleur061Scf0718g00011.1;Oleur061Scf5853g00059.1;Oleur061Scf4897g03023.1;Oleur061Scf2996g00053.1;Oleur061Scf2793g02108.1;Oleur061Scf8116g00042.1;Oleur061Scf6741g00087.1;Oleur061Scf0718g07036.1;Oleur061Scf4773g00001.1;Oleur061Scf2602g00037.1;Oleur061Scf4221g00009.1;Oleur061Scf2285g00037.1
[OVER]	GO:0009144	purine nucleoside triphosphate metabolic process	BIOLOGICAL_PROCESS	2.1348e-05	2.64208e-08	14	139	530	39353	2.57353	0.35197	Oleur061Scf2793g02133.1;Oleur061Scf0718g02095.1;Oleur061Scf0718g00011.1;Oleur061Scf5853g00059.1;Oleur061Scf4897g03023.1;Oleur061Scf2996g00053.1;Oleur061Scf2793g02108.1;Oleur061Scf8116g00042.1;Oleur061Scf6741g00087.1;Oleur061Scf0718g07036.1;Oleur061Scf4773g00001.1;Oleur061Scf2602g00037.1;Oleur061Scf4221g00009.1;Oleur061Scf2285g00037.1
[OVER]	GO:0098800	inner mitochondrial membrane protein complex	CELLULAR_COMPONENT	0.000230395	3.9207e-07	14	176	530	39316	2.57353	0.44566	Oleur061Scf4207g00010.1;Oleur061Scf6312g00005.1;Oleur061Scf2793g02133.1;Oleur061Scf0718g02095.1;Oleur061Scf0718g00011.1;Oleur061Scf5853g00059.1;Oleur061Scf4897g03023.1;Oleur061Scf2996g00053.1;Oleur061Scf2793g02108.1;Oleur061Scf8116g00042.1;Oleur061Scf6741g00087.1;Oleur061Scf0718g07036.1;Oleur061Scf2602g00037.1;Oleur061Scf2285g00037.1
[OVER]	GO:0005261	cation channel activity	MOLECULAR_FUNCTION	0.000250256	4.45226e-07	14	178	530	39314	2.57353	0.450724	Oleur061Scf2793g02133.1;Oleur061Scf0718g02095.1;Oleur061Scf0718g00011.1;Oleur061Scf9165g20018.1;Oleur061Scf5853g00059.1;Oleur061Scf4897g03023.1;Oleur061Scf2996g00053.1;Oleur061Scf2793g02108.1;Oleur061Scf8116g00042.1;Oleur061Scf6741g00087.1;Oleur061Scf0718g07036.1;Oleur061Scf4773g00001.1;Oleur061Scf2602g00037.1;Oleur061Scf2285g00037.1
[OVER]	GO:0098798	mitochondrial protein complex	CELLULAR_COMPONENT	0.00354334	7.12615e-06	14	229	530	39263	2.57353	0.579864	Oleur061Scf4207g00010.1;Oleur061Scf6312g00005.1;Oleur061Scf2793g02133.1;Oleur061Scf0718g02095.1;Oleur061Scf0718g00011.1;Oleur061Scf5853g00059.1;Oleur061Scf4897g03023.1;Oleur061Scf2996g00053.1;Oleur061Scf2793g02108.1;Oleur061Scf8116g00042.1;Oleur061Scf6741g00087.1;Oleur061Scf0718g07036.1;Oleur061Scf2602g00037.1;Oleur061Scf2285g00037.1
[OVER]	GO:0016709	oxidoreductase activity, acting on paired donors, with incorporation or reduction of molecular oxygen, NAD(P)H as one donor, and incorporation of one atom of oxygen	MOLECULAR_FUNCTION	0.0375127	9.28531e-05	14	293	530	39199	2.57353	0.741922	Oleur061Scf3874g00002.1;Oleur061Scf0126g03014.1;Oleur061Scf6222g01006.1;Oleur061Scf6857g00011.1;Oleur061Scf8407g00014.1;Oleur061Scf8316g00008.1;Oleur061Scf7436g00006.1;Oleur061Scf4420g02005.1;Oleur061Scf5823g00006.1;Oleur061Scf8118g07025.1;Oleur061Scf0937g08013.1;Oleur061Scf1252g00045.1;Oleur061Scf7899g04022.1;Oleur061Scf6507g02001.1
[OVER]	GO:0015252	proton channel activity	MOLECULAR_FUNCTION	5.46469e-09	2.11351e-12	13	49	531	39443	2.38971	0.124076	Oleur061Scf2793g02133.1;Oleur061Scf0718g02095.1;Oleur061Scf0718g00011.1;Oleur061Scf5853g00059.1;Oleur061Scf4897g03023.1;Oleur061Scf2996g00053.1;Oleur061Scf2793g02108.1;Oleur061Scf8116g00042.1;Oleur061Scf6741g00087.1;Oleur061Scf0718g07036.1;Oleur061Scf4773g00001.1;Oleur061Scf2602g00037.1;Oleur061Scf2285g00037.1
[OVER]	GO:0046933	proton-transporting ATP synthase activity, rotational mechanism	MOLECULAR_FUNCTION	5.46469e-09	2.11351e-12	13	49	531	39443	2.38971	0.124076	Oleur061Scf2793g02133.1;Oleur061Scf0718g02095.1;Oleur061Scf0718g00011.1;Oleur061Scf5853g00059.1;Oleur061Scf4897g03023.1;Oleur061Scf2996g00053.1;Oleur061Scf2793g02108.1;Oleur061Scf8116g00042.1;Oleur061Scf6741g00087.1;Oleur061Scf0718g07036.1;Oleur061Scf4773g00001.1;Oleur061Scf2602g00037.1;Oleur061Scf2285g00037.1
[OVER]	GO:0045259	proton-transporting ATP synthase complex	CELLULAR_COMPONENT	8.36634e-08	3.88289e-11	13	64	531	39428	2.38971	0.162058	Oleur061Scf2793g02133.1;Oleur061Scf0718g02095.1;Oleur061Scf0718g00011.1;Oleur061Scf5853g00059.1;Oleur061Scf4897g03023.1;Oleur061Scf2996g00053.1;Oleur061Scf2793g02108.1;Oleur061Scf8116g00042.1;Oleur061Scf6741g00087.1;Oleur061Scf0718g07036.1;Oleur061Scf4773g00001.1;Oleur061Scf2602g00037.1;Oleur061Scf2285g00037.1
[OVER]	GO:0015986	ATP synthesis coupled proton transport	BIOLOGICAL_PROCESS	2.12091e-06	1.64055e-09	13	90	531	39402	2.38971	0.227894	Oleur061Scf2793g02133.1;Oleur061Scf0718g02095.1;Oleur061Scf0718g00011.1;Oleur061Scf5853g00059.1;Oleur061Scf4897g03023.1;Oleur061Scf2996g00053.1;Oleur061Scf2793g02108.1;Oleur061Scf8116g00042.1;Oleur061Scf6741g00087.1;Oleur061Scf0718g07036.1;Oleur061Scf4773g00001.1;Oleur061Scf2602g00037.1;Oleur061Scf2285g00037.1
[OVER]	GO:0015985	energy coupled proton transport, down electrochemical gradient	BIOLOGICAL_PROCESS	2.12091e-06	1.64055e-09	13	90	531	39402	2.38971	0.227894	Oleur061Scf2793g02133.1;Oleur061Scf0718g02095.1;Oleur061Scf0718g00011.1;Oleur061Scf5853g00059.1;Oleur061Scf4897g03023.1;Oleur061Scf2996g00053.1;Oleur061Scf2793g02108.1;Oleur061Scf8116g00042.1;Oleur061Scf6741g00087.1;Oleur061Scf0718g07036.1;Oleur061Scf4773g00001.1;Oleur061Scf2602g00037.1;Oleur061Scf2285g00037.1
[OVER]	GO:0006754	ATP biosynthetic process	BIOLOGICAL_PROCESS	2.34907e-05	3.45238e-08	13	119	531	39373	2.38971	0.301327	Oleur061Scf2793g02133.1;Oleur061Scf0718g02095.1;Oleur061Scf0718g00011.1;Oleur061Scf5853g00059.1;Oleur061Scf4897g03023.1;Oleur061Scf2996g00053.1;Oleur061Scf2793g02108.1;Oleur061Scf8116g00042.1;Oleur061Scf6741g00087.1;Oleur061Scf0718g07036.1;Oleur061Scf4773g00001.1;Oleur061Scf2602g00037.1;Oleur061Scf2285g00037.1
[OVER]	GO:0016469	proton-transporting two-sector ATPase complex	CELLULAR_COMPONENT	0.000148896	2.30347e-07	13	142	531	39350	2.38971	0.359566	Oleur061Scf2793g02133.1;Oleur061Scf0718g02095.1;Oleur061Scf0718g00011.1;Oleur061Scf5853g00059.1;Oleur061Scf4897g03023.1;Oleur061Scf2996g00053.1;Oleur061Scf2793g02108.1;Oleur061Scf8116g00042.1;Oleur061Scf6741g00087.1;Oleur061Scf0718g07036.1;Oleur061Scf4773g00001.1;Oleur061Scf2602g00037.1;Oleur061Scf2285g00037.1
[OVER]	GO:0000276	mitochondrial proton-transporting ATP synthase complex, coupling factor F(o)	CELLULAR_COMPONENT	2.09779e-14	1.62267e-18	12	7	532	39485	2.20588	0.0177251	Oleur061Scf2793g02108.1;Oleur061Scf8116g00042.1;Oleur061Scf6741g00087.1;Oleur061Scf0718g07036.1;Oleur061Scf2793g02133.1;Oleur061Scf0718g02095.1;Oleur061Scf0718g00011.1;Oleur061Scf2602g00037.1;Oleur061Scf5853g00059.1;Oleur061Scf4897g03023.1;Oleur061Scf2285g00037.1;Oleur061Scf2996g00053.1
[OVER]	GO:0045263	proton-transporting ATP synthase complex, coupling factor F(o)	CELLULAR_COMPONENT	4.00371e-11	6.19385e-15	12	20	532	39472	2.20588	0.0506432	Oleur061Scf2793g02108.1;Oleur061Scf8116g00042.1;Oleur061Scf6741g00087.1;Oleur061Scf0718g07036.1;Oleur061Scf2793g02133.1;Oleur061Scf0718g02095.1;Oleur061Scf0718g00011.1;Oleur061Scf2602g00037.1;Oleur061Scf5853g00059.1;Oleur061Scf4897g03023.1;Oleur061Scf2285g00037.1;Oleur061Scf2996g00053.1
[OVER]	GO:0005753	mitochondrial proton-transporting ATP synthase complex	CELLULAR_COMPONENT	9.50594e-11	2.2059e-14	12	23	532	39469	2.20588	0.0582396	Oleur061Scf2793g02108.1;Oleur061Scf8116g00042.1;Oleur061Scf6741g00087.1;Oleur061Scf0718g07036.1;Oleur061Scf2793g02133.1;Oleur061Scf0718g02095.1;Oleur061Scf0718g00011.1;Oleur061Scf2602g00037.1;Oleur061Scf5853g00059.1;Oleur061Scf4897g03023.1;Oleur061Scf2285g00037.1;Oleur061Scf2996g00053.1
[OVER]	GO:0033177	proton-transporting two-sector ATPase complex, proton-transporting domain	CELLULAR_COMPONENT	1.97393e-07	1.06881e-10	12	55	532	39437	2.20588	0.139269	Oleur061Scf2793g02108.1;Oleur061Scf8116g00042.1;Oleur061Scf6741g00087.1;Oleur061Scf0718g07036.1;Oleur061Scf2793g02133.1;Oleur061Scf0718g02095.1;Oleur061Scf0718g00011.1;Oleur061Scf2602g00037.1;Oleur061Scf5853g00059.1;Oleur061Scf4897g03023.1;Oleur061Scf2285g00037.1;Oleur061Scf2996g00053.1
[OVER]	GO:0010282	senescence-associated vacuole	CELLULAR_COMPONENT	0.000171988	2.79374e-07	6	15	538	39477	1.10294	0.0379824	Oleur061Scf2998g00056.1;Oleur061Scf6194g01031.1;Oleur061Scf2524g05036.1;Oleur061Scf8096g00002.1;Oleur061Scf0091g00009.1;Oleur061Scf0300g05015.1
[OVER]	GO:0010623	programmed cell death involved in cell development	BIOLOGICAL_PROCESS	0.00354334	7.11102e-06	6	29	538	39463	1.10294	0.0734326	Oleur061Scf2998g00056.1;Oleur061Scf6194g01031.1;Oleur061Scf2524g05036.1;Oleur061Scf8096g00002.1;Oleur061Scf0091g00009.1;Oleur061Scf0300g05015.1
ES down genes GO enrichment
Tags	GO ID	GO Name	GO Category	FDR	P-Value	Nr Test	Nr Reference	Non Annot Test	Non Annot Reference	% Test	% Ref	TestSet Sequences
[OVER]	GO:0010018	far-red light signaling pathway	BIOLOGICAL_PROCESS	0.0272254	4.21185e-06	9	38	1079	38910	0.827206	0.097566	Oleur061Scf0051g06032.1;Oleur061Scf3756g00006.1;Oleur061Scf6215g01004.1;Oleur061Scf0074g02003.1;Oleur061Scf4844g00044.1;Oleur061Scf1269g03030.1;Oleur061Scf8766g02020.1;Oleur061Scf3982g00001.1;Oleur061Scf7205g01035.1
[OVER]	GO:0071490	cellular response to far red light	BIOLOGICAL_PROCESS	0.0272254	4.21185e-06	9	38	1079	38910	0.827206	0.097566	Oleur061Scf0051g06032.1;Oleur061Scf3756g00006.1;Oleur061Scf6215g01004.1;Oleur061Scf0074g02003.1;Oleur061Scf4844g00044.1;Oleur061Scf1269g03030.1;Oleur061Scf8766g02020.1;Oleur061Scf3982g00001.1;Oleur061Scf7205g01035.1
