# Supplementary material for: Verticillium wilt resistant and susceptible olive cultivars express a very different basal set of genes in roots
Source: BMC Genomics. 2021 Apr 1;22:229. doi: 10.1186/s12864-021-07545-x (PMC8017696; doi:10.1186/s12864-021-07545-x)
Supplement: Supplementary file 4 — Additional file 4. HR up-regulated genes among those with an opposite pattern expression between HR and ES roots (HR > (R, MS, S) > ES). [file 12864_2021_7545_MOESM4_ESM.xlsx]

## Sheet: Hoja1
GENE	UNIPROT ID
Oleur061Scf0008g02017.1	O22478
Oleur061Scf0013g05012.1	Q6ME80
Oleur061Scf0028g06063.1	Q42716
Oleur061Scf0029g06009.1	A0MFL4
Oleur061Scf0032g00006.1	NA
Oleur061Scf0051g06032.1	Q39057
Oleur061Scf0076g08021.1	NA
Oleur061Scf0086g04008.1	C0LGQ5
Oleur061Scf0090g02016.1	Q9FHW2
Oleur061Scf0090g02018.1	Q945M9
Oleur061Scf0107g05011.1	P38948
Oleur061Scf0121g00001.1	O42832
Oleur061Scf0123g00015.1	NA
Oleur061Scf0138g00014.1	NA
Oleur061Scf0139g00026.1	Q1WNP0
Oleur061Scf0146g00011.1	P82278
Oleur061Scf0153g02010.1	Q975S5
Oleur061Scf0155g02021.1	Q68EZ3
Oleur061Scf0167g01023.1	Q6I628
Oleur061Scf0172g00010.1	NA
Oleur061Scf0211g01002.1	Q9XHE8
Oleur061Scf0239g02005.1	Q9ZSE4
Oleur061Scf0243g00023.1	Q9FQ24
Oleur061Scf0247g05014.1	Q38876
Oleur061Scf0251g02003.1	Q8HSW1
Oleur061Scf0255g00018.1	P54641
Oleur061Scf0258g03009.1	NA
Oleur061Scf0266g00001.1	Q38832
Oleur061Scf0275g03006.1	Q9FUY6
Oleur061Scf0291g04001.1	NA
Oleur061Scf0301g02016.1	Q949X9
Oleur061Scf0342g01007.1	NA
Oleur061Scf0348g03014.1	Q9LI74
Oleur061Scf0350g01013.1	P93830
Oleur061Scf0359g04021.1	P37122
Oleur061Scf0364g07011.1	Q7Y1W1
Oleur061Scf0475g00017.1	O64477
Oleur061Scf0497g00007.1	NA
Oleur061Scf0511g02017.1	Q9SG96
Oleur061Scf0511g02022.1	NA
Oleur061Scf0512g00011.1	Q9CA86
Oleur061Scf0531g05002.1	Q99614
Oleur061Scf0538g01021.1	Q9LHD1
Oleur061Scf0543g02003.1	Q9C6M5
Oleur061Scf0579g00003.1	Q8NAV1
Oleur061Scf0583g00013.1	F4KA50
Oleur061Scf0588g00001.1	Q8KPU9
Oleur061Scf0589g00037.1	Q9FZK1
Oleur061Scf0617g02008.1	NA
Oleur061Scf0633g01002.1	Q5VWG9
Oleur061Scf0633g01021.1	Q9S823
Oleur061Scf0646g01030.1	Q9SZB9
Oleur061Scf0692g01013.1	Q7PC84
Oleur061Scf0701g02043.1	Q9FK33
Oleur061Scf0719g09002.1	NA
Oleur061Scf0810g02021.1	Q9XG83
Oleur061Scf0826g05003.1	NA
Oleur061Scf0884g00015.1	Q9LMR3
Oleur061Scf0893g00004.1	Q9LTT8
Oleur061Scf0914g04029.1	Q7Y0D4
Oleur061Scf0929g03023.1	NA
Oleur061Scf0929g03024.1	NA
Oleur061Scf0936g01021.1	P42732
Oleur061Scf0936g03002.1	Q8RWY7
Oleur061Scf0990g00004.1	P34094
Oleur061Scf0990g00007.1	Q9LSP7
Oleur061Scf1014g01003.1	NA
Oleur061Scf1018g01042.1	Q9SIT6
Oleur061Scf1055g01001.1	Q06548
Oleur061Scf1063g01027.1	Q06394
Oleur061Scf1067g07001.1	Q9LHK1
Oleur061Scf1075g04018.1	Q80XC2
Oleur061Scf1107g03029.1	Q9ZWM9
Oleur061Scf1127g05023.1	Q5I0K7
Oleur061Scf1127g07017.1	Q9LPZ1
Oleur061Scf1164g00001.1	Q99685
Oleur061Scf1166g10015.1	Q9SGA8
Oleur061Scf1174g02014.1	NA
Oleur061Scf1181g00023.1	NA
Oleur061Scf1192g00015.1	NA
Oleur061Scf1198g00020.1	P97279
Oleur061Scf1207g00034.1	NA
Oleur061Scf1248g01012.1	NA
Oleur061Scf1269g03028.1	NA
Oleur061Scf1269g03030.1	Q39057
Oleur061Scf1301g00002.1	NA
Oleur061Scf1303g07025.1	NA
Oleur061Scf1369g02003.1	P47903
Oleur061Scf1374g01006.1	O22812
Oleur061Scf1401g02053.1	Q67XG0
Oleur061Scf1404g04019.1	P81898
Oleur061Scf1422g03050.1	NA
Oleur061Scf1459g01006.1	NA
Oleur061Scf1517g07042.1	Q9PTJ6
Oleur061Scf1521g02006.1	Q949T8
Oleur061Scf1523g00020.1	Q9SFF9
Oleur061Scf1527g00008.1	Q6LA43
Oleur061Scf1537g00001.1	O22881
Oleur061Scf1537g00003.1	NA
Oleur061Scf1580g03026.1	Q9SEC2
Oleur061Scf1701g01035.1	Q9CAT6
Oleur061Scf1722g00008.1	C0Z2L5
Oleur061Scf1724g08010.1	NA
Oleur061Scf1828g02055.1	Q0WRY5
Oleur061Scf1831g01009.1	Q9UID3
Oleur061Scf1831g02020.1	O22478
Oleur061Scf1837g01021.1	NA
Oleur061Scf1837g01025.1	O22881
Oleur061Scf1871g00007.1	P00303
Oleur061Scf1879g00007.1	NA
Oleur061Scf1893g00016.1	NA
Oleur061Scf1901g00014.1	Q2V9B0
Oleur061Scf1969g00001.1	Q9ZR72
Oleur061Scf2036g05024.1	NA
Oleur061Scf2041g01034.1	Q84J46
Oleur061Scf2041g01041.1	Q9FIC8
Oleur061Scf2120g00034.1	NA
Oleur061Scf2134g02013.1	NA
Oleur061Scf2142g01031.1	NA
Oleur061Scf2190g00020.1	P93471
Oleur061Scf2193g01004.1	NA
Oleur061Scf2217g08009.1	Q8LFR2
Oleur061Scf2262g01002.1	Q93XX5
Oleur061Scf2365g02042.1	P43903
Oleur061Scf2366g00008.1	F4IBD7
Oleur061Scf2406g06016.1	F4JZC2
Oleur061Scf2427g01015.1	NA
Oleur061Scf2476g00018.1	Q5VND6
Oleur061Scf2481g10004.1	NA
Oleur061Scf2487g00044.1	F4HZQ7
Oleur061Scf2487g01026.1	NA
Oleur061Scf2499g02003.1	Q06445
Oleur061Scf2629g01001.1	C0LGT6
Oleur061Scf2638g04005.1	Q9SYQ0
Oleur061Scf2663g00042.1	Q8S9J6
Oleur061Scf2796g00027.1	Q9ZUA2
Oleur061Scf2846g08008.1	NA
Oleur061Scf2874g04005.1	Q9C7W7
Oleur061Scf2892g00015.1	NA
Oleur061Scf2904g01006.1	Q9C995
Oleur061Scf2910g00007.1	NA
Oleur061Scf2961g00001.1	Q9CX30
Oleur061Scf3015g00009.1	O42929
Oleur061Scf3019g01012.1	Q9LW77
Oleur061Scf3019g01013.1	Q54MV7
Oleur061Scf3082g14025.1	Q0WPX7
Oleur061Scf3144g04002.1	H2DH21
Oleur061Scf3155g01023.1	O22647
Oleur061Scf3161g06023.1	Q96262
Oleur061Scf3168g00042.1	F4JPR7
Oleur061Scf3204g00017.1	Q8LA53
Oleur061Scf3211g01016.1	Q94AG2
Oleur061Scf3225g03037.1	Q9FGM1
Oleur061Scf3283g01015.1	Q9FLZ9
Oleur061Scf3285g01004.1	P49097
Oleur061Scf3287g01017.1	A0B6K6
Oleur061Scf3287g01028.1	Q9SRH7
Oleur061Scf3321g00016.1	P10538
Oleur061Scf3336g00020.1	O22478
Oleur061Scf3339g00004.1	NA
Oleur061Scf3403g03008.1	Q95KC9
Oleur061Scf3403g05013.1	Q9FIC8
Oleur061Scf3431g00003.1	NA
Oleur061Scf3521g01003.1	NA
Oleur061Scf3687g00041.1	NA
Oleur061Scf3725g00030.1	Q6DEY3
Oleur061Scf3775g00021.1	Q5TC12
Oleur061Scf3782g00003.1	NA
Oleur061Scf3883g04002.1	Q9XF61
Oleur061Scf3907g00011.1	NA
Oleur061Scf3932g00030.1	NA
Oleur061Scf3996g00006.1	Q1G3I2
Oleur061Scf4084g02006.1	O75629
Oleur061Scf4126g02003.1	NA
Oleur061Scf4126g02011.1	O04616
Oleur061Scf4126g02018.1	P56331
Oleur061Scf4209g00006.1	Q2RAK2
Oleur061Scf4222g01036.1	Q9M1E7
Oleur061Scf4231g00009.1	P28523
Oleur061Scf4248g00001.1	Q84MB3
Oleur061Scf4308g00004.1	NA
Oleur061Scf4312g00003.1	O22478
Oleur061Scf4567g00001.1	P19866
Oleur061Scf4610g00031.1	Q8H1H9
Oleur061Scf4640g02021.1	Q94B59
Oleur061Scf4668g00007.1	Q8GWK7
Oleur061Scf4716g00015.1	NA
Oleur061Scf4783g00032.1	NA
Oleur061Scf4793g00003.1	P54243
Oleur061Scf4826g00009.1	NA
Oleur061Scf4844g00044.1	Q39057
Oleur061Scf4897g03042.1	Q5XEM9
Oleur061Scf4903g00006.1	Q9C7N2
Oleur061Scf4942g02002.1	NA
Oleur061Scf4942g02003.1	NA
Oleur061Scf4972g01007.1	NA
Oleur061Scf4972g01011.1	NA
Oleur061Scf4988g00019.1	O23715
Oleur061Scf5054g00014.1	F4HPZ9
Oleur061Scf5124g00017.1	Q4R6K9
Oleur061Scf5130g01006.1	F4KA50
Oleur061Scf5208g01031.1	B0JXE2
Oleur061Scf5241g00023.1	Q9FRI5
Oleur061Scf5356g00004.1	Q9FUY2
Oleur061Scf5491g00011.1	Q9LSI9
Oleur061Scf5492g00004.1	Q501B2
Oleur061Scf5497g00013.1	Q8GWB7
Oleur061Scf5532g00026.1	O22478
Oleur061Scf5535g02022.1	Q8LGE7
Oleur061Scf5537g01020.1	Q9FMC2
Oleur061Scf5603g00013.1	Q501B2
Oleur061Scf5759g01005.1	P24008
Oleur061Scf5878g01008.1	NA
Oleur061Scf6023g00012.1	Q6RVV4
Oleur061Scf6046g00008.1	NA
Oleur061Scf6046g02003.1	NA
Oleur061Scf6215g01004.1	Q39057
Oleur061Scf6253g05002.1	Q8VYK7
Oleur061Scf6266g00002.1	Q5ZIN1
Oleur061Scf6443g01050.1	Q6NRL0
Oleur061Scf6443g01055.1	Q6IDL4
Oleur061Scf6494g00005.1	Q9MA98
Oleur061Scf6546g01020.1	NA
Oleur061Scf6606g01001.1	C0LGT6
Oleur061Scf6826g01014.1	NA
Oleur061Scf6880g00015.1	Q9FWS4
Oleur061Scf6900g00008.1	O22478
Oleur061Scf6913g04001.1	F4I8S3
Oleur061Scf6920g00003.1	Q7ZXV8
Oleur061Scf7001g00001.1	NA
Oleur061Scf7035g02008.1	Q7XM16
Oleur061Scf7035g02019.1	Q7XM16
Oleur061Scf7182g04001.1	Q9M345
Oleur061Scf7205g01035.1	Q39057
Oleur061Scf7226g03028.1	Q3SZI7
Oleur061Scf7230g02031.1	Q6NKW9
Oleur061Scf7238g00016.1	P46274
Oleur061Scf7238g00026.1	NA
Oleur061Scf7272g01045.1	NA
Oleur061Scf7456g00013.1	NA
Oleur061Scf7456g00014.1	O64517
Oleur061Scf7480g02006.1	Q8W013
Oleur061Scf7501g00024.1	NA
Oleur061Scf7509g01053.1	Q94A21
Oleur061Scf7620g00011.1	NA
Oleur061Scf7635g02001.1	Q4PC17
Oleur061Scf7653g05024.1	NA
Oleur061Scf7684g00021.1	NA
Oleur061Scf7728g00006.1	Q9LI83
Oleur061Scf7745g01013.1	NA
Oleur061Scf7759g00019.1	O22478
Oleur061Scf7766g00003.1	P16002
Oleur061Scf7773g02031.1	Q39613
Oleur061Scf7798g05002.1	NA
Oleur061Scf7804g03014.1	Q9FL41
Oleur061Scf7829g02006.1	P0AC91
Oleur061Scf7922g00032.1	Q9ZUM0
Oleur061Scf7931g00024.1	Q9SJH7
Oleur061Scf7947g00004.1	O23553
Oleur061Scf7951g00008.1	NA
Oleur061Scf7968g00002.1	P43297
Oleur061Scf8014g02017.1	F4K2E9
Oleur061Scf8060g01030.1	Q6VWJ6
Oleur061Scf8060g02020.1	Q8H1F5
Oleur061Scf8063g00001.1	Q9FN29
Oleur061Scf8147g01008.1	Q9SKN2
Oleur061Scf8288g07025.1	NA
Oleur061Scf8313g00003.1	Q93Z92
Oleur061Scf8335g00005.1	NA
Oleur061Scf8382g00004.1	NA
Oleur061Scf8400g00007.1	Q8GW96
Oleur061Scf8457g01013.1	B0G107
Oleur061Scf8458g01034.1	Q9LVW7
Oleur061Scf8461g00007.1	Q9FL41
Oleur061Scf8538g00028.1	Q9XI37
Oleur061Scf8641g04006.1	Q6RVV4
Oleur061Scf8711g00035.1	Q7XSA2
Oleur061Scf8718g01022.1	Q29RF7
Oleur061Scf8725g00001.1	NA
Oleur061Scf8760g02002.1	Q39033
Oleur061Scf8784g03039.1	F4HYJ7
Oleur061Scf8805g01054.1	Q03958
Oleur061Scf8806g04003.1	Q9ZQ85
Oleur061Scf8834g00009.1	Q9NVJ2
Oleur061Scf8843g00005.1	O80915
Oleur061Scf8867g00021.1	Q8GYA6
Oleur061Scf8990g00001.1	Q8L7W5
Oleur061Scf8992g00011.1	O23507
Oleur061Scf8994g03016.1	Q84MA8
Oleur061Scf9017g00039.1	Q9ZUW3
Oleur061Scf9039g00003.1	Q9UIV1
Oleur061Scf9042g00003.1	Q9SN26
Oleur061Scf9055g02014.1	P04793
Oleur061Scf9110g00002.1	Q9VQX4
Oleur061Scf9140g00003.1	O04089
Oleur061Scf9146g06010.1	O70467
Oleur061Scf9160g18033.1	NA
Oleur061Scf9164g06015.1	NA
Oleur061Scf9174g01034.1	NA
