# Supplementary material for: Verticillium wilt resistant and susceptible olive cultivars express a very different basal set of genes in roots
Source: BMC Genomics. 2021 Apr 1;22:229. doi: 10.1186/s12864-021-07545-x (PMC8017696; doi:10.1186/s12864-021-07545-x)
Supplement: Supplementary file 5 — Additional file 5. HR down-regulated genes among those with an opposite pattern expression between HR and ES roots (HR > (R, MS, S) > ES). [file 12864_2021_7545_MOESM5_ESM.xlsx]

## Sheet: Hoja1
GENE	UNIPROT ID
Oleur061Scf0013g07010.1	Q9XI47
Oleur061Scf0015g02011.1	Q9SYK9
Oleur061Scf0071g05003.1	NA
Oleur061Scf0079g00014.1	Q8S8F5
Oleur061Scf0124g00006.1	Q9M081
Oleur061Scf0183g01003.1	P0DI19
Oleur061Scf0194g00020.1	NA
Oleur061Scf0239g00018.1	Q94AA9
Oleur061Scf0247g05018.1	Q8LE94
Oleur061Scf0276g01013.1	Q9SHJ5
Oleur061Scf0303g02043.1	Q50EK3
Oleur061Scf0311g01003.1	Q76H85
Oleur061Scf0370g00008.1	Q8LA53
Oleur061Scf0448g00010.1	NA
Oleur061Scf0490g03015.1	NA
Oleur061Scf0492g02005.1	NA
Oleur061Scf0530g01025.1	O65717
Oleur061Scf0546g07025.1	P48489
Oleur061Scf0623g09029.1	P38385
Oleur061Scf0623g10012.1	NA
Oleur061Scf0678g06023.1	Q99543
Oleur061Scf0694g05033.1	Q8L836
Oleur061Scf0711g01001.1	NA
Oleur061Scf0721g00036.1	NA
Oleur061Scf0770g02025.1	NA
Oleur061Scf0783g02022.1	P59082
Oleur061Scf0908g03002.1	NA
Oleur061Scf0909g00003.1	P06876
Oleur061Scf0957g01015.1	Q93ZJ3
Oleur061Scf1024g00024.1	Q40477
Oleur061Scf1036g03001.1	Q9FGS5
Oleur061Scf1127g06018.1	NA
Oleur061Scf1127g06028.1	NA
Oleur061Scf1138g02047.1	NA
Oleur061Scf1177g04042.1	NA
Oleur061Scf1272g03014.1	Q5YGP7
Oleur061Scf1303g03022.1	Q9LX82
Oleur061Scf1313g01004.1	NA
Oleur061Scf1318g02004.1	F4IQX1
Oleur061Scf1334g01030.1	NA
Oleur061Scf1344g06003.1	Q39110
Oleur061Scf1362g05016.1	A6P6V9
Oleur061Scf1530g00003.1	C0SVV6
Oleur061Scf1580g07020.1	B6IST7
Oleur061Scf1581g00024.1	P26413
Oleur061Scf1605g02024.1	NA
Oleur061Scf1680g00022.1	Q8GYX3
Oleur061Scf1831g08004.1	NA
Oleur061Scf1838g00041.1	NA
Oleur061Scf1900g00010.1	Q9S7T8
Oleur061Scf1915g00008.1	NA
Oleur061Scf1954g01036.1	Q9SLA8
Oleur061Scf2002g00004.1	Q94C70
Oleur061Scf2057g00026.1	Q4ULQ8
Oleur061Scf2071g11025.1	Q498R7
Oleur061Scf2077g00031.1	Q84J78
Oleur061Scf2114g02013.1	O65717
Oleur061Scf2207g00012.1	Q6K8X6
Oleur061Scf2313g00023.1	Q5I0I5
Oleur061Scf2318g00033.1	Q9UBP0
Oleur061Scf2329g04020.1	O23081
Oleur061Scf2348g00022.1	Q9M7J9
Oleur061Scf2419g00006.1	Q07764
Oleur061Scf2423g01027.1	P05478
Oleur061Scf2586g08010.1	O22967
Oleur061Scf2665g02006.1	NA
Oleur061Scf2677g01002.1	NA
Oleur061Scf2707g00012.1	Q8LFM2
Oleur061Scf2710g03015.1	Q5NE24
Oleur061Scf2719g00011.1	P80196
Oleur061Scf2751g00002.1	Q9MA60
Oleur061Scf2795g01008.1	NA
Oleur061Scf2818g00006.1	Q9SR34
Oleur061Scf2874g09002.1	Q8LJW3
Oleur061Scf2899g03009.1	NA
Oleur061Scf2977g04013.1	NA
Oleur061Scf3004g03001.1	NA
Oleur061Scf3112g00020.1	NA
Oleur061Scf3203g00001.1	P93115
Oleur061Scf3289g01014.1	Q9SZF7
Oleur061Scf3315g08031.1	NA
Oleur061Scf3329g00012.1	NA
Oleur061Scf3359g00032.1	Q76PD2
Oleur061Scf3436g00007.1	NA
Oleur061Scf3493g02046.1	Q93V85
Oleur061Scf3818g00005.1	Q8L850
Oleur061Scf3883g04005.1	Q4GZK2
Oleur061Scf4327g00002.1	Q9SX20
Oleur061Scf4452g02003.1	O65399
Oleur061Scf4497g01001.1	NA
Oleur061Scf4530g02019.1	NA
Oleur061Scf4638g01013.1	O70511
Oleur061Scf4664g03005.1	NA
Oleur061Scf4781g00002.1	Q9ZUA9
Oleur061Scf4861g00006.1	Q9SV13
Oleur061Scf5942g00018.1	O65426
Oleur061Scf6312g00005.1	Q9FWR5
Oleur061Scf6402g05026.1	NA
Oleur061Scf6431g00010.1	Q9NPR9
Oleur061Scf6451g01035.1	Q9S7D9
Oleur061Scf6904g00009.1	Q9LHD1
Oleur061Scf6947g01012.1	O80365
Oleur061Scf7267g00003.1	O22150
Oleur061Scf7383g01006.1	Q9SGA8
Oleur061Scf7406g00001.1	NA
Oleur061Scf7848g02006.1	Q6YXZ4
Oleur061Scf7870g00014.1	NA
Oleur061Scf7965g01014.1	Q9LQZ7
Oleur061Scf8096g00002.1	Q7XWK5
Oleur061Scf8197g00004.1	Q9FYS5
Oleur061Scf8346g00019.1	NA
Oleur061Scf8577g01016.1	O81001
Oleur061Scf8784g00002.1	F4HQ22
Oleur061Scf8845g01001.1	Q01197
Oleur061Scf9023g01004.1	P32138
Oleur061Scf9058g00014.1	NA
Oleur061Scf9058g01002.1	Q8GSM7
Oleur061Scf9137g00001.1	NA
Oleur061Scf9152g00007.1	Q9LYC1
Oleur061Scf9156g04007.1	P29060
Oleur061Scf9161g01010.1	A6QL88
Oleur061Scf9166g00020.1	Q9LMK0
